# Supplementary material for: Production and Evaluation of Fluorophore-Doped Polymer Substrates to Screen for Plastic-Degrading Enzymes
Source: ACS Sustain Chem Eng. 2026 Mar 25;14(13):6485–94. doi: 10.1021/acssuschemeng.6c00030 (PMC13058888; doi:10.1021/acssuschemeng.6c00030)
Supplement: Supplementary file 2 [file sc6c00030_si_002.zip]

Archive with 19 entries (19 files):
- Fig1.xlsx
- Fig2.xlsx
- Fig3.xlsx
- Fig4.xlsx
- Fig5.xlsx
- FigS2.xlsx
- FigS3.xlsx
- FigS4.xlsx
- FigS5.xlsx
- FigS6.xlsx
- FigS7.xlsx
- FigS8.xlsx
- FigS9.xlsx
- FigS10.xlsx
- FigS11.xlsx
- FigS12.xlsx
- FigS13.xlsx
- FigS14.xlsx
- FigS15.xlsx
