# Supplementary material for: Production and Evaluation of Fluorophore-Doped Polymer Substrates to Screen for Plastic-Degrading Enzymes
Source: ACS Sustain Chem Eng. 2026 Mar 25;14(13):6485–94. doi: 10.1021/acssuschemeng.6c00030 (PMC13058888; doi:10.1021/acssuschemeng.6c00030)
Supplement: Supplementary file 2 [file sc6c00030_si_002.zip › Fig1.xlsx]

## Sheet: Fig 1B
	Replicate #	Mass [mg]
	1	25.3
	2	15.2
	3	17.1
	4	18.3
	5	14.8
	6	18.5
	7	16.2
	8	13.8
	9	16.5
	10	15
	11	17.07

## Sheet: Fig 1C
		#1	#2
	Material	Crystallinity [%]
	PET	32.8	33.8
	PET-R6G	5.4	4.1

## Sheet: Fig 1D
		Mw (kDA)	Mn (kDa)
	PET	47.7	28.9
	PET-R6G	32.1	20.3
