# Supplementary material for: Production and Evaluation of Fluorophore-Doped Polymer Substrates to Screen for Plastic-Degrading Enzymes
Source: ACS Sustain Chem Eng. 2026 Mar 25;14(13):6485–94. doi: 10.1021/acssuschemeng.6c00030 (PMC13058888; doi:10.1021/acssuschemeng.6c00030)
Supplement: Supplementary file 2 [file sc6c00030_si_002.zip › Fig5.xlsx]

## Sheet: Fig 5A
		Fluorescence [RFU]
	Replicate	buffer blank	no enzyme	1 μM NylCK-TS
	#1	0.0418	54.8	100
	#2	0.0355	55.9	88.1
	#3	0.0606	49.7	69.7
	#4	0.0482	56.1	70.5
	#5	0.0288	79	58.2
	#6	0.0816	49.2	57.6

## Sheet: Fig 5B
		Fluorescence [RFU]
	Replicate	buffer blank	no enzyme	1 μM NylCK-TS
	#1	0.0418	163	175
	#2	0.0355	154	145
	#3	0.0606	187	147
	#4	0.0482	202	158
	#5	0.0288	223	95
	#6	0.0816	139	151

## Sheet: Fig 5C
		Fluorescence [RFU]
	Replicate	buffer blank	no enzyme	1 μM NylCK-TS
	#1	0.0418	253	189
	#2	0.0355	169	250
	#3	0.0606	271	205
	#4	0.0482	312	245
	#5	0.0288	243	196
	#6	0.0816	171	213
