# Supplementary material for: Production and Evaluation of Fluorophore-Doped Polymer Substrates to Screen for Plastic-Degrading Enzymes
Source: ACS Sustain Chem Eng. 2026 Mar 25;14(13):6485–94. doi: 10.1021/acssuschemeng.6c00030 (PMC13058888; doi:10.1021/acssuschemeng.6c00030)
Supplement: Supplementary file 2 [file sc6c00030_si_002.zip › FigS2.xlsx]

## Sheet: Fig S2 A,B
	Retention time (min)	Rayleigh ratio		Retention time (min)	dRI		Retention time (min)	Molar mass (kDa)
	0.00726667	0.00011189		0.00449646	0.00020318		15.0028	324.384
	0.0154565	0.00011608		0.0132685	0.00018256		15.011	320.936
	0.0236462	0.00012014		0.0220405	0.00016303		15.0191	317.059
	0.031836	0.0001239		0.0308125	0.00014482		15.0273	312.513
	0.0400258	0.00012759		0.0395845	0.00012653		15.0355	309.045
	0.0482156	0.00013191		0.0483565	0.00010992		15.0437	305.595
	0.0564054	0.00013691		0.0571284	9.64e-05		15.0519	301.957
	0.0645952	0.00014203		0.0659004	8.04e-05		15.0601	299.816
	0.0727849	0.00014674		0.0746724	6.56e-05		15.0683	297.893
	0.0809747	0.00015061		0.0834444	5.44e-05		15.0765	293.982
	0.0891645	0.0001531		0.0922164	4.1e-05		15.0847	290.58
	0.0973543	0.00015351		0.100988	2.81e-05		15.0928	287.954
	0.105544	0.00015141		0.10976	1.48e-05		15.101	284.037
	0.113734	0.0001472		0.118532	2.35e-07		15.1092	281.171
	0.121924	0.00014227		0.127304	-9.84e-06		15.1174	279.164
	0.130113	0.00013814		0.136076	-2.38e-05		15.1256	276.619
	0.138303	0.00013519		0.144848	-3.78e-05		15.1338	274.328
	0.146493	0.00013278		0.15362	-4.79e-05		15.142	272.606
	0.154683	0.00013049		0.162392	-6.26e-05		15.1502	271.266
	0.162873	0.00012855		0.171164	-7.87e-05		15.1584	270.479
	0.171062	0.00012748		0.179936	-8.84e-05		15.1666	269.697
	0.179252	0.00012754		0.188708	-9.43e-05		15.1747	268.081
	0.187442	0.00012856		0.19748	-0.0001026		15.1829	265.743
	0.195632	0.00013033		0.206252	-0.0001123		15.1911	263.386
	0.203821	0.00013303		0.215024	-0.000121		15.1993	261.211
	0.212011	0.00013692		0.223796	-0.0001289		15.2075	259.234
	0.220201	0.00014174		0.232568	-0.0001359		15.2157	257.685
	0.228391	0.00014642		0.24134	-0.0001412		15.2239	256.27
	0.236581	0.00014997		0.250112	-0.0001472		15.2321	254.487
	0.24477	0.00015233		0.258884	-0.0001519		15.2403	252.824
	0.25296	0.00015463		0.267656	-0.0001567		15.2485	251.264
	0.26115	0.00015807		0.276428	-0.0001635		15.2566	249.523
	0.26934	0.00016278		0.2852	-0.0001694		15.2648	247.985
	0.27753	0.00016827		0.293972	-0.0001759		15.273	246.628
	0.285719	0.00017418		0.302744	-0.0001831		15.2812	245.208
	0.293909	0.00018044		0.311516	-0.0001852		15.2894	243.684
	0.302099	0.00018711		0.320288	-0.0001884		15.2976	242.016
	0.310289	0.00019425		0.32906	-0.0001986		15.3058	240.391
	0.318478	0.0002018		0.337832	-0.0002007		15.314	239.05
	0.326668	0.00020929		0.346604	-0.0002018		15.3222	237.598
	0.334858	0.00021607		0.355376	-0.0002081		15.3304	236.117
	0.343048	0.00022193		0.364148	-0.0002101		15.3385	235.035
	0.351238	0.00022728		0.37292	-0.0002136		15.3467	233.578
	0.359427	0.00023251		0.381692	-0.0002165		15.3549	232.205
	0.367617	0.00023737		0.390464	-0.0002177		15.3631	231.063
	0.375807	0.00024135		0.399236	-0.0002209		15.3713	229.642
	0.383997	0.00024426		0.408008	-0.0002224		15.3795	228.306
	0.392187	0.00024642		0.41678	-0.0002233		15.3877	227.115
	0.400376	0.00024829		0.425552	-0.0002283		15.3959	225.89
	0.408566	0.00025028		0.434324	-0.0002346		15.4041	224.722
	0.416756	0.00025266		0.443096	-0.0002353		15.4123	223.804
	0.424946	0.00025541		0.451868	-0.0002354		15.4204	222.87
	0.433135	0.00025817		0.46064	-0.0002355		15.4286	221.684
	0.441325	0.00026066		0.469412	-0.0002368		15.4368	220.605
	0.449515	0.00026303		0.478184	-0.0002405		15.445	219.78
	0.457705	0.00026595		0.486956	-0.000247		15.4532	218.809
	0.465895	0.00027008		0.495728	-0.0002493		15.4614	217.953
	0.474084	0.00027542		0.5045	-0.0002485		15.4696	217.423
	0.482274	0.00028143		0.513272	-0.0002476		15.4778	217.018
	0.490464	0.00028749		0.522044	-0.000249		15.486	216.662
	0.498654	0.00029323		0.530816	-0.0002504		15.4941	216.141
	0.506844	0.00029851		0.539588	-0.0002534		15.5023	215.431
	0.515033	0.00030335		0.54836	-0.0002553		15.5105	214.698
	0.523223	0.00030781		0.557132	-0.0002527		15.5187	213.93
	0.531413	0.00031194		0.565904	-0.0002525		15.5269	213.138
	0.539603	0.00031585		0.574676	-0.0002535		15.5351	212.321
	0.547792	0.00032003		0.583448	-0.0002544		15.5433	211.422
	0.555982	0.00032508		0.59222	-0.0002568		15.5515	210.523
	0.564172	0.000331		0.600992	-0.000259		15.5597	209.864
	0.572362	0.00033715		0.609764	-0.0002577		15.5679	209.466
	0.580552	0.00034276		0.618536	-0.0002576		15.576	209.013
	0.588741	0.00034733		0.627308	-0.0002578		15.5842	208.569
	0.596931	0.00035071		0.63608	-0.0002579		15.5924	208.121
	0.605121	0.00035315		0.644852	-0.000257		15.6006	207.37
	0.613311	0.00035504		0.653624	-0.000257		15.6088	206.706
	0.621501	0.00035663		0.662396	-0.0002589		15.617	206.033
	0.62969	0.00035804		0.671168	-0.0002609		15.6252	205.285
	0.63788	0.00035935		0.67994	-0.0002613		15.6334	204.622
	0.64607	0.00036091		0.688712	-0.0002616		15.6416	204.017
	0.65426	0.00036324		0.697484	-0.0002639		15.6498	203.37
	0.662449	0.0003665		0.706256	-0.0002673		15.6579	202.731
	0.670639	0.00037023		0.715028	-0.0002661		15.6661	202.158
	0.678829	0.00037371		0.7238	-0.0002658		15.6743	201.587
	0.687019	0.00037622		0.732572	-0.000266		15.6825	200.986
	0.695209	0.00037734		0.741344	-0.0002661		15.6907	200.441
	0.703398	0.0003774		0.750116	-0.0002687		15.6989	199.963
	0.711588	0.0003775		0.758888	-0.0002687		15.7071	199.578
	0.719778	0.00037831		0.76766	-0.0002665		15.7153	199.273
	0.727968	0.00037922		0.776432	-0.0002659		15.7235	198.779
	0.736157	0.00037925		0.785204	-0.0002657		15.7317	198.155
	0.744347	0.00037801		0.793976	-0.0002656		15.7398	197.63
	0.752537	0.0003756		0.802748	-0.0002658		15.748	197.031
	0.760727	0.00037249		0.81152	-0.000266		15.7562	196.463
	0.768917	0.00036923		0.820292	-0.0002631		15.7644	195.996
	0.777106	0.00036602		0.829064	-0.0002623		15.7726	195.491
	0.785296	0.00036263		0.837836	-0.0002615		15.7808	194.92
	0.793486	0.00035873		0.846608	-0.0002599		15.789	194.344
	0.801676	0.00035409		0.85538	-0.0002595		15.7972	193.75
	0.809866	0.0003488		0.864152	-0.00026		15.8054	193.14
	0.818055	0.00034351		0.872924	-0.0002605		15.8136	192.621
	0.826245	0.00033898		0.881696	-0.0002617		15.8217	192.223
	0.834435	0.00033531		0.890468	-0.0002596		15.8299	191.833
	0.842625	0.00033201		0.89924	-0.000259		15.8381	191.534
	0.850814	0.0003287		0.908012	-0.0002589		15.8463	191.176
	0.859004	0.00032515		0.916784	-0.0002587		15.8545	190.692
	0.867194	0.00032085		0.925556	-0.0002561		15.8627	190.2
	0.875384	0.00031516		0.934328	-0.0002559		15.8709	189.66
	0.883574	0.00030794		0.9431	-0.0002558		15.8791	189.118
	0.891763	0.00030016		0.951872	-0.000252		15.8873	188.611
	0.899953	0.0002932		0.960644	-0.0002522		15.8954	188.11
	0.908143	0.00028769		0.969416	-0.0002524		15.9036	187.613
	0.916333	0.0002832		0.978188	-0.0002533		15.9118	187.115
	0.924523	0.00027871		0.98696	-0.0002546		15.92	186.606
	0.932712	0.0002733		0.995732	-0.0002543		15.9282	186.1
	0.940902	0.00026704		1.0045	-0.0002543		15.9364	185.59
	0.949092	0.00026136		1.01328	-0.0002551		15.9446	185.064
	0.957282	0.00025752		1.02205	-0.0002559		15.9528	184.558
	0.965471	0.00025521		1.03082	-0.0002537		15.961	184.124
	0.973661	0.00025342		1.03959	-0.0002534		15.9692	183.701
	0.981851	0.00025172		1.04836	-0.0002531		15.9773	183.211
	0.990041	0.00025052		1.05714	-0.0002522		15.9855	182.744
	0.998231	0.00025057		1.06591	-0.0002523		15.9937	182.274
	1.00642	0.00025256		1.07468	-0.0002524		16.0019	181.814
	1.01461	0.00025783		1.08345	-0.0002516		16.0101	181.389
	1.0228	0.00026639		1.09222	-0.000251		16.0183	181.006
	1.03099	0.00027438		1.101	-0.0002504		16.0265	180.424
	1.03918	0.00027834		1.10977	-0.0002498		16.0347	179.588
	1.04737	0.00027846		1.11854	-0.0002476		16.0429	178.816
	1.05556	0.00027637		1.12731	-0.0002473		16.0511	178.298
	1.06375	0.00027342		1.13608	-0.0002472		16.0592	177.869
	1.07194	0.00027064		1.14486	-0.0002471		16.0674	177.486
	1.08013	0.00026846		1.15363	-0.0002463		16.0756	177.09
	1.08832	0.00026673		1.1624	-0.0002449		16.0838	176.737
	1.09651	0.00026515		1.17117	-0.0002436		16.092	176.409
	1.1047	0.00026358		1.17994	-0.0002435		16.1002	175.972
	1.11289	0.00026205		1.18872	-0.0002408		16.1084	175.521
	1.12108	0.00026065		1.19749	-0.0002404		16.1166	175.108
	1.12927	0.00025931		1.20626	-0.00024		16.1248	174.667
	1.13746	0.00025764		1.21503	-0.0002379		16.133	174.25
	1.14565	0.00025529		1.2238	-0.0002339		16.1411	173.869
	1.15384	0.00025258		1.23258	-0.0002323		16.1493	173.474
	1.16203	0.00025041		1.24135	-0.0002287		16.1575	173.109
	1.17022	0.00024919		1.25012	-0.0002283		16.1657	172.806
	1.17841	0.00024839		1.25889	-0.0002279		16.1739	172.468
	1.1866	0.00024711		1.26766	-0.0002273		16.1821	172.059
	1.19479	0.0002446		1.27644	-0.0002278		16.1903	171.66
	1.20298	0.00024064		1.28521	-0.0002282		16.1985	171.249
	1.21116	0.00023576		1.29398	-0.0002276		16.2067	170.833
	1.21935	0.00023097		1.30275	-0.0002241		16.2149	170.443
	1.22754	0.00022705		1.31152	-0.0002238		16.223	170.05
	1.23573	0.00022393		1.3203	-0.0002239		16.2312	169.655
	1.24392	0.0002211		1.32907	-0.000224		16.2394	169.276
	1.25211	0.00021845		1.33784	-0.0002276		16.2476	168.899
	1.2603	0.0002161		1.34661	-0.0002255		16.2558	168.491
	1.26849	0.00021398		1.35538	-0.0002205		16.264	168.074
	1.27668	0.00021191		1.36416	-0.0002205		16.2722	167.653
	1.28487	0.00020995		1.37293	-0.0002205		16.2804	167.22
	1.29306	0.0002082		1.3817	-0.0002206		16.2886	166.79
	1.30125	0.00020661		1.39047	-0.0002223		16.2967	166.375
	1.30944	0.00020503		1.39924	-0.0002202		16.3049	165.955
	1.31763	0.00020326		1.40802	-0.0002192		16.3131	165.536
	1.32582	0.00020099		1.41679	-0.0002182		16.3213	165.125
	1.33401	0.00019811		1.42556	-0.000218		16.3295	164.715
	1.3422	0.00019533		1.43433	-0.0002157		16.3377	164.303
	1.35039	0.00019393		1.4431	-0.0002149		16.3459	163.872
	1.35858	0.00019423		1.45188	-0.0002152		16.3541	163.47
	1.36677	0.00019475		1.46065	-0.0002155		16.3623	163.106
	1.37496	0.00019362		1.46942	-0.0002166		16.3705	162.732
	1.38315	0.00019035		1.47819	-0.0002151		16.3786	162.359
	1.39134	0.00018589		1.48696	-0.0002145		16.3868	162.004
	1.39953	0.00018103		1.49574	-0.0002139		16.395	161.642
	1.40772	0.00017606		1.50451	-0.0002112		16.4032	161.251
	1.41591	0.00017219		1.51328	-0.0002098		16.4114	160.833
	1.4241	0.00017191		1.52205	-0.0002091		16.4196	160.393
	1.43229	0.0001763		1.53082	-0.000209		16.4278	159.954
	1.44048	0.00018284		1.5396	-0.0002103		16.436	159.564
	1.44867	0.00018791		1.54837	-0.0002116		16.4442	159.225
	1.45686	0.00019017		1.55714	-0.000211		16.4524	158.876
	1.46505	0.00019087		1.56591	-0.0002106		16.4605	158.509
	1.47324	0.00019104		1.57468	-0.0002102		16.4687	157.874
	1.48143	0.00018998		1.58346	-0.000206		16.4769	157.202
	1.48962	0.00018676		1.59223	-0.0002054		16.4851	156.731
	1.49781	0.00018159		1.601	-0.0002053		16.4933	156.315
	1.506	0.00017524		1.60977	-0.0002056		16.5015	155.901
	1.51419	0.00016837		1.61854	-0.0002058		16.5097	155.502
	1.52238	0.00016153		1.62732	-0.0002099		16.5179	155.128
	1.53057	0.00015476		1.63609	-0.00021		16.5261	154.758
	1.53876	0.00014779		1.64486	-0.0002101		16.5343	154.373
	1.54695	0.0001408		1.65363	-0.0002106		16.5424	153.986
	1.55514	0.00013461		1.6624	-0.0002093		16.5506	153.583
	1.56333	0.00012995		1.67118	-0.0002088		16.5588	153.165
	1.57152	0.00012691		1.67995	-0.0002086		16.567	152.778
	1.57971	0.0001253		1.68872	-0.0002087		16.5752	152.401
	1.5879	0.00012523		1.69749	-0.0002088		16.5834	152.02
	1.59608	0.0001267		1.70626	-0.0002121		16.5916	151.654
	1.60427	0.0001287		1.71504	-0.0002121		16.5998	151.261
	1.61246	0.00012972		1.72381	-0.0002146		16.608	150.862
	1.62065	0.0001289		1.73258	-0.000217		16.6161	150.467
	1.62884	0.00012648		1.74135	-0.0002144		16.6243	150.064
	1.63703	0.00012339		1.75012	-0.0002108		16.6325	149.661
	1.64522	0.00012048		1.7589	-0.0002101		16.6407	149.277
	1.65341	0.00011827		1.76767	-0.0002105		16.6489	148.893
	1.6616	0.00011702		1.77644	-0.0002109		16.6571	148.497
	1.66979	0.0001166		1.78521	-0.0002132		16.6653	148.096
	1.67798	0.00011666		1.79398	-0.0002168		16.6735	147.692
	1.68617	0.00011689		1.80276	-0.0002168		16.6817	147.294
	1.69436	0.00011703		1.81153	-0.0002194		16.6899	146.897
	1.70255	0.00011702		1.8203	-0.0002201		16.698	146.382
	1.71074	0.00011716		1.82907	-0.0002208		16.7062	145.85
	1.71893	0.00011788		1.83784	-0.0002216		16.7144	145.451
	1.72712	0.0001191		1.84662	-0.0002258		16.7226	145.07
	1.73531	0.00012034		1.85539	-0.0002252		16.7308	144.691
	1.7435	0.00012154		1.86416	-0.0002257		16.739	144.32
	1.75169	0.00012315		1.87293	-0.0002262		16.7472	143.953
	1.75988	0.00012538		1.8817	-0.0002287		16.7554	143.586
	1.76807	0.00012793		1.89048	-0.0002324		16.7636	143.22
	1.77626	0.00013052		1.89925	-0.0002338		16.7718	142.857
	1.78445	0.00013332		1.90802	-0.0002298		16.7799	142.492
	1.79264	0.00013687		1.91679	-0.0002294		16.7881	142.131
	1.80083	0.00014149		1.92556	-0.0002301		16.7963	141.77
	1.80902	0.00014694		1.93434	-0.0002309		16.8045	141.397
	1.81721	0.00015279		1.94311	-0.0002328		16.8127	141.022
	1.8254	0.00015906		1.95188	-0.0002349		16.8209	140.656
	1.83359	0.0001658		1.96065	-0.0002334		16.8291	140.281
	1.84178	0.00017239		1.96942	-0.0002307		16.8373	139.912
	1.84997	0.00017777		1.9782	-0.0002312		16.8455	139.55
	1.85816	0.00018131		1.98697	-0.0002317		16.8537	139.198
	1.86635	0.00018318		1.99574	-0.0002331		16.8618	138.742
	1.87454	0.00018402		2.00451	-0.0002344		16.87	138.256
	1.88273	0.00018461		2.01328	-0.0002347		16.8782	137.879
	1.89092	0.00018539		2.02206	-0.0002351		16.8864	137.562
	1.89911	0.00018729		2.03083	-0.0002392		16.8946	137.221
	1.9073	0.00019266		2.0396	-0.000241		16.9028	136.849
	1.91549	0.00020296		2.04837	-0.0002428		16.911	136.468
	1.92368	0.0002157		2.05714	-0.0002433		16.9192	136.085
	1.93187	0.00022687		2.06592	-0.0002427		16.9274	135.695
	1.94006	0.00023417		2.07469	-0.0002436		16.9356	135.293
	1.94825	0.00023736		2.08346	-0.0002445		16.9437	134.838
	1.95644	0.00023766		2.09223	-0.0002469		16.9519	134.373
	1.96463	0.00023639		2.101	-0.0002452		16.9601	133.976
	1.97281	0.00023411		2.10978	-0.0002455		16.9683	133.608
	1.981	0.00023066		2.11855	-0.0002459		16.9765	133.244
	1.98919	0.00022582		2.12732	-0.0002474		16.9847	132.886
	1.99738	0.00022013		2.13609	-0.0002488		16.9929	132.531
	2.00557	0.00021463		2.14486	-0.0002508		17.0011	132.088
	2.01376	0.00020975		2.15364	-0.0002506		17.0093	131.595
	2.02195	0.00020526		2.16241	-0.00025		17.0174	131.17
	2.03014	0.0002009		2.17118	-0.0002504		17.0256	130.812
	2.03833	0.00019671		2.17995	-0.0002508		17.0338	130.453
	2.04652	0.00019297		2.18872	-0.0002538		17.042	130.104
	2.05471	0.00018987		2.1975	-0.0002521		17.0502	129.771
	2.0629	0.0001874		2.20627	-0.0002523		17.0584	129.452
	2.07109	0.00018554		2.21504	-0.0002525		17.0666	129.142
	2.07928	0.00018429		2.22381	-0.0002543		17.0748	128.817
	2.08747	0.00018337		2.23258	-0.0002534		17.083	128.478
	2.09566	0.00018226		2.24136	-0.0002529		17.0912	128.13
	2.10385	0.00018068		2.25013	-0.0002537		17.0993	127.779
	2.11204	0.00017894		2.2589	-0.0002545		17.1075	127.423
	2.12023	0.00017798		2.26767	-0.0002569		17.1157	127.069
	2.12842	0.00017863		2.27644	-0.000255		17.1239	126.723
	2.13661	0.00018067		2.28522	-0.0002547		17.1321	126.378
	2.1448	0.00018322		2.29399	-0.0002549		17.1403	126.029
	2.15299	0.00018559		2.30276	-0.0002551		17.1485	125.679
	2.16118	0.00018749		2.31153	-0.0002554		17.1567	125.332
	2.16937	0.00018924		2.3203	-0.000252		17.1649	124.994
	2.17756	0.00019159		2.32908	-0.0002518		17.1731	124.66
	2.18575	0.00019492		2.33785	-0.0002521		17.1812	124.324
	2.19394	0.00019868		2.34662	-0.0002525		17.1894	123.986
	2.20213	0.00020198		2.35539	-0.0002523		17.1976	123.649
	2.21032	0.00020424		2.36416	-0.0002488		17.2058	123.306
	2.21851	0.00020584		2.37294	-0.0002485		17.214	122.96
	2.2267	0.00020788		2.38171	-0.0002485		17.2222	122.613
	2.23489	0.00021064		2.39048	-0.0002485		17.2304	122.266
	2.24308	0.0002132		2.39925	-0.0002527		17.2386	121.923
	2.25127	0.00021461		2.40802	-0.0002546		17.2468	121.577
	2.25946	0.00021521		2.4168	-0.0002541		17.255	121.228
	2.26765	0.00021767		2.42557	-0.000254		17.2631	120.881
	2.27584	0.00023172		2.43434	-0.0002539		17.2713	120.536
	2.28403	0.00028253		2.44311	-0.0002507		17.2795	120.191
	2.29222	0.00039092		2.45188	-0.0002497		17.2877	119.856
	2.30041	0.00052822		2.46066	-0.0002493		17.2959	119.53
	2.3086	0.00063242		2.46943	-0.0002494		17.3041	119.199
	2.31679	0.00067601		2.4782	-0.0002496		17.3123	118.865
	2.32498	0.00067871		2.48697	-0.0002491		17.3205	118.535
	2.33317	0.00066557		2.49574	-0.0002489		17.3287	118.202
	2.34136	0.00064672		2.50452	-0.0002489		17.3369	117.871
	2.34955	0.00062535		2.51329	-0.000249		17.345	117.548
	2.35773	0.00060352		2.52206	-0.0002487		17.3532	117.267
	2.36592	0.00058238		2.53083	-0.000249		17.3614	116.993
	2.37411	0.00056221		2.5396	-0.0002493		17.3696	116.683
	2.3823	0.00054291		2.54838	-0.0002495		17.3778	116.355
	2.39049	0.00052423		2.55715	-0.0002497		17.386	116.03
	2.39868	0.0005061		2.56592	-0.0002483		17.3942	115.713
	2.40687	0.00048864		2.57469	-0.0002472		17.4024	115.398
	2.41506	0.00047202		2.58346	-0.0002469		17.4106	115.084
	2.42325	0.00045638		2.59224	-0.0002469		17.4187	114.771
	2.43144	0.00044168		2.60101	-0.0002469		17.4269	114.454
	2.43963	0.00042765		2.60978	-0.0002469		17.4351	114.135
	2.44782	0.00041407		2.61855	-0.0002477		17.4433	113.824
	2.45601	0.00040099		2.62732	-0.0002488		17.4515	113.511
	2.4642	0.00038845		2.6361	-0.0002498		17.4597	113.195
	2.47239	0.00037641		2.64487	-0.0002499		17.4679	112.877
	2.48058	0.0003648		2.65364	-0.0002471		17.4761	112.555
	2.48877	0.00035375		2.66241	-0.0002453		17.4843	112.231
	2.49696	0.00034351		2.67118	-0.0002442		17.4925	111.911
	2.50515	0.00033409		2.67996	-0.0002442		17.5006	111.593
	2.51334	0.0003252		2.68873	-0.0002442		17.5088	111.273
	2.52153	0.00031659		2.6975	-0.0002438		17.517	110.951
	2.52972	0.00030838		2.70627	-0.0002431		17.5252	110.63
	2.53791	0.00030114		2.71504	-0.0002429		17.5334	110.309
	2.5461	0.00029519		2.72382	-0.0002426		17.5416	109.989
	2.55429	0.00029001		2.73259	-0.0002419		17.5498	109.675
	2.56248	0.00028495		2.74136	-0.0002421		17.558	109.372
	2.57067	0.00028029		2.75013	-0.0002423		17.5662	109.077
	2.57886	0.00027661		2.7589	-0.0002428		17.5744	108.771
	2.58705	0.00027333		2.76768	-0.0002442		17.5825	108.451
	2.59524	0.00026927		2.77645	-0.0002438		17.5907	108.131
	2.60343	0.000264		2.78522	-0.0002437		17.5989	107.81
	2.61162	0.0002579		2.79399	-0.0002437		17.6071	107.489
	2.61981	0.00025157		2.80276	-0.0002437		17.6153	107.172
	2.628	0.0002453		2.81154	-0.0002437		17.6235	106.858
	2.63619	0.00023914		2.82031	-0.0002442		17.6317	106.548
	2.64438	0.00023283		2.82908	-0.0002418		17.6399	106.241
	2.65257	0.00022586		2.83785	-0.0002414		17.6481	105.932
	2.66076	0.00021834		2.84662	-0.0002414		17.6563	105.617
	2.66895	0.00021147		2.8554	-0.0002414		17.6644	105.307
	2.67714	0.00020661		2.86417	-0.0002416		17.6726	105.01
	2.68533	0.00020403		2.87294	-0.0002418		17.6808	104.717
	2.69352	0.00020298		2.88171	-0.0002424		17.689	104.426
	2.70171	0.0002023		2.89048	-0.0002429		17.6972	104.131
	2.7099	0.00020102		2.89926	-0.0002442		17.7054	103.822
	2.71809	0.00019866		2.90803	-0.0002435		17.7136	103.508
	2.72628	0.00019548		2.9168	-0.0002432		17.7218	103.198
	2.73446	0.00019239		2.92557	-0.0002429		17.73	102.886
	2.74265	0.00018998		2.93434	-0.0002428		17.7382	102.577
	2.75084	0.00018796		2.94312	-0.0002423		17.7463	102.277
	2.75903	0.00018561		2.95189	-0.0002421		17.7545	101.985
	2.76722	0.00018257		2.96066	-0.0002426		17.7627	101.691
	2.77541	0.00017878		2.96943	-0.0002431		17.7709	101.388
	2.7836	0.0001742		2.9782	-0.0002454		17.7791	101.078
	2.79179	0.00016906		2.98698	-0.0002444		17.7873	100.765
	2.79998	0.0001639		2.99575	-0.0002418		17.7955	100.455
	2.80817	0.00015916		3.00452	-0.0002404		17.8037	100.148
	2.81636	0.00015518		3.01329	-0.0002395		17.8119	99.8454
	2.82455	0.00015249		3.02206	-0.0002392		17.82	99.5212
	2.83274	0.00015122		3.03084	-0.0002389		17.8282	99.1957
	2.84093	0.00015073		3.03961	-0.0002378		17.8364	98.8939
	2.84912	0.00015013		3.04838	-0.0002385		17.8446	98.597
	2.85731	0.00014913		3.05715	-0.0002392		17.8528	98.2981
	2.8655	0.00014807		3.06592	-0.0002386		17.861	97.9982
	2.87369	0.00014708		3.0747	-0.0002342		17.8692	97.7005
	2.88188	0.00014586		3.08347	-0.0002343		17.8774	97.4067
	2.89007	0.000144		3.09224	-0.0002343		17.8856	97.1165
	2.89826	0.0001415		3.10101	-0.0002345		17.8938	96.828
	2.90645	0.00013915		3.10978	-0.0002351		17.9019	96.5383
	2.91464	0.0001383		3.11856	-0.0002349		17.9101	96.2472
	2.92283	0.00013984		3.12733	-0.0002348		17.9183	95.957
	2.93102	0.00014347		3.1361	-0.0002347		17.9265	95.6678
	2.93921	0.00014795		3.14487	-0.0002342		17.9347	95.3741
	2.9474	0.00015195		3.15364	-0.0002342		17.9429	95.072
	2.95559	0.00015463		3.16242	-0.0002342		17.9511	94.7751
	2.96378	0.00015584		3.17119	-0.0002306		17.9593	94.4899
	2.97197	0.00015609		3.17996	-0.00023		17.9675	94.2049
	2.98016	0.00015612		3.18873	-0.0002295		17.9757	93.9173
	2.98835	0.00015643		3.1975	-0.0002284		17.9838	93.6313
	2.99654	0.00015693		3.20628	-0.000228		17.992	93.3493
	3.00473	0.00015691		3.21505	-0.0002276		18.0002	93.0682
	3.01292	0.00015584		3.22382	-0.0002275		18.0084	92.7866
	3.02111	0.00015395		3.23259	-0.0002272		18.0166	92.5054
	3.0293	0.00015205		3.24136	-0.0002272		18.0248	92.2237
	3.03749	0.00015073		3.25014	-0.0002273		18.033	91.9409
	3.04568	0.0001499		3.25891	-0.0002305		18.0412	91.6603
	3.05387	0.00014902		3.26768	-0.0002278		18.0494	91.3818
	3.06206	0.00014761		3.27645	-0.0002274		18.0576	91.105
	3.07025	0.00014582		3.28522	-0.0002276		18.0657	90.8225
	3.07844	0.00014423		3.294	-0.0002278		18.0739	90.558
	3.08663	0.00014299		3.30277	-0.0002225		18.0821	90.3296
	3.09482	0.0001418		3.31154	-0.0002215		18.0903	90.1039
	3.10301	0.00014025		3.32031	-0.0002215		18.0985	89.8556
	3.11119	0.00013793		3.32908	-0.0002215		18.1067	89.587
	3.11938	0.00013478		3.33786	-0.0002217		18.1149	89.309
	3.12757	0.00013101		3.34663	-0.0002191		18.1231	89.0271
	3.13576	0.00012656		3.3554	-0.000218		18.1313	88.7442
	3.14395	0.00012121		3.36417	-0.000217		18.1394	88.4618
	3.15214	0.00011502		3.37294	-0.0002152		18.1476	88.1744
	3.16033	0.00010836		3.38172	-0.0002136		18.1558	87.8757
	3.16852	0.00010145		3.39049	-0.0002129		18.164	87.578
	3.17671	9.45e-05		3.39926	-0.0002127		18.1722	87.2919
	3.1849	8.8e-05		3.40803	-0.0002127		18.1804	87.0089
	3.19309	8.3e-05		3.4168	-0.0002128		18.1886	86.7287
	3.20128	8.06e-05		3.42558	-0.0002089		18.1968	86.4515
	3.20947	8.39e-05		3.43435	-0.0002088		18.205	86.1737
	3.21766	9.46e-05		3.44312	-0.0002087		18.2132	85.896
	3.22585	0.00010815		3.45189	-0.0002086		18.2213	85.6205
	3.23404	0.00011782		3.46066	-0.0002064		18.2295	85.3353
	3.24223	0.00012019		3.46944	-0.0002031		18.2377	85.0302
	3.25042	0.000116		3.47821	-0.0002011		18.2459	84.7249
	3.25861	0.0001085		3.48698	-0.0002006		18.2541	84.4389
	3.2668	0.00010021		3.49575	-0.0002001		18.2623	84.1685
	3.27499	9.17e-05		3.50452	-0.0001963		18.2705	83.9005
	3.28318	8.29e-05		3.5133	-0.000194		18.2787	83.6301
	3.29137	7.46e-05		3.52207	-0.0001917		18.2869	83.3606
	3.29956	6.75e-05		3.53084	-0.0001915		18.2951	83.0988
	3.30775	6.14e-05		3.53961	-0.0001866		18.3032	82.8369
	3.31594	5.57e-05		3.54838	-0.000185		18.3114	82.5628
	3.32413	5e-05		3.55716	-0.0001836		18.3196	82.2819
	3.33232	4.45e-05		3.56593	-0.0001797		18.3278	82.0136
	3.34051	3.91e-05		3.5747	-0.0001761		18.336	81.7562
	3.3487	3.34e-05		3.58347	-0.0001748		18.3442	81.4998
	3.35689	2.68e-05		3.59224	-0.0001749		18.3524	81.2434
	3.36508	1.94e-05		3.60102	-0.0001751		18.3606	80.9893
	3.37327	1.17e-05		3.60979	-0.000172		18.3688	80.7374
	3.38146	4.24e-06		3.61856	-0.0001666		18.377	80.486
	3.38965	-3.07e-06		3.62733	-0.0001654		18.3851	80.2338
	3.39784	-1.07e-05		3.6361	-0.000163		18.3933	79.9816
	3.40603	-1.89e-05		3.64488	-0.0001621		18.4015	79.7311
	3.41422	-2.74e-05		3.65365	-0.0001592		18.4097	79.4826
	3.42241	-3.6e-05		3.66242	-0.0001529		18.4179	79.2349
	3.4306	-4.45e-05		3.67119	-0.0001524		18.4261	78.9847
	3.43879	-5.28e-05		3.67996	-0.0001519		18.4343	78.7338
	3.44698	-6.1e-05		3.68874	-0.0001498		18.4425	78.4857
	3.45517	-6.88e-05		3.69751	-0.0001468		18.4507	78.2369
	3.46336	-7.58e-05		3.70628	-0.0001456		18.4589	77.9879
	3.47155	-8.19e-05		3.71505	-0.0001397		18.467	77.741
	3.47974	-8.74e-05		3.72382	-0.000133		18.4752	77.4953
	3.48793	-9.26e-05		3.7326	-0.0001329		18.4834	77.2513
	3.49611	-9.73e-05		3.74137	-0.0001328		18.4916	77.0088
	3.5043	-0.0001014		3.75014	-0.0001317		18.4998	76.7655
	3.51249	-0.0001044		3.75891	-0.0001287		18.508	76.5215
	3.52068	-0.0001061		3.76768	-0.0001223		18.5162	76.2794
	3.52887	-0.0001065		3.77646	-0.0001221		18.5244	76.0436
	3.53706	-0.0001055		3.78523	-0.0001218		18.5326	75.8192
	3.54525	-0.0001035		3.794	-0.0001172		18.5407	75.5932
	3.55344	-0.0001013		3.80277	-0.0001165		18.5489	75.356
	3.56163	-9.92e-05		3.81154	-0.0001159		18.5571	75.1207
	3.56982	-9.65e-05		3.82032	-0.000109		18.5653	74.8872
	3.57801	-9.28e-05		3.82909	-0.0001066		18.5735	74.6535
	3.5862	-8.81e-05		3.83786	-0.0001042		18.5817	74.4187
	3.59439	-8.23e-05		3.84663	-0.000103		18.5899	74.1847
	3.60258	-7.5e-05		3.8554	-9.65e-05		18.5981	73.9523
	3.61077	-6.63e-05		3.86418	-9.63e-05		18.6063	73.7205
	3.61896	-5.67e-05		3.87295	-9.63e-05		18.6145	73.4887
	3.62715	-4.68e-05		3.88172	-9.35e-05		18.6226	73.2569
	3.63534	-3.65e-05		3.89049	-9.01e-05		18.6308	73.0264
	3.64353	-2.58e-05		3.89926	-8.73e-05		18.639	72.7978
	3.65172	-1.49e-05		3.90804	-8.59e-05		18.6472	72.5696
	3.65991	-4.3e-06		3.91681	-8.46e-05		18.6554	72.3411
	3.6681	5.93e-06		3.92558	-7.66e-05		18.6636	72.1141
	3.67629	1.64e-05		3.93435	-7.44e-05		18.6718	71.8877
	3.68448	2.73e-05		3.94312	-7.23e-05		18.68	71.6621
	3.69267	3.81e-05		3.9519	-7.19e-05		18.6882	71.4374
	3.70086	4.79e-05		3.96067	-6.89e-05		18.6964	71.2117
	3.70905	5.67e-05		3.96944	-6.52e-05		18.7045	70.9868
	3.71724	6.48e-05		3.97821	-6.31e-05		18.7127	70.7625
	3.72543	7.24e-05		3.98698	-6.3e-05		18.7209	70.5364
	3.73362	7.99e-05		3.99576	-6.28e-05		18.7291	70.3105
	3.74181	8.71e-05		4.00453	-5.68e-05		18.7373	70.0868
	3.75	9.41e-05		4.0133	-5.57e-05		18.7455	69.8645
	3.75819	0.00010061		4.02207	-5.46e-05		18.7537	69.6425
	3.76638	0.00010651		4.03084	-5.11e-05		18.7619	69.4211
	3.77457	0.00011182		4.03962	-4.92e-05		18.7701	69.1998
	3.78276	0.00011656		4.04839	-4.74e-05		18.7783	68.9785
	3.79095	0.00012051		4.05716	-4.58e-05		18.7864	68.7592
	3.79914	0.00012336		4.06593	-4.42e-05		18.7946	68.541
	3.80733	0.00012518		4.0747	-4.25e-05		18.8028	68.3209
	3.81552	0.00012652		4.08347	-4.14e-05		18.811	68.1013
	3.82371	0.00012778		4.09225	-4.09e-05		18.8192	67.8825
	3.8319	0.00012899		4.10102	-4.04e-05		18.8274	67.6633
	3.84009	0.00013006		4.10979	-3.31e-05		18.8356	67.4455
	3.84828	0.00013091		4.11856	-3.23e-05		18.8438	67.2288
	3.85647	0.00013155		4.12733	-3.16e-05		18.852	67.0123
	3.86466	0.00013201		4.13611	-3.14e-05		18.8602	66.7961
	3.87284	0.0001323		4.14488	-2.87e-05		18.8683	66.5806
	3.88103	0.00013243		4.15365	-2.69e-05		18.8765	66.3658
	3.88922	0.00013231		4.16242	-2.59e-05		18.8847	66.1513
	3.89741	0.00013172		4.17119	-2.49e-05		18.8929	65.9363
	3.9056	0.00013063		4.17997	-2.48e-05		18.9011	65.7191
	3.91379	0.00012949		4.18874	-1.97e-05		18.9093	65.4987
	3.92198	0.00012887		4.19751	-1.68e-05		18.9175	65.281
	3.93017	0.00012895		4.20628	-1.68e-05		18.9257	65.0686
	3.93836	0.00012963		4.21505	-1.72e-05		18.9339	64.858
	3.94655	0.00013079		4.22383	-1.75e-05		18.942	64.6477
	3.95474	0.0001323		4.2326	-1.75e-05		18.9502	64.4368
	3.96293	0.00013372		4.24137	-1.5e-05		18.9584	64.2273
	3.97112	0.00013478		4.25014	-1.39e-05		18.9666	64.0187
	3.97931	0.00013566		4.25891	-1.35e-05		18.9748	63.8112
	3.9875	0.00013665		4.26769	-1.33e-05		18.983	63.6053
	3.99569	0.00013772		4.27646	-1.34e-05		18.9912	63.3997
	4.00388	0.00013849		4.28523	-1.35e-05		18.9994	63.1937
	4.01207	0.00013846		4.294	-9.21e-06		19.0076	62.9862
	4.02026	0.00013716		4.30277	-6.74e-06		19.0158	62.7758
	4.02845	0.0001346		4.31155	-3.69e-06		19.0239	62.5665
	4.03664	0.00013124		4.32032	-3.34e-06		19.0321	62.3629
	4.04483	0.00012746		4.32909	-3.45e-06		19.0403	62.1613
	4.05302	0.00012338		4.33786	-3.56e-06		19.0485	61.9589
	4.06121	0.00011915		4.34663	-3.67e-06		19.0567	61.7578
	4.0694	0.00011488		4.35541	-5.35e-06		19.0649	61.5584
	4.07759	0.00011043		4.36418	-3.78e-06		19.0731	61.3605
	4.08578	0.00010548		4.37295	-3.36e-06		19.0813	61.1636
	4.09397	9.99e-05		4.38172	-3.51e-06		19.0895	60.9675
	4.10216	9.37e-05		4.39049	-3.65e-06		19.0977	60.7716
	4.11035	8.74e-05		4.39927	1.49e-06		19.1058	60.5754
	4.11854	8.18e-05		4.40804	2.78e-06		19.114	60.3789
	4.12673	7.7e-05		4.41681	2.42e-06		19.1222	60.1827
	4.13492	7.29e-05		4.42558	2.06e-06		19.1304	59.9876
	4.14311	6.94e-05		4.43435	1.13e-06		19.1386	59.7935
	4.1513	6.61e-05		4.44313	5.03e-06		19.1468	59.5973
	4.15949	6.31e-05		4.4519	5.17e-06		19.155	59.3938
	4.16768	6.05e-05		4.46067	4.92e-06		19.1632	59.1908
	4.17587	5.99e-05		4.46944	4.66e-06		19.1714	58.9957
	4.18406	6.26e-05		4.47821	4.82e-06		19.1796	58.8013
	4.19225	6.74e-05		4.48699	4.3e-06		19.1877	58.6077
	4.20044	7.15e-05		4.49576	3.77e-06		19.1959	58.415
	4.20863	7.31e-05		4.50453	4.34e-06		19.2041	58.2234
	4.21682	7.23e-05		4.5133	4.1e-06		19.2123	58.0321
	4.22501	7.05e-05		4.52207	3.86e-06		19.2205	57.841
	4.2332	6.89e-05		4.53085	5.28e-06		19.2287	57.6508
	4.24139	6.77e-05		4.53962	5.45e-06		19.2369	57.4615
	4.24958	6.64e-05		4.54839	4.89e-06		19.2451	57.2712
	4.25776	6.48e-05		4.55716	4.34e-06		19.2533	57.0782
	4.26595	6.33e-05		4.56593	5.11e-06		19.2614	56.8841
	4.27414	6.17e-05		4.57471	7.43e-06		19.2696	56.6923
	4.28233	5.96e-05		4.58348	8.55e-06		19.2778	56.5025
	4.29052	5.74e-05		4.59225	7.94e-06		19.286	56.3134
	4.29871	5.58e-05		4.60102	7.34e-06		19.2942	56.1258
	4.3069	5.46e-05		4.60979	7.33e-06		19.3024	55.9395
	4.31509	5.3e-05		4.61857	7.33e-06		19.3106	55.7551
	4.32328	5.02e-05		4.62734	1.09e-05		19.3188	55.5718
	4.33147	4.64e-05		4.63611	1.17e-05		19.327	55.3891
	4.33966	4.22e-05		4.64488	1.19e-05		19.3352	55.2076
	4.34785	3.8e-05		4.65365	1.09e-05		19.3433	55.0276
	4.35604	3.42e-05		4.66243	9.96e-06		19.3515	54.8459
	4.36423	3.05e-05		4.6712	9.21e-06		19.3597	54.6571
	4.37242	2.66e-05		4.67997	1.04e-05		19.3679	54.4647
	4.38061	2.17e-05		4.68874	1.02e-05		19.3761	54.2775
	4.3888	1.57e-05		4.69751	9.98e-06		19.3843	54.0961
	4.39699	8.86e-06		4.70629	5.9e-06		19.3925	53.915
	4.40518	2.39e-06		4.71506	5.73e-06		19.4007	53.734
	4.41337	-2.95e-06		4.72383	5.56e-06		19.4089	53.5523
	4.42156	-6.73e-06		4.7326	5.51e-06		19.4171	53.3737
	4.42975	-8.92e-06		4.74137	5.46e-06		19.4252	53.1998
	4.43794	-9.88e-06		4.75015	5.25e-06		19.4334	53.0256
	4.44613	-1.03e-05		4.75892	8.53e-06		19.4416	52.8502
	4.45432	-1.06e-05		4.76769	1e-05		19.4498	52.6731
	4.46251	-1.11e-05		4.77646	1.05e-05		19.458	52.4929
	4.4707	-1.17e-05		4.78523	8.35e-06		19.4662	52.3105
	4.47889	-1.2e-05		4.79401	6.17e-06		19.4744	52.1303
	4.48708	-1.19e-05		4.80278	5.75e-06		19.4826	51.9545
	4.49527	-1.16e-05		4.81155	8.09e-06		19.4908	51.7813
	4.50346	-1.12e-05		4.82032	1.04e-05		19.499	51.609
	4.51165	-1.07e-05		4.82909	1.16e-05		19.5071	51.4375
	4.51984	-1.01e-05		4.83787	1.12e-05		19.5153	51.2664
	4.52803	-9.08e-06		4.84664	1.07e-05		19.5235	51.0951
	4.53622	-7.71e-06		4.85541	9.33e-06		19.5317	50.9249
	4.54441	-6.23e-06		4.86418	1.31e-05		19.5399	50.7554
	4.5526	-4.58e-06		4.87295	1.33e-05		19.5481	50.5855
	4.56079	-2.46e-06		4.88173	1.32e-05		19.5563	50.4156
	4.56898	3.84e-07		4.8905	1.3e-05		19.5645	50.247
	4.57717	3.99e-06		4.89927	1.38e-05		19.5727	50.0794
	4.58536	8.28e-06		4.90804	1.42e-05		19.5809	49.9128
	4.59355	1.29e-05		4.91681	1.23e-05		19.589	49.7475
	4.60174	1.73e-05		4.92559	1.04e-05		19.5972	49.5833
	4.60993	2.07e-05		4.93436	1.01e-05		19.6054	49.4203
	4.61812	2.24e-05		4.94313	9.52e-06		19.6136	49.2576
	4.62631	2.25e-05		4.9519	8.89e-06		19.6218	49.0933
	4.63449	2.16e-05		4.96067	7.39e-06		19.63	48.9271
	4.64268	2.06e-05		4.96945	7.08e-06		19.6382	48.7612
	4.65087	2e-05		4.97822	6.76e-06		19.6464	48.5964
	4.65906	1.95e-05		4.98699	5.42e-06		19.6546	48.4321
	4.66725	1.91e-05		4.99576	7.41e-06		19.6627	48.2685
	4.67544	1.9e-05		5.00453	1.46e-05		19.6709	48.1054
	4.68363	1.92e-05		5.01331	1.41e-05		19.6791	47.9427
	4.69182	2e-05		5.02208	1.36e-05		19.6873	47.7809
	4.70001	2.17e-05		5.03085	1.15e-05		19.6955	47.6193
	4.7082	2.42e-05		5.03962	1.07e-05		19.7037	47.4584
	4.71639	2.7e-05		5.04839	9.86e-06		19.7119	47.2979
	4.72458	3.01e-05		5.05717	5.07e-06		19.7201	47.1375
	4.73277	3.38e-05		5.06594	7.13e-06		19.7283	46.9777
	4.74096	3.84e-05		5.07471	7.74e-06		19.7365	46.8193
	4.74915	4.31e-05		5.08348	8.36e-06		19.7446	46.663
	4.75734	4.69e-05		5.09225	1.07e-05		19.7528	46.5103
	4.76553	4.93e-05		5.10103	1.12e-05		19.761	46.3682
	4.77372	5.05e-05		5.1098	1.13e-05		19.7692	46.2528
	4.78191	5.1e-05		5.11857	1.13e-05		19.7774	46.1664
	4.7901	5.09e-05		5.12734	1.13e-05		19.7856	46.0743
	4.79829	5.02e-05		5.13611	1.11e-05		19.7938	45.9464
	4.80648	4.85e-05		5.14489	8.09e-06		19.802	45.791
	4.81467	4.61e-05		5.15366	1.01e-05		19.8102	45.6269
	4.82286	4.36e-05		5.16243	1.01e-05		19.8184	45.4621
	4.83105	4.15e-05		5.1712	1.02e-05		19.8265	45.2988
	4.83924	3.98e-05		5.17997	1.03e-05		19.8347	45.1397
	4.84743	3.84e-05		5.18875	1.01e-05		19.8429	44.9826
	4.85562	3.73e-05		5.19752	9.94e-06		19.8511	44.8233
	4.86381	3.71e-05		5.20629	9.4e-06		19.8593	44.6624
	4.872	3.83e-05		5.21506	6.97e-06		19.8675	44.5023
	4.88019	4.07e-05		5.22383	8.06e-06		19.8757	44.3428
	4.88838	4.36e-05		5.23261	7.17e-06		19.8839	44.1841
	4.89657	4.58e-05		5.24138	6.29e-06		19.8921	44.026
	4.90476	4.68e-05		5.25015	6.43e-06		19.9003	43.868
	4.91295	4.7e-05		5.25892	8.52e-06		19.9084	43.711
	4.92114	4.68e-05		5.26769	8.92e-06		19.9166	43.5552
	4.92933	4.64e-05		5.27647	9.31e-06		19.9248	43.3999
	4.93752	4.55e-05		5.28524	9.74e-06		19.933	43.2455
	4.94571	4.44e-05		5.29401	9.7e-06		19.9412	43.0917
	4.9539	4.4e-05		5.30278	9.66e-06		19.9494	42.9384
	4.96209	4.46e-05		5.31155	8.14e-06		19.9576	42.7863
	4.97028	4.59e-05		5.32033	8.28e-06		19.9658	42.6348
	4.97847	4.76e-05		5.3291	8e-06		19.974	42.4834
	4.98666	4.99e-05		5.33787	7.73e-06		19.9822	42.3326
	4.99485	5.34e-05		5.34664	4.83e-06		19.9903	42.1828
	5.00304	5.7e-05		5.35541	5.93e-06		19.9985	42.034
	5.01122	5.94e-05		5.36419	5.72e-06		20.0067	41.8857
	5.01941	6e-05		5.37296	5.51e-06		20.0149	41.7378
	5.0276	5.98e-05		5.38173	6.08e-06		20.0231	41.5902
	5.03579	5.94e-05		5.3905	6.38e-06		20.0313	41.4436
	5.04398	5.92e-05		5.39927	6.26e-06		20.0395	41.2986
	5.05217	5.92e-05		5.40805	6.14e-06		20.0477	41.1546
	5.06036	5.97e-05		5.41682	3e-06		20.0559	41.0111
	5.06855	6.01e-05		5.42559	3.17e-06		20.064	40.8677
	5.07674	5.99e-05		5.43436	3.01e-06		20.0722	40.7247
	5.08493	5.89e-05		5.44313	2.84e-06		20.0804	40.5825
	5.09312	5.71e-05		5.45191	1.79e-06		20.0886	40.4404
	5.10131	5.44e-05		5.46068	1.79e-06		20.0968	40.2985
	5.1095	5.12e-05		5.46945	1.79e-06		20.105	40.1574
	5.11769	4.89e-05		5.47822	4.79e-07		20.1132	40.0179
	5.12588	4.85e-05		5.48699	2.74e-06		20.1214	39.8805
	5.13407	4.95e-05		5.49577	2.93e-06		20.1296	39.7438
	5.14226	5.06e-05		5.50454	3.12e-06		20.1378	39.6062
	5.15045	5.03e-05		5.51331	3.6e-06		20.1459	39.4687
	5.15864	4.8e-05		5.52208	2.95e-06		20.1541	39.3315
	5.16683	4.45e-05		5.53085	2.31e-06		20.1623	39.1965
	5.17502	4.11e-05		5.53963	3.91e-06		20.1705	39.0615
	5.18321	3.81e-05		5.5484	4.47e-06		20.1787	38.9247
	5.1914	3.53e-05		5.55717	5.04e-06		20.1869	38.7867
	5.19959	3.26e-05		5.56594	4.41e-06		20.1951	38.6483
	5.20778	3e-05		5.57471	3.78e-06		20.2033	38.5101
	5.21597	2.73e-05		5.58349	2.38e-06		20.2115	38.3723
	5.22416	2.45e-05		5.59226	3.52e-06		20.2197	38.2346
	5.23235	2.16e-05		5.60103	3.81e-06		20.2278	38.0971
	5.24054	1.88e-05		5.6098	4.09e-06		20.236	37.9603
	5.24873	1.64e-05		5.61857	5.54e-06		20.2442	37.8239
	5.25692	1.45e-05		5.62735	5.56e-06		20.2524	37.6876
	5.26511	1.28e-05		5.63612	5.48e-06		20.2606	37.5519
	5.2733	1.1e-05		5.64489	5.4e-06		20.2688	37.417
	5.28149	8.2e-06		5.65366	5.54e-06		20.277	37.2823
	5.28968	4.45e-06		5.66243	4.69e-06		20.2852	37.1484
	5.29787	3.56e-07		5.67121	3.84e-06		20.2934	37.0166
	5.30606	-3.02e-06		5.67998	1.89e-06		20.3016	36.8878
	5.31425	-4.15e-06		5.68875	-3.01e-07		20.3097	36.761
	5.32244	-6.03e-07		5.69752	1.18e-06		20.3179	36.6331
	5.33063	9.33e-06		5.70629	1.62e-06		20.3261	36.5035
	5.33882	2.48e-05		5.71507	1.62e-06		20.3343	36.3735
	5.34701	4.31e-05		5.72384	1.41e-06		20.3425	36.2437
	5.3552	5.97e-05		5.73261	1.19e-06		20.3507	36.1135
	5.36339	7.12e-05		5.74138	3.08e-07		20.3589	35.9833
	5.37158	7.64e-05		5.75015	-3.89e-07		20.3671	35.8536
	5.37977	7.6e-05		5.75893	-1.09e-06		20.3753	35.7244
	5.38796	7.23e-05		5.7677	-6.12e-08		20.3835	35.5946
	5.39614	6.78e-05		5.77647	-8.89e-08		20.3916	35.4621
	5.40433	6.4e-05		5.78524	-1.17e-07		20.3998	35.3303
	5.41252	6.1e-05		5.79401	1.16e-06		20.408	35.2043
	5.42071	5.83e-05		5.80279	1.75e-06		20.4162	35.0805
	5.4289	5.56e-05		5.81156	1.24e-06		20.4244	34.9574
	5.43709	5.26e-05		5.82033	7.29e-07		20.4326	34.8325
	5.44528	4.89e-05		5.8291	-6.49e-07		20.4408	34.7056
	5.45347	4.41e-05		5.83787	-2.34e-07		20.449	34.5784
	5.46166	3.82e-05		5.84665	-4.37e-07		20.4572	34.4518
	5.46985	3.23e-05		5.85542	-6.4e-07		20.4653	34.3258
	5.47804	2.75e-05		5.86419	-1.94e-06		20.4735	34.2001
	5.48623	2.42e-05		5.87296	-2.42e-06		20.4817	34.0746
	5.49442	2.16e-05		5.88173	-2.89e-06		20.4899	33.9494
	5.50261	1.91e-05		5.89051	-4.24e-06		20.4981	33.8241
	5.5108	1.65e-05		5.89928	-2.91e-06		20.5063	33.699
	5.51899	1.35e-05		5.90805	-2.53e-06		20.5145	33.5745
	5.52718	1.05e-05		5.91682	-2.43e-06		20.5227	33.4505
	5.53537	7.51e-06		5.92559	-3.36e-06		20.5309	33.3274
	5.54356	4.7e-06		5.93437	-4.3e-06		20.5391	33.2048
	5.55175	2.13e-06		5.94314	-4.67e-06		20.5472	33.082
	5.55994	1.99e-07		5.95191	-5.03e-06		20.5554	32.9595
	5.56813	-6.93e-07		5.96068	-6.54e-06		20.5636	32.8374
	5.57632	-7.8e-07		5.96945	-6.85e-06		20.5718	32.7155
	5.58451	-6.25e-07		5.97823	-7.16e-06		20.58	32.5937
	5.5927	-3.68e-07		5.987	-9.7e-06		20.5882	32.472
	5.60089	3.2e-07		5.99577	-1.01e-05		20.5964	32.3503
	5.60908	1.6e-06		6.00454	-1.05e-05		20.6046	32.229
	5.61727	2.95e-06		6.01331	-1.05e-05		20.6128	32.108
	5.62546	3.78e-06		6.02209	-1.06e-05		20.621	31.9871
	5.63365	4.25e-06		6.03086	-1.21e-05		20.6291	31.8663
	5.64184	6.03e-06		6.03963	-1.14e-05		20.6373	31.7457
	5.65003	1.27e-05		6.0484	-1.18e-05		20.6455	31.6255
	5.65822	2.79e-05		6.05717	-1.22e-05		20.6537	31.5055
	5.66641	5.06e-05		6.06595	-1.32e-05		20.6619	31.3861
	5.6746	7.45e-05		6.07472	-1.25e-05		20.6701	31.2673
	5.68279	9.24e-05		6.08349	-1.23e-05		20.6783	31.149
	5.69098	0.00010232		6.09226	-1.28e-05		20.6865	31.0311
	5.69917	0.000107		6.10103	-1.33e-05		20.6947	30.9135
	5.70736	0.00010902		6.10981	-1.36e-05		20.7029	30.7959
	5.71555	0.00010927		6.11858	-1.51e-05		20.711	30.6786
	5.72374	0.00010844		6.12735	-1.53e-05		20.7192	30.5631
	5.73193	0.00010749		6.13612	-1.57e-05		20.7274	30.4504
	5.74012	0.00010659		6.14489	-1.61e-05		20.7356	30.3394
	5.74831	0.00010511		6.15367	-1.72e-05		20.7438	30.2266
	5.7565	0.00010257		6.16244	-1.94e-05		20.752	30.1119
	5.76469	9.92e-05		6.17121	-2.16e-05		20.7602	29.9971
	5.77287	9.57e-05		6.17998	-2.06e-05		20.7684	29.8823
	5.78106	9.22e-05		6.18875	-2.05e-05		20.7766	29.7678
	5.78925	8.85e-05		6.19753	-2.05e-05		20.7847	29.6558
	5.79744	8.46e-05		6.2063	-2.05e-05		20.7929	29.5433
	5.80563	8.07e-05		6.21507	-2.1e-05		20.8011	29.4326
	5.81382	7.7e-05		6.22384	-2.16e-05		20.8093	29.3248
	5.82201	7.35e-05		6.23261	-2.08e-05		20.8175	29.218
	5.8302	7e-05		6.24139	-2.06e-05		20.8257	29.1108
	5.83839	6.68e-05		6.25016	-2.05e-05		20.8339	29.0012
	5.84658	6.45e-05		6.25893	-2.01e-05		20.8421	28.89
	5.85477	6.37e-05		6.2677	-2.04e-05		20.8503	28.7791
	5.86296	6.44e-05		6.27647	-2.06e-05		20.8585	28.6685
	5.87115	6.55e-05		6.28525	-2.12e-05		20.8666	28.5574
	5.87934	6.66e-05		6.29402	-2.22e-05		20.8748	28.4461
	5.88753	7.09e-05		6.30279	-2.33e-05		20.883	28.3348
	5.89572	9.62e-05		6.31156	-2.34e-05		20.8912	28.2234
	5.90391	0.00017616		6.32033	-2.34e-05		20.8994	28.1112
	5.9121	0.00031112		6.32911	-2.56e-05		20.9076	28.0026
	5.92029	0.00043237		6.33788	-2.58e-05		20.9158	27.8947
	5.92848	0.00048456		6.34665	-2.61e-05		20.924	27.7843
	5.93667	0.00048185		6.35542	-2.78e-05		20.9322	27.6743
	5.94486	0.00045895		6.36419	-2.74e-05		20.9404	27.5647
	5.95305	0.00043294		6.37297	-2.73e-05		20.9485	27.4546
	5.96124	0.00040754		6.38174	-2.72e-05		20.9567	27.3438
	5.96943	0.00038287		6.39051	-2.7e-05		20.9649	27.2332
	5.97762	0.00035859		6.39928	-2.7e-05		20.9731	27.1231
	5.98581	0.00033449		6.40805	-2.7e-05		20.9813	27.0138
	5.994	0.00031073		6.41683	-2.35e-05		20.9895	26.9067
	6.00219	0.00028752		6.4256	-2.29e-05		20.9977	26.8023
	6.01038	0.00026528		6.43437	-2.23e-05		21.0059	26.6965
	6.01857	0.00024454		6.44314	-2.25e-05		21.0141	26.5871
	6.02676	0.0002257		6.45191	-2.26e-05		21.0223	26.4773
	6.03495	0.00020952		6.46069	-2.35e-05		21.0304	26.3679
	6.04314	0.00019733		6.46946	-2.38e-05		21.0386	26.259
	6.05133	0.00019021		6.47823	-2.41e-05		21.0468	26.1499
	6.05952	0.00018793		6.487	-2.58e-05		21.055	26.0411
	6.06771	0.00018869		6.49577	-2.61e-05		21.0632	25.9331
	6.0759	0.00018981		6.50455	-2.63e-05		21.0714	25.8259
	6.08409	0.00018853		6.51332	-2.6e-05		21.0796	25.7192
	6.09228	0.00018329		6.52209	-2.49e-05		21.0878	25.6126
	6.10047	0.00017522		6.53086	-2.44e-05		21.096	25.5067
	6.10866	0.00016597		6.53963	-2.43e-05		21.1042	25.4034
	6.11685	0.00015593		6.54841	-2.43e-05		21.1123	25.3032
	6.12504	0.00014524		6.55718	-2.44e-05		21.1205	25.2021
	6.13323	0.00013502		6.56595	-2.69e-05		21.1287	25.0973
	6.14142	0.00012639		6.57472	-2.94e-05		21.1369	24.9916
	6.14961	0.0001192		6.58349	-2.93e-05		21.1451	24.886
	6.15779	0.00011239		6.59227	-2.92e-05		21.1533	24.7803
	6.16598	0.00010508		6.60104	-3.01e-05		21.1615	24.6754
	6.17417	9.68e-05		6.60981	-3.09e-05		21.1697	24.571
	6.18236	8.76e-05		6.61858	-3.09e-05		21.1779	24.4658
	6.19055	7.7e-05		6.62735	-3.09e-05		21.186	24.3602
	6.19874	6.51e-05		6.63613	-3.1e-05		21.1942	24.2548
	6.20693	5.26e-05		6.6449	-3.12e-05		21.2024	24.1511
	6.21512	4.11e-05		6.65367	-2.86e-05		21.2106	24.0495
	6.22331	3.12e-05		6.66244	-2.61e-05		21.2188	23.9482
	6.2315	2.3e-05		6.67121	-2.41e-05		21.227	23.8459
	6.23969	1.61e-05		6.67999	-2.4e-05		21.2352	23.7438
	6.24788	1.04e-05		6.68876	-2.39e-05		21.2434	23.6425
	6.25607	6.14e-06		6.69753	-2.36e-05		21.2516	23.5418
	6.26426	2.56e-06		6.7063	-2.33e-05		21.2598	23.4411
	6.27245	-1.62e-06		6.71507	-2.22e-05		21.2679	23.3407
	6.28064	-6.96e-06		6.72385	-2.2e-05		21.2761	23.2414
	6.28883	-1.29e-05		6.73262	-2.18e-05		21.2843	23.1441
	6.29702	-1.86e-05		6.74139	-2.18e-05		21.2925	23.0492
	6.30521	-2.42e-05		6.75016	-2.11e-05		21.3007	22.9545
	6.3134	-3e-05		6.75893	-2.09e-05		21.3089	22.8572
	6.32159	-3.54e-05		6.76771	-2.1e-05		21.3171	22.7579
	6.32978	-3.83e-05		6.77648	-2.1e-05		21.3253	22.6586
	6.33797	-3.8e-05		6.78525	-2.13e-05		21.3335	22.5603
	6.34616	-3.85e-05		6.79402	-2.08e-05		21.3417	22.4631
	6.35435	-4.29e-05		6.80279	-2.12e-05		21.3498	22.3656
	6.36254	-4.93e-05		6.81157	-2.15e-05		21.358	22.2672
	6.37073	-5.51e-05		6.82034	-2.23e-05		21.3662	22.1686
	6.37892	-6e-05		6.82911	-2.16e-05		21.3744	22.0707
	6.38711	-6.43e-05		6.83788	-2.08e-05		21.3826	21.9736
	6.3953	-6.82e-05		6.84665	-2.07e-05		21.3908	21.8767
	6.40349	-7.17e-05		6.85543	-2.12e-05		21.399	21.7792
	6.41168	-7.48e-05		6.8642	-2.17e-05		21.4072	21.6821
	6.41987	-7.71e-05		6.87297	-2.02e-05		21.4154	21.5867
	6.42806	-7.82e-05		6.88174	-2.01e-05		21.4236	21.4932
	6.43625	-7.83e-05		6.89051	-2e-05		21.4317	21.4013
	6.44444	-7.74e-05		6.89929	-1.97e-05		21.4399	21.3089
	6.45263	-7.62e-05		6.90806	-2.01e-05		21.4481	21.2142
	6.46082	-7.49e-05		6.91683	-2.05e-05		21.4563	21.1182
	6.46901	-7.41e-05		6.9256	-2.08e-05		21.4645	21.0222
	6.4772	-7.41e-05		6.93437	-2.11e-05		21.4727	20.9264
	6.48539	-7.46e-05		6.94315	-2.18e-05		21.4809	20.8309
	6.49358	-7.53e-05		6.95192	-2.2e-05		21.4891	20.7362
	6.50177	-7.63e-05		6.96069	-2.23e-05		21.4973	20.642
	6.50996	-7.77e-05		6.96946	-2.3e-05		21.5055	20.5474
	6.51815	-7.93e-05		6.97823	-2.29e-05		21.5136	20.4529
	6.52634	-8.08e-05		6.98701	-2.31e-05		21.5218	20.3602
	6.53452	-8.08e-05		6.99578	-2.33e-05		21.53	20.2649
	6.54271	-7.67e-05		7.00455	-2.35e-05		21.5382	20.1696
	6.5509	-6.71e-05		7.01332	-2.34e-05		21.5464	20.0771
	6.55909	-5.51e-05		7.02209	-2.33e-05		21.5546	19.984
	6.56728	-4.45e-05		7.03087	-2.4e-05		21.5628	19.8907
	6.57547	-3.68e-05		7.03964	-2.47e-05		21.571	19.798
	6.58366	-3.06e-05		7.04841	-2.63e-05		21.5792	19.7061
	6.59185	-2.32e-05		7.05718	-2.54e-05		21.5873	19.6154
	6.60004	-1.4e-05		7.06595	-2.58e-05		21.5955	19.5261
	6.60823	-5.01e-06		7.07473	-2.62e-05		21.6037	19.4373
	6.61642	1.8e-06		7.0835	-2.6e-05		21.6119	19.3481
	6.62461	6.13e-06		7.09227	-2.62e-05		21.6201	19.2584
	6.6328	8.94e-06		7.10104	-2.64e-05		21.6283	19.1692
	6.64099	1.02e-05		7.10981	-2.64e-05		21.6365	19.0805
	6.64918	8.51e-06		7.11859	-2.7e-05		21.6447	18.9922
	6.65737	3.48e-06		7.12736	-2.75e-05		21.6529	18.9048
	6.66556	-3.68e-06		7.13613	-2.55e-05		21.6611	18.8182
	6.67375	-1.16e-05		7.1449	-2.46e-05		21.6692	18.7317
	6.68194	-1.96e-05		7.15367	-2.38e-05		21.6774	18.6456
	6.69013	-2.75e-05		7.16245	-2.42e-05		21.6856	18.5599
	6.69832	-3.53e-05		7.17122	-2.46e-05		21.6938	18.4751
	6.70651	-4.26e-05		7.17999	-2.63e-05		21.702	18.3913
	6.7147	-4.98e-05		7.18876	-2.34e-05		21.7102	18.3088
	6.72289	-5.68e-05		7.19753	-2.3e-05		21.7184	18.2287
	6.73108	-6.38e-05		7.20631	-2.27e-05		21.7266	18.1514
	6.73927	-7.08e-05		7.21508	-2.16e-05		21.7348	18.0744
	6.74746	-7.8e-05		7.22385	-2.11e-05		21.743	17.9954
	6.75565	-8.5e-05		7.23262	-2.06e-05		21.7511	17.9167
	6.76384	-9.09e-05		7.24139	-2.07e-05		21.7593	17.8406
	6.77203	-9.58e-05		7.25017	-2.09e-05		21.7675	17.7667
	6.78022	-0.0001005		7.25894	-2.12e-05		21.7757	17.6899
	6.78841	-0.0001059		7.26771	-2.11e-05		21.7839	17.613
	6.7966	-0.0001123		7.27648	-2.13e-05		21.7921	17.538
	6.80479	-0.0001193		7.28525	-2.14e-05		21.8003	17.4613
	6.81298	-0.000126		7.29403	-2.15e-05		21.8085	17.3822
	6.82117	-0.0001324		7.3028	-2.15e-05		21.8167	17.3031
	6.82936	-0.0001386		7.31157	-2.33e-05		21.8249	17.2257
	6.83755	-0.0001446		7.32034	-2.4e-05		21.833	17.1483
	6.84574	-0.0001496		7.32911	-2.47e-05		21.8412	17.0701
	6.85393	-0.0001527		7.33789	-2.5e-05		21.8494	16.9918
	6.86212	-0.000154		7.34666	-2.52e-05		21.8576	16.9138
	6.87031	-0.0001541		7.35543	-2.62e-05		21.8658	16.8356
	6.8785	-0.0001538		7.3642	-2.49e-05		21.874	16.7593
	6.88669	-0.0001535		7.37297	-2.42e-05		21.8822	16.6847
	6.89488	-0.0001536		7.38175	-2.36e-05		21.8904	16.6089
	6.90307	-0.0001546		7.39052	-2.27e-05		21.8986	16.5343
	6.91125	-0.0001565		7.39929	-2.27e-05		21.9068	16.4625
	6.91944	-0.0001586		7.40806	-2.28e-05		21.9149	16.3925
	6.92763	-0.0001603		7.41683	-2.29e-05		21.9231	16.3221
	6.93582	-0.0001609		7.42561	-2.35e-05		21.9313	16.2495
	6.94401	-0.0001604		7.43438	-2.31e-05		21.9395	16.1744
	6.9522	-0.0001587		7.44315	-2.25e-05		21.9477	16.0986
	6.96039	-0.0001559		7.45192	-2.23e-05		21.9559	16.0249
	6.96858	-0.0001514		7.46069	-2.23e-05		21.9641	15.9532
	6.97677	-0.0001448		7.46947	-2.24e-05		21.9723	15.8805
	6.98496	-0.0001363		7.47824	-2.26e-05		21.9805	15.8063
	6.99315	-0.0001275		7.48701	-2.32e-05		21.9886	15.7324
	7.00134	-0.0001209		7.49578	-2.36e-05		21.9968	15.6586
	7.00953	-0.0001173		7.50455	-2.4e-05		22.005	15.5849
	7.01772	-0.0001151		7.51333	-2.39e-05		22.0132	15.5114
	7.02591	-0.0001117		7.5221	-2.41e-05		22.0214	15.4385
	7.0341	-0.0001073		7.53087	-2.42e-05		22.0296	15.3657
	7.04229	-0.000103		7.53964	-2.49e-05		22.0378	15.2931
	7.05048	-9.92e-05		7.54841	-2.39e-05		22.046	15.2208
	7.05867	-9.59e-05		7.55719	-2.1e-05		22.0542	15.1492
	7.06686	-9.3e-05		7.56596	-2.01e-05		22.0624	15.0783
	7.07505	-9.08e-05		7.57473	-1.99e-05		22.0705	15.0088
	7.08324	-8.96e-05		7.5835	-1.97e-05		22.0787	14.9428
	7.09143	-8.95e-05		7.59227	-2.03e-05		22.0869	14.8793
	7.09962	-9e-05		7.60105	-2.09e-05		22.0951	14.8137
	7.10781	-8.97e-05		7.60982	-2.22e-05		22.1033	14.7448
	7.116	-8.78e-05		7.61859	-2.25e-05		22.1115	14.6751
	7.12419	-8.47e-05		7.62736	-2.27e-05		22.1197	14.6056
	7.13238	-8.12e-05		7.63613	-2.33e-05		22.1279	14.5364
	7.14057	-7.79e-05		7.64491	-2.51e-05		22.1361	14.4679
	7.14876	-7.46e-05		7.65368	-2.68e-05		22.1443	14.4011
	7.15695	-7.12e-05		7.66245	-2.85e-05		22.1524	14.3361
	7.16514	-6.8e-05		7.67122	-2.73e-05		22.1606	14.2714
	7.17333	-6.52e-05		7.67999	-2.67e-05		22.1688	14.2064
	7.18152	-6.3e-05		7.68877	-2.61e-05		22.177	14.1411
	7.18971	-6.15e-05		7.69754	-2.66e-05		22.1852	14.0755
	7.1979	-5.98e-05		7.70631	-2.71e-05		22.1934	14.0101
	7.20609	-5.5e-05		7.71508	-2.85e-05		22.2016	13.9466
	7.21428	-4.23e-05		7.72385	-2.81e-05		22.2098	13.8862
	7.22247	-2.02e-05		7.73263	-2.8e-05		22.218	13.8269
	7.23066	3.7e-06		7.7414	-2.79e-05		22.2262	13.7666
	7.23885	2.01e-05		7.75017	-2.8e-05		22.2343	13.7055
	7.24704	2.67e-05		7.75894	-2.81e-05		22.2425	13.6444
	7.25523	2.68e-05		7.76771	-2.82e-05		22.2507	13.5848
	7.26342	2.51e-05		7.77649	-2.85e-05		22.2589	13.527
	7.27161	2.37e-05		7.78526	-2.88e-05		22.2671	13.4701
	7.2798	2.27e-05		7.79403	-2.97e-05		22.2753	13.414
	7.28799	2.16e-05		7.8028	-2.98e-05		22.2835	13.3586
	7.29617	2.02e-05		7.81157	-2.65e-05		22.2917	13.3045
	7.30436	1.92e-05		7.82035	-2.65e-05		22.2999	13.253
	7.31255	1.89e-05		7.82912	-2.66e-05		22.308	13.2031
	7.32074	1.93e-05		7.83789	-2.67e-05		22.3162	13.1529
	7.32893	1.98e-05		7.84666	-2.68e-05		22.3244	13.1024
	7.33712	2.01e-05		7.85543	-2.7e-05		22.3326	13.051
	7.34531	2.05e-05		7.86421	-2.74e-05		22.3408	12.9978
	7.3535	2.13e-05		7.87298	-2.55e-05		22.349	12.9435
	7.36169	2.27e-05		7.88175	-2.49e-05		22.3572	12.8901
	7.36988	2.41e-05		7.89052	-2.47e-05		22.3654	12.8377
	7.37807	2.51e-05		7.89929	-2.53e-05		22.3736	12.7859
	7.38626	2.58e-05		7.90807	-2.6e-05		22.3818	12.7348
	7.39445	2.64e-05		7.91684	-2.6e-05		22.3899	12.6842
	7.40264	2.73e-05		7.92561	-2.61e-05		22.3981	12.6331
	7.41083	2.86e-05		7.93438	-2.64e-05		22.4063	12.5802
	7.41902	3e-05		7.94315	-2.92e-05		22.4145	12.5257
	7.42721	3.12e-05		7.95193	-2.6e-05		22.4227	12.4711
	7.4354	3.18e-05		7.9607	-2.37e-05		22.4309	12.4168
	7.44359	3.17e-05		7.96947	-2.38e-05		22.4391	12.3627
	7.45178	3.17e-05		7.97824	-2.39e-05		22.4473	12.3084
	7.45997	3.21e-05		7.98701	-2.46e-05		22.4555	12.2543
	7.46816	3.3e-05		7.99579	-2.5e-05		22.4637	12.2002
	7.47635	3.41e-05		8.00456	-2.59e-05		22.4718	12.1456
	7.48454	3.53e-05		8.01333	-2.81e-05		22.48	12.0912
	7.49273	3.64e-05		8.0221	-2.64e-05		22.4882	12.0374
	7.50092	3.72e-05		8.03087	-2.6e-05		22.4964	11.9837
	7.50911	3.75e-05		8.03965	-2.57e-05		22.5046	11.9306
	7.5173	3.73e-05		8.04842	-2.58e-05		22.5128	11.8786
	7.52549	3.66e-05		8.05719	-2.59e-05		22.521	11.8265
	7.53368	3.59e-05		8.06596	-2.64e-05		22.5292	11.7744
	7.54187	3.55e-05		8.07473	-2.64e-05		22.5374	11.7221
	7.55006	3.51e-05		8.08351	-2.64e-05		22.5456	11.6695
	7.55825	3.42e-05		8.09228	-2.8e-05		22.5537	11.6179
	7.56644	3.22e-05		8.10105	-2.65e-05		22.5619	11.5687
	7.57463	2.91e-05		8.10982	-2.62e-05		22.5701	11.5229
	7.58282	2.55e-05		8.11859	-2.59e-05		22.5783	11.48
	7.59101	2.26e-05		8.12737	-2.57e-05		22.5865	11.4373
	7.5992	2.06e-05		8.13614	-2.36e-05		22.5947	11.3924
	7.60739	1.9e-05		8.14491	-2.17e-05		22.6029	11.3461
	7.61558	1.74e-05		8.15368	-1.91e-05		22.6111	11.2992
	7.62377	1.63e-05		8.16245	-1.82e-05		22.6193	11.2503
	7.63196	1.65e-05		8.17123	-1.78e-05		22.6275	11.1989
	7.64015	1.88e-05		8.18	-1.77e-05		22.6356	11.1469
	7.64834	2.25e-05		8.18877	-2.03e-05		22.6438	11.0956
	7.65653	2.59e-05		8.19754	-2.28e-05		22.652	11.0457
	7.66472	2.77e-05		8.20631	-2.11e-05		22.6602	10.998
	7.6729	2.74e-05		8.21509	-2.03e-05		22.6684	10.9523
	7.68109	2.56e-05		8.22386	-1.99e-05		22.6766	10.9073
	7.68928	2.35e-05		8.23263	-2.03e-05		22.6848	10.8617
	7.69747	2.14e-05		8.2414	-2.07e-05		22.693	10.8151
	7.70566	1.93e-05		8.25017	-2.19e-05		22.7012	10.768
	7.71385	1.7e-05		8.25895	-2.22e-05		22.7093	10.7195
	7.72204	1.41e-05		8.26772	-2.25e-05		22.7175	10.6687
	7.73023	1.07e-05		8.27649	-2.35e-05		22.7257	10.6171
	7.73842	6.58e-06		8.28526	-2.2e-05		22.7339	10.5686
	7.74661	1.92e-06		8.29403	-2.04e-05		22.7421	10.5226
	7.7548	-3.39e-06		8.30281	-2.03e-05		22.7503	10.478
	7.76299	-9.31e-06		8.31158	-2.03e-05		22.7585	10.4359
	7.77118	-1.55e-05		8.32035	-2.03e-05		22.7667	10.396
	7.77937	-2.16e-05		8.32912	-2.07e-05		22.7749	10.3567
	7.78756	-2.73e-05		8.33789	-2.36e-05		22.7831	10.3179
	7.79575	-3.27e-05		8.34667	-2.37e-05		22.7912	10.2791
	7.80394	-3.79e-05		8.35544	-2.16e-05		22.7994	10.2404
	7.81213	-4.34e-05		8.36421	-2.09e-05		22.8076	10.2045
	7.82032	-4.95e-05		8.37298	-2.01e-05		22.8158	10.1733
	7.82851	-5.57e-05		8.38175	-1.88e-05		22.824	10.1448
	7.8367	-6.13e-05		8.39053	-1.85e-05		22.8322	10.114
	7.84489	-6.59e-05		8.3993	-1.81e-05		22.8404	10.0781
	7.85308	-6.89e-05		8.40807	-1.6e-05		22.8486	10.0384
	7.86127	-6.96e-05		8.41684	-1.55e-05		22.8568	9.99727
	7.86946	-6.82e-05		8.42561	-1.57e-05		22.865	9.95589
	7.87765	-6.61e-05		8.43439	-1.59e-05		22.8731	9.91463
	7.88584	-6.51e-05		8.44316	-1.65e-05		22.8813	9.87302
	7.89403	-6.52e-05		8.45193	-1.55e-05		22.8895	9.83099
	7.90222	-6.5e-05		8.4607	-1.56e-05		22.8977	9.78864
	7.91041	-6.41e-05		8.46947	-1.57e-05		22.9059	9.74613
	7.9186	-6.49e-05		8.47825	-1.64e-05		22.9141	9.70402
	7.92679	-6.88e-05		8.48702	-1.71e-05		22.9223	9.66267
	7.93498	-7.38e-05		8.49579	-1.86e-05		22.9305	9.62233
	7.94317	-7.73e-05		8.50456	-1.5e-05		22.9387	9.58301
	7.95136	-7.93e-05		8.51333	-1.45e-05		22.9469	9.5441
	7.95955	-8.08e-05		8.52211	-1.43e-05		22.955	9.50501
	7.96774	-8.28e-05		8.53088	-1.5e-05		22.9632	9.46613
	7.97593	-8.61e-05		8.53965	-1.56e-05		22.9714	9.42807
	7.98412	-9.04e-05		8.54842	-1.57e-05		22.9796	9.39107
	7.99231	-9.53e-05		8.55719	-1.42e-05		22.9878	9.35597
	8.0005	-0.0001009		8.56597	-1.41e-05		22.996	9.32298
	8.00869	-0.0001071		8.57474	-1.41e-05		23.0042	9.29117
	8.01688	-0.0001133		8.58351	-1.16e-05		23.0124	9.26053
	8.02507	-0.0001186		8.59228	-8.45e-06		23.0206	9.2307
	8.03326	-0.0001226		8.60105	-8.48e-06		23.0288	9.20238
	8.04145	-0.0001253		8.60983	-8.51e-06		23.0369	9.17551
	8.04964	-0.0001263		8.6186	-9.59e-06		23.0451	9.14883
	8.05782	-0.0001249		8.62737	-1.07e-05		23.0533	9.12344
	8.06601	-0.0001209		8.63614	-8.68e-06		23.0615	9.10134
	8.0742	-0.0001145		8.64491	-7.81e-06		23.0697	9.08284
	8.08239	-0.000106		8.65369	-6.95e-06		23.0779	9.06693
	8.09058	-9.65e-05		8.66246	-7.12e-06		23.0861	9.05089
	8.09877	-8.77e-05		8.67123	-7.29e-06		23.0943	9.03022
	8.10696	-8.13e-05		8.68	-8.42e-06		23.1025	9.0036
	8.11515	-7.76e-05		8.68877	-5.77e-06		23.1106	8.975
	8.12334	-7.63e-05		8.69755	-5.69e-06		23.1188	8.94772
	8.13153	-7.62e-05		8.70632	-5.62e-06		23.127	8.92603
	8.13972	-7.62e-05		8.71509	-5.28e-06		23.1352	8.9251
	8.14791	-7.52e-05		8.72386	-5.2e-06		23.1434	8.95115
	8.1561	-7.24e-05		8.73263	-5.11e-06		23.1516	8.97939
	8.16429	-6.82e-05		8.74141	-5.03e-06		23.1598	8.99151
	8.17248	-6.29e-05		8.75018	-5.1e-06		23.168	8.9835
	8.18067	-5.71e-05		8.75895	-5.17e-06		23.1762	8.95727
	8.18886	-5.12e-05		8.76772	-5.62e-06		23.1844	8.92187
	8.19705	-4.57e-05		8.77649	-5.5e-06		23.1925	8.88604
	8.20524	-4.11e-05		8.78527	-5.6e-06		23.2007	8.85237
	8.21343	-3.73e-05		8.79404	-5.7e-06		23.2089	8.82094
	8.22162	-3.39e-05		8.80281	-4.07e-06		23.2171	8.79091
	8.22981	-3.05e-05		8.81158	-3.74e-06		23.2253	8.761
	8.238	-2.7e-05		8.82035	-3.61e-06		23.2335	8.73079
	8.24619	-2.37e-05		8.82913	-3.49e-06		23.2417	8.70266
	8.25438	-2.06e-05		8.8379	-2.1e-06		23.2499	8.67699
	8.26257	-1.79e-05		8.84667	-1.81e-06		23.2581	8.64816
	8.27076	-1.57e-05		8.85544	-1.51e-06		23.2663	8.61598
	8.27895	-1.41e-05		8.86421	3.19e-07		23.2744	8.58391
	8.28714	-1.3e-05		8.87299	3.9e-06		23.2826	8.55365
	8.29533	-1.23e-05		8.88176	3.86e-06		23.2908	8.52493
	8.30352	-1.16e-05		8.89053	3.82e-06		23.299	8.49744
	8.31171	-1.02e-05		8.8993	3.49e-06		23.3072	8.47483
	8.3199	-8.1e-06		8.90807	2.25e-06		23.3154	8.46147
	8.32809	-5.14e-06		8.91685	5.24e-06		23.3236	8.45465
	8.33628	-1.25e-06		8.92562	9.14e-06		23.3318	8.45017
	8.34447	3.61e-06		8.93439	1.08e-05		23.34	8.44746
	8.35266	9.21e-06		8.94316	1.08e-05		23.3482	8.43796
	8.36085	1.49e-05		8.95193	1.05e-05		23.3563	8.41933
	8.36904	2e-05		8.96071	1.01e-05		23.3645	8.40189
	8.37723	2.46e-05		8.96948	9.94e-06		23.3727	8.38037
	8.38542	2.88e-05		8.97825	7.81e-06		23.3809	8.35386
	8.39361	3.3e-05		8.98702	6.06e-06		23.3891	8.32505
	8.4018	3.71e-05		8.99579	7.27e-06		23.3973	8.29598
	8.40999	4.1e-05		9.00457	8.48e-06		23.4055	8.26892
	8.41818	4.48e-05		9.01334	1.33e-05		23.4137	8.24573
	8.42637	4.8e-05		9.02211	1.88e-05		23.4219	8.22563
	8.43455	4.99e-05		9.03088	1.9e-05		23.4301	8.20609
	8.44274	4.96e-05		9.03965	2.05e-05		23.4382	8.18463
	8.45093	4.74e-05		9.04843	2.11e-05		23.4464	8.15999
	8.45912	4.36e-05		9.0572	2.17e-05		23.4546	8.13298
	8.46731	3.86e-05		9.06597	2.12e-05		23.4628	8.10458
	8.4755	3.25e-05		9.07474	2.06e-05		23.471	8.07411
	8.48369	2.68e-05		9.08351	1.85e-05		23.4792	8.0418
	8.49188	2.29e-05		9.09229	2.09e-05		23.4874	8.0101
	8.50007	2.06e-05		9.10106	2.38e-05		23.4956	7.97955
	8.50826	1.81e-05		9.10983	2.58e-05		23.5038	7.94906
	8.51645	1.46e-05		9.1186	2.71e-05		23.5119	7.91902
	8.52464	1.08e-05		9.12737	2.74e-05		23.5201	7.88939
	8.53283	6.81e-06		9.13615	2.76e-05		23.5283	7.85986
	8.54102	2.53e-06		9.14492	2.98e-05		23.5365	7.83131
	8.54921	-2.17e-06		9.15369	3.13e-05		23.5447	7.80406
	8.5574	-6.36e-06		9.16246	3.28e-05		23.5529	7.77722
	8.56559	-8.99e-06		9.17123	3.45e-05		23.5611	7.75045
	8.57378	-1.09e-05		9.18001	3.48e-05		23.5693	7.72434
	8.58197	-1.41e-05		9.18878	3.51e-05		23.5775	7.69923
	8.59016	-1.92e-05		9.19755	3.8e-05		23.5857	7.67534
	8.59835	-2.52e-05		9.20632	3.93e-05		23.5938	7.65329
	8.60654	-3.1e-05		9.21509	3.96e-05		23.602	7.63392
	8.61473	-3.65e-05		9.22387	3.95e-05		23.6102	7.62113
	8.62292	-4.2e-05		9.23264	3.93e-05		23.6184	7.61023
	8.63111	-4.75e-05		9.24141	3.54e-05		23.6266	7.59627
	8.6393	-5.32e-05		9.25018	3.69e-05		23.6348	7.58529
	8.64749	-5.92e-05		9.25895	3.83e-05		23.643	7.57757
	8.65568	-6.53e-05		9.26773	4e-05		23.6512	7.57447
	8.66387	-7.05e-05		9.2765	4.31e-05		23.6594	7.58309
	8.67206	-7.51e-05		9.28527	4.34e-05		23.6676	7.60611
	8.68025	-7.97e-05		9.29404	4.39e-05		23.6757	7.63206
	8.68844	-8.45e-05		9.30281	4.36e-05		23.6839	7.64681
	8.69663	-8.82e-05		9.31159	4.34e-05		23.6921	7.64538
	8.70482	-8.97e-05		9.32036	4.29e-05		23.7003	7.63128
	8.71301	-8.85e-05		9.32913	4.27e-05		23.7085	7.61151
	8.7212	-8.52e-05		9.3379	4.48e-05		23.7167	7.5913
	8.72939	-8.15e-05		9.34667	4.83e-05		23.7249	7.57189
	8.73758	-7.89e-05		9.35545	4.84e-05		23.7331	7.55415
	8.74577	-7.79e-05		9.36422	4.82e-05		23.7413	7.54068
	8.75396	-7.78e-05		9.37299	4.8e-05		23.7495	7.52956
	8.76215	-7.77e-05		9.38176	4.76e-05		23.7576	7.51607
	8.77034	-7.73e-05		9.39053	4.71e-05		23.7658	7.50009
	8.77853	-7.63e-05		9.39931	4.82e-05		23.774	7.4823
	8.78672	-7.48e-05		9.40808	4.85e-05		23.7822	7.46229
	8.79491	-7.35e-05		9.41685	4.84e-05		23.7904	7.44158
	8.8031	-7.26e-05		9.42562	4.84e-05		23.7986	7.42212
	8.81128	-7.25e-05		9.43439	4.82e-05		23.8068	7.4046
	8.81947	-7.3e-05		9.44317	4.53e-05		23.815	7.3891
	8.82766	-7.4e-05		9.45194	4.77e-05		23.8232	7.3758
	8.83585	-7.53e-05		9.46071	4.88e-05		23.8313	7.36405
	8.84404	-7.67e-05		9.46948	4.92e-05		23.8395	7.35198
	8.85223	-7.84e-05		9.47825	4.92e-05		23.8477	7.33783
	8.86042	-8.01e-05		9.48703	4.92e-05		23.8559	7.3217
	8.86861	-8.11e-05		9.4958	4.88e-05		23.8641	7.30449
	8.8768	-8.08e-05		9.50457	5.14e-05		23.8723	7.28759
	8.88499	-7.99e-05		9.51334	5.16e-05		23.8805	7.27127
	8.89318	-7.94e-05		9.52211	5.17e-05		23.8887	7.25641
	8.90137	-7.94e-05		9.53089	5.17e-05		23.8969	7.24251
	8.90956	-8.03e-05		9.53966	5.18e-05		23.9051	7.22747
	8.91775	-8.24e-05		9.54843	5.27e-05		23.9132	7.20968
	8.92594	-8.59e-05		9.5572	5.25e-05		23.9214	7.1884
	8.93413	-9.03e-05		9.56597	5.23e-05		23.9296	7.1646
	8.94232	-9.45e-05		9.57475	5.26e-05		23.9378	7.14037
	8.95051	-9.79e-05		9.58352	5.26e-05		23.946	7.11721
	8.9587	-0.0001003		9.59229	5.27e-05		23.9542	7.0951
	8.96689	-0.0001022		9.60106	5.43e-05		23.9624	7.07338
	8.97508	-0.0001038		9.60983	5.58e-05		23.9706	7.05135
	8.98327	-0.0001054		9.61861	5.69e-05		23.9788	7.02815
	8.99146	-0.0001079		9.62738	5.74e-05		23.987	7.00536
	8.99965	-0.0001116		9.63615	5.75e-05		23.9951	6.98437
	9.00784	-0.0001163		9.64492	5.72e-05		24.0033	6.96304
	9.01603	-0.0001208		9.65369	5.69e-05		24.0115	6.94474
	9.02422	-0.0001246		9.66246	5.61e-05		24.0197	6.93139
	9.03241	-0.0001275		9.67124	5.69e-05		24.0279	6.91538
	9.0406	-0.0001301		9.68001	5.69e-05		24.0361	6.89397
	9.04879	-0.0001333		9.68878	5.66e-05		24.0443	6.87165
	9.05698	-0.0001375		9.69755	5.63e-05		24.0525	6.85139
	9.06517	-0.0001422		9.70632	5.73e-05		24.0607	6.83322
	9.07336	-0.0001463		9.7151	5.74e-05		24.0689	6.81652
	9.08155	-0.0001493		9.72387	5.75e-05		24.077	6.79904
	9.08974	-0.0001515		9.73264	5.86e-05		24.0852	6.7792
	9.09793	-0.0001533		9.74141	5.91e-05		24.0934	6.75891
	9.10612	-0.000154		9.75018	5.92e-05		24.1016	6.73933
	9.11431	-0.0001513		9.75896	5.92e-05		24.1098	6.72
	9.1225	-0.0001406		9.76773	5.91e-05		24.118	6.70255
	9.13069	-0.0001189		9.7765	5.52e-05		24.1262	6.68768
	9.13888	-9.16e-05		9.78527	5.72e-05		24.1344	6.67526
	9.14707	-6.95e-05		9.79404	5.78e-05		24.1426	6.6653
	9.15526	-5.78e-05		9.80282	5.78e-05		24.1508	6.65462
	9.16345	-5.37e-05		9.81159	5.75e-05		24.1589	6.64031
	9.17164	-5.42e-05		9.82036	5.72e-05		24.1671	6.6241
	9.17983	-5.82e-05		9.82913	5.53e-05		24.1753	6.60989
	9.18802	-6.44e-05		9.8379	5.6e-05		24.1835	6.59991
	9.1962	-7.13e-05		9.84668	5.65e-05		24.1917	6.59475
	9.20439	-7.8e-05		9.85545	5.63e-05		24.1999	6.59403
	9.21258	-8.42e-05		9.86422	5.61e-05		24.2081	6.59505
	9.22077	-8.89e-05		9.87299	5.52e-05		24.2163	6.5958
	9.22896	-9.09e-05		9.88176	5.81e-05		24.2245	6.59844
	9.23715	-8.82e-05		9.89054	5.82e-05		24.2326	6.60595
	9.24534	-8.1e-05		9.89931	5.8e-05		24.2408	6.62371
	9.25353	-7.38e-05		9.90808	5.78e-05		24.249	6.65703
	9.26172	-7.14e-05		9.91685	5.74e-05		24.2572	6.69754
	9.26991	-7.45e-05		9.92562	5.43e-05		24.2654	6.72794
	9.2781	-8.07e-05		9.9344	5.47e-05		24.2736	6.73642
	9.28629	-8.75e-05		9.94317	5.48e-05		24.2818	6.72632
	9.29448	-9.4e-05		9.95194	5.47e-05		24.29	6.70794
	9.30267	-0.0001004		9.96071	5.46e-05		24.2982	6.68718
	9.31086	-0.0001071		9.96948	5.43e-05		24.3064	6.66666
	9.31905	-0.0001134		9.97826	5.4e-05		24.3145	6.64819
	9.32724	-0.0001188		9.98703	5.41e-05		24.3227	6.6327
	9.33543	-0.0001231		9.9958	5.39e-05		24.3309	6.62046
	9.34362	-0.0001268		10.0046	5.37e-05		24.3391	6.60971
	9.35181	-0.0001305		10.0133	5.36e-05		24.3473	6.59853
	9.36	-0.0001344		10.0221	5.36e-05		24.3555	6.58578
	9.36819	-0.0001388		10.0309	5.25e-05		24.3637	6.57469
	9.37638	-0.0001437		10.0397	5.23e-05		24.3719	6.56902
	9.38457	-0.0001488		10.0484	5.21e-05		24.3801	6.5666
	9.39276	-0.0001539		10.0572	5.05e-05		24.3883	6.56629
	9.40095	-0.0001591		10.066	5.23e-05		24.3964	6.56666
	9.40914	-0.0001646		10.0747	5.25e-05		24.4046	6.56517
	9.41733	-0.0001706		10.0835	5.27e-05		24.4128	6.56098
	9.42552	-0.0001767		10.0923	5.42e-05		24.421	6.5558
	9.43371	-0.0001829		10.1011	5.51e-05		24.4292	6.55061
	9.4419	-0.0001889		10.1098	5.4e-05		24.4374	6.54512
	9.45009	-0.000195		10.1186	5.29e-05		24.4456	6.53968
	9.45828	-0.0002014		10.1274	5.06e-05		24.4538	6.53312
	9.46647	-0.0002077		10.1362	5.16e-05		24.462	6.52261
	9.47466	-0.0002132		10.1449	5.2e-05		24.4702	6.50885
	9.48285	-0.0002172		10.1537	5.17e-05		24.4783	6.49059
	9.49104	-0.0002197		10.1625	5.14e-05		24.4865	6.46775
	9.49923	-0.0002212		10.1712	5.04e-05		24.4947	6.44659
	9.50742	-0.0002215		10.18	4.7e-05		24.5029	6.43038
	9.51561	-0.0002207		10.1888	4.74e-05		24.5111	6.41677
	9.5238	-0.0002186		10.1976	4.58e-05		24.5193	6.40532
	9.53199	-0.0002155		10.2063	4.42e-05		24.5275	6.39625
	9.54018	-0.000212		10.2151	4.4e-05		24.5357	6.38871
	9.54837	-0.000209		10.2239	4.39e-05		24.5439	6.38279
	9.55656	-0.0002065		10.2326	4.29e-05		24.5521	6.37964
	9.56475	-0.0002043		10.2414	4.22e-05		24.5602	6.37981
	9.57293	-0.0002018		10.2502	4.15e-05		24.5684	6.38267
	9.58112	-0.0002001		10.259	3.85e-05		24.5766	6.38577
	9.58931	-0.0002		10.2677	3.86e-05		24.5848	6.38486
	9.5975	-0.000201		10.2765	3.87e-05		24.593	6.3811
	9.60569	-0.0002019		10.2853	3.88e-05		24.6012	6.37875
	9.61388	-0.0002024		10.294	3.88e-05		24.6094	6.37559
	9.62207	-0.0002026		10.3028	3.91e-05		24.6176	6.37179
	9.63026	-0.0002023		10.3116	3.87e-05		24.6258	6.37025
	9.63845	-0.0002014		10.3204	3.83e-05		24.6339	6.37284
	9.64664	-0.0002002		10.3291	3.71e-05		24.6421	6.37838
	9.65483	-0.000199		10.3379	3.49e-05		24.6503	6.3821
	9.66302	-0.0001976		10.3467	3.49e-05		24.6585	6.37901
	9.67121	-0.0001961		10.3555	3.48e-05		24.6667	6.36809
	9.6794	-0.0001946		10.3642	3.48e-05		24.6749	6.35388
	9.68759	-0.0001939		10.373	3.59e-05		24.6831	6.34249
	9.69578	-0.000194		10.3818	3.62e-05		24.6913	6.33732
	9.70397	-0.0001949		10.3905	3.61e-05		24.6995	6.33902
	9.71216	-0.0001962		10.3993	3.6e-05		24.7077	6.3442
	9.72035	-0.0001974		10.4081	3.55e-05		24.7158	6.34772
	9.72854	-0.0001979		10.4169	3.53e-05		24.724	6.34969
	9.73673	-0.000197		10.4256	3.52e-05		24.7322	6.35148
	9.74492	-0.0001954		10.4344	3.45e-05		24.7404	6.35295
	9.75311	-0.0001936		10.4432	3.34e-05		24.7486	6.35577
	9.7613	-0.0001918		10.4519	3.23e-05		24.7568	6.35866
	9.76949	-0.0001899		10.4607	2.94e-05		24.765	6.362
	9.77768	-0.0001875		10.4695	2.86e-05		24.7732	6.36858
	9.78587	-0.0001844		10.4783	2.77e-05		24.7814	6.38036
	9.79406	-0.0001812		10.487	2.74e-05		24.7896	6.39559
	9.80225	-0.000179		10.4958	2.69e-05		24.7977	6.41023
	9.81044	-0.0001787		10.5046	2.64e-05		24.8059	6.42212
	9.81863	-0.00018		10.5133	2.61e-05		24.8141	6.43292
	9.82682	-0.0001814		10.5221	2.46e-05		24.8223	6.44677
	9.83501	-0.0001823		10.5309	2.31e-05		24.8305	6.46626
	9.8432	-0.0001829		10.5397	2.14e-05		24.8387	6.48888
	9.85139	-0.0001831		10.5484	2.13e-05		24.8469	6.51471
	9.85958	-0.0001829		10.5572	2.13e-05		24.8551	6.54988
	9.86777	-0.0001823		10.566	2.21e-05		24.8633	6.59518
	9.87596	-0.000182		10.5748	2.23e-05		24.8715	6.64538
	9.88415	-0.0001823		10.5835	2.11e-05		24.8796	6.6909
	9.89234	-0.0001835		10.5923	1.98e-05		24.8878	6.72229
	9.90053	-0.0001855		10.6011	2e-05		24.896	6.74045
	9.90872	-0.000188		10.6098	1.99e-05		24.9042	6.75855
	9.91691	-0.0001903		10.6186	1.97e-05		24.9124	6.79036
	9.9251	-0.0001914		10.6274	1.93e-05		24.9206	6.838
	9.93329	-0.0001898		10.6362	1.88e-05		24.9288	6.88962
	9.94148	-0.0001848		10.6449	1.89e-05		24.937	6.92756
	9.94967	-0.0001768		10.6537	1.95e-05		24.9452	6.94397
	9.95785	-0.0001679		10.6625	1.93e-05		24.9534	6.94776
	9.96604	-0.0001609		10.6712	1.92e-05		24.9615	6.94507
	9.97423	-0.0001575		10.68	1.72e-05		24.9697	6.94023
	9.98242	-0.0001573		10.6888	1.77e-05		24.9779	6.94367
	9.99061	-0.0001591		10.6976	1.77e-05		24.9861	6.95518
	9.9988	-0.0001617		10.7063	1.77e-05		24.9943	6.9616
	10.007	-0.0001645		10.7151	1.7e-05		25.0025	6.95862
	10.0152	-0.0001676		10.7239	1.65e-05
	10.0234	-0.0001707		10.7326	1.67e-05
	10.0316	-0.0001737		10.7414	1.65e-05
	10.0398	-0.0001767		10.7502	1.64e-05
	10.0479	-0.00018		10.759	1.56e-05
	10.0561	-0.0001836		10.7677	1.5e-05
	10.0643	-0.0001869		10.7765	1.47e-05
	10.0725	-0.0001889		10.7853	1.43e-05
	10.0807	-0.0001884		10.7941	1.31e-05
	10.0889	-0.0001859		10.8028	1.19e-05
	10.0971	-0.0001831		10.8116	1.16e-05
	10.1053	-0.000182		10.8204	1.13e-05
	10.1135	-0.0001831		10.8291	1.04e-05
	10.1217	-0.0001859		10.8379	9.49e-06
	10.1298	-0.000189		10.8467	8.98e-06
	10.138	-0.0001918		10.8555	8.81e-06
	10.1462	-0.0001943		10.8642	7.57e-06
	10.1544	-0.0001968		10.873	5.9e-06
	10.1626	-0.0001991		10.8818	5.73e-06
	10.1708	-0.000201		10.8905	5.64e-06
	10.179	-0.0002023		10.8993	5.54e-06
	10.1872	-0.0002032		10.9081	3.43e-06
	10.1954	-0.0002045		10.9169	7.3e-07
	10.2035	-0.0002065		10.9256	8.36e-07
	10.2117	-0.0002091		10.9344	7.68e-07
	10.2199	-0.0002121		10.9432	7.01e-07
	10.2281	-0.0002157		10.9519	4.11e-07
	10.2363	-0.00022		10.9607	-1.54e-06
	10.2445	-0.0002249		10.9695	-5.09e-06
	10.2527	-0.0002297		10.9783	-4.43e-06
	10.2609	-0.0002341		10.987	-4.43e-06
	10.2691	-0.0002381		10.9958	-4.62e-06
	10.2773	-0.0002418		11.0046	-4.82e-06
	10.2854	-0.0002453		11.0134	-5.23e-06
	10.2936	-0.0002487		11.0221	-6.72e-06
	10.3018	-0.0002517		11.0309	-6.93e-06
	10.31	-0.0002543		11.0397	-7.42e-06
	10.3182	-0.000256		11.0484	-6.92e-06
	10.3264	-0.0002566		11.0572	-6.97e-06
	10.3346	-0.0002566		11.066	-7.02e-06
	10.3428	-0.0002566		11.0748	-7.5e-06
	10.351	-0.0002577		11.0835	-7.69e-06
	10.3592	-0.0002598		11.0923	-7.89e-06
	10.3673	-0.0002627		11.1011	-1.03e-05
	10.3755	-0.0002658		11.1098	-7.89e-06
	10.3837	-0.0002681		11.1186	-6.64e-06
	10.3919	-0.0002674		11.1274	-6.77e-06
	10.4001	-0.0002629		11.1362	-6.91e-06
	10.4083	-0.0002577		11.1449	-7.34e-06
	10.4165	-0.0002559		11.1537	-6.36e-06
	10.4247	-0.000259		11.1625	-6.22e-06
	10.4329	-0.0002658		11.1712	-6.49e-06
	10.4411	-0.000274		11.18	-6.76e-06
	10.4492	-0.0002821		11.1888	-7.44e-06
	10.4574	-0.0002895		11.1976	-8.08e-06
	10.4656	-0.000296		11.2063	-6.89e-06
	10.4738	-0.0003021		11.2151	-6.82e-06
	10.482	-0.0003082		11.2239	-6.76e-06
	10.4902	-0.0003145		11.2327	-7.16e-06
	10.4984	-0.0003209		11.2414	-7.56e-06
	10.5066	-0.000326		11.2502	-8.65e-06
	10.5148	-0.0003231		11.259	-8.07e-06
	10.5229	-0.0002976		11.2677	-8.1e-06
	10.5311	-0.0002393		11.2765	-8.13e-06
	10.5393	-0.000164		11.2853	-8.48e-06
	10.5475	-0.0001048		11.2941	-8.83e-06
	10.5557	-7.78e-05		11.3028	-1.01e-05
	10.5639	-7.49e-05		11.3116	-9.17e-06
	10.5721	-8.3e-05		11.3204	-9.13e-06
	10.5803	-9.51e-05		11.3291	-9.09e-06
	10.5885	-0.0001084		11.3379	-8.74e-06
	10.5967	-0.0001222		11.3467	-9e-06
	10.6048	-0.0001363		11.3555	-9.26e-06
	10.613	-0.0001506		11.3642	-9.88e-06
	10.6212	-0.0001647		11.373	-1.07e-05
	10.6294	-0.000178		11.3818	-9.96e-06
	10.6376	-0.0001896		11.3905	-9.69e-06
	10.6458	-0.0001994		11.3993	-9.41e-06
	10.654	-0.0002076		11.4081	-9.15e-06
	10.6622	-0.0002153		11.4169	-9.06e-06
	10.6704	-0.0002236		11.4256	-9.56e-06
	10.6786	-0.0002327		11.4344	-1.01e-05
	10.6867	-0.0002417		11.4432	-1.05e-05
	10.6949	-0.0002503		11.452	-1.23e-05
	10.7031	-0.0002587		11.4607	-1.12e-05
	10.7113	-0.0002676		11.4695	-1.08e-05
	10.7195	-0.0002761		11.4783	-1.06e-05
	10.7277	-0.0002837		11.487	-1.14e-05
	10.7359	-0.0002905		11.4958	-1.23e-05
	10.7441	-0.000297		11.5046	-1.5e-05
	10.7523	-0.0003034		11.5134	-1.43e-05
	10.7605	-0.0003092		11.5221	-1.4e-05
	10.7686	-0.0003145		11.5309	-1.47e-05
	10.7768	-0.0003197		11.5397	-1.53e-05
	10.785	-0.0003249		11.5484	-1.67e-05
	10.7932	-0.0003299		11.5572	-1.58e-05
	10.8014	-0.0003344		11.566	-1.55e-05
	10.8096	-0.0003384		11.5748	-1.52e-05
	10.8178	-0.0003417		11.5835	-1.5e-05
	10.826	-0.0003441		11.5923	-1.52e-05
	10.8342	-0.0003455		11.6011	-1.54e-05
	10.8424	-0.0003464		11.6098	-1.37e-05
	10.8505	-0.0003469		11.6186	-1.36e-05
	10.8587	-0.0003475		11.6274	-1.36e-05
	10.8669	-0.0003483		11.6362	-1.37e-05
	10.8751	-0.00035		11.6449	-1.41e-05
	10.8833	-0.0003531		11.6537	-1.45e-05
	10.8915	-0.0003576		11.6625	-1.43e-05
	10.8997	-0.0003632		11.6713	-1.45e-05
	10.9079	-0.0003694		11.68	-1.47e-05
	10.9161	-0.0003748		11.6888	-1.33e-05
	10.9242	-0.0003785		11.6976	-1.29e-05
	10.9324	-0.0003806		11.7063	-1.25e-05
	10.9406	-0.0003817		11.7151	-1.12e-05
	10.9488	-0.0003822		11.7239	-1.09e-05
	10.957	-0.0003825		11.7327	-1.05e-05
	10.9652	-0.0003832		11.7414	-9.66e-06
	10.9734	-0.0003847		11.7502	-9.7e-06
	10.9816	-0.0003867		11.759	-9.74e-06
	10.9898	-0.000388		11.7677	-1.05e-05
	10.998	-0.0003881		11.7765	-1.28e-05
	11.0061	-0.0003871		11.7853	-1.51e-05
	11.0143	-0.0003861		11.7941	-1.38e-05
	11.0225	-0.0003849		11.8028	-1.35e-05
	11.0307	-0.0003819		11.8116	-1.34e-05
	11.0389	-0.0003774		11.8204	-1.43e-05
	11.0471	-0.0003732		11.8291	-1.52e-05
	11.0553	-0.0003707		11.8379	-1.52e-05
	11.0635	-0.0003699		11.8467	-1.56e-05
	11.0717	-0.0003705		11.8555	-1.61e-05
	11.0799	-0.0003721		11.8642	-1.43e-05
	11.088	-0.0003726		11.873	-1.32e-05
	11.0962	-0.0003663		11.8818	-1.3e-05
	11.1044	-0.0003496		11.8906	-1.28e-05
	11.1126	-0.0003282		11.8993	-1.3e-05
	11.1208	-0.0003117		11.9081	-1.31e-05
	11.129	-0.0003044		11.9169	-1.37e-05
	11.1372	-0.0003044		11.9256	-1.01e-05
	11.1454	-0.0003081		11.9344	-9.26e-06
	11.1536	-0.0003131		11.9432	-8.54e-06
	11.1618	-0.0003193		11.952	-8.2e-06
	11.1699	-0.0003267		11.9607	-7.86e-06
	11.1781	-0.0003342		11.9695	-7.13e-06
	11.1863	-0.0003408		11.9783	-7.67e-06
	11.1945	-0.0003466		11.987	-8.21e-06
	11.2027	-0.0003517		11.9958	-9.86e-06
	11.2109	-0.0003555		12.0046	-9.67e-06
	11.2191	-0.0003565		12.0134	-7.39e-06
	11.2273	-0.0003546		12.0221	-7.45e-06
	11.2355	-0.0003525		12.0309	-7.51e-06
	11.2437	-0.0003511		12.0397	-8.2e-06
	11.2518	-0.0003466		12.0484	-8.41e-06
	11.26	-0.0003356		12.0572	-8.55e-06
	11.2682	-0.0003203		12.066	-8.69e-06
	11.2764	-0.0003056		12.0748	-9.38e-06
	11.2846	-0.000295		12.0835	-6.78e-06
	11.2928	-0.0002891		12.0923	-6.91e-06
	11.301	-0.0002878		12.1011	-7.04e-06
	11.3092	-0.00029		12.1099	-8.05e-06
	11.3174	-0.0002936		12.1186	-8.17e-06
	11.3255	-0.0002966		12.1274	-8.29e-06
	11.3337	-0.0002981		12.1362	-8.99e-06
	11.3419	-0.0002985		12.1449	-6.63e-06
	11.3501	-0.0002984		12.1537	-5.97e-06
	11.3583	-0.0002978		12.1625	-6.1e-06
	11.3665	-0.0002966		12.1713	-6.24e-06
	11.3747	-0.0002954		12.18	-6.75e-06
	11.3829	-0.0002952		12.1888	-8.77e-06
	11.3911	-0.0002956		12.1976	-9.47e-06
	11.3993	-0.000295		12.2063	-1.02e-05
	11.4074	-0.0002921		12.2151	-1.21e-05
	11.4156	-0.0002873		12.2239	-6.97e-06
	11.4238	-0.0002819		12.2327	-5.62e-06
	11.432	-0.0002769		12.2414	-5.59e-06
	11.4402	-0.0002726		12.2502	-5.72e-06
	11.4484	-0.0002684		12.259	-5.84e-06
	11.4566	-0.0002616		12.2677	-8.4e-06
	11.4648	-0.0002506		12.2765	-7.58e-06
	11.473	-0.0002386		12.2853	-7.54e-06
	11.4812	-0.0002304		12.2941	-7.51e-06
	11.4893	-0.0002274		12.3028	-7.29e-06
	11.4975	-0.0002271		12.3116	-7.42e-06
	11.5057	-0.0002269		12.3204	-7.55e-06
	11.5139	-0.0002256		12.3292	-5.91e-06
	11.5221	-0.0002236		12.3379	-4.95e-06
	11.5303	-0.0002219		12.3467	-3.99e-06
	11.5385	-0.0002216		12.3555	2.9e-07
	11.5467	-0.0002225		12.3642	4.1e-07
	11.5549	-0.000221		12.373	2.57e-07
	11.5631	-0.0002112		12.3818	1.05e-07
	11.5712	-0.0001905		12.3906	-3.19e-07
	11.5794	-0.0001622		12.3993	-1.19e-06
	11.5876	-0.000133		12.4081	-1.49e-06
	11.5958	-0.0001082		12.4169	-3.17e-06
	11.604	-9.07e-05		12.4256	-5.55e-06
	11.6122	-8.06e-05		12.4344	-6.17e-06
	11.6204	-7.12e-05		12.4432	-5.58e-06
	11.6286	-4.72e-05		12.452	-5.58e-06
	11.6368	1.3e-06		12.4607	-5.61e-06
	11.645	5.99e-05		12.4695	-5.65e-06
	11.6531	0.00010694		12.4783	-5.24e-06
	11.6613	0.00013283		12.487	-4.78e-06
	11.6695	0.00013739		12.4958	-4.74e-06
	11.6777	0.00012716		12.5046	-4.84e-06
	11.6859	0.00010979		12.5134	-4.94e-06
	11.6941	9.06e-05		12.5221	-5.34e-06
	11.7023	7.38e-05		12.5309	-5.67e-06
	11.7105	6.3e-05		12.5397	-6e-06
	11.7187	5.86e-05		12.5485	-6.93e-06
	11.7268	5.81e-05		12.5572	-8.25e-06
	11.735	5.92e-05		12.566	-9.96e-06
	11.7432	6.18e-05		12.5748	-8.92e-06
	11.7514	6.53e-05		12.5835	-8.75e-06
	11.7596	6.81e-05		12.5923	-8.59e-06
	11.7678	6.83e-05		12.6011	-8.69e-06
	11.776	6.55e-05		12.6099	-8.78e-06
	11.7842	6.21e-05		12.6186	-9.34e-06
	11.7924	6.04e-05		12.6274	-7.89e-06
	11.8006	5.96e-05		12.6362	-7.7e-06
	11.8087	5.71e-05		12.6449	-7.51e-06
	11.8169	5.27e-05		12.6537	-6.56e-06
	11.8251	4.82e-05		12.6625	-6.79e-06
	11.8333	4.53e-05		12.6713	-7.02e-06
	11.8415	4.51e-05		12.68	-7.09e-06
	11.8497	4.75e-05		12.6888	-7.1e-06
	11.8579	5.34e-05		12.6976	-7.11e-06
	11.8661	6.36e-05		12.7063	-7.78e-06
	11.8743	7.64e-05		12.7151	-8.46e-06
	11.8825	8.89e-05		12.7239	-1.21e-05
	11.8906	0.00010384		12.7327	-1.15e-05
	11.8988	0.00012578		12.7414	-1.14e-05
	11.907	0.0001508		12.7502	-1.12e-05
	11.9152	0.00016976		12.759	-1.05e-05
	11.9234	0.00017864		12.7678	-1.02e-05
	11.9316	0.00017973		12.7765	-1.01e-05
	11.9398	0.0001777		12.7853	-1.01e-05
	11.948	0.0001773		12.7941	-1.01e-05
	11.9562	0.00018181		12.8028	-1.23e-05
	11.9644	0.00019108		12.8116	-1.31e-05
	11.9725	0.00020239		12.8204	-1.43e-05
	11.9807	0.00021333		12.8292	-1.52e-05
	11.9889	0.00022348		12.8379	-1.52e-05
	11.9971	0.00023426		12.8467	-1.64e-05
	12.0053	0.00024726		12.8555	-1.67e-05
	12.0135	0.00026327		12.8642	-1.7e-05
	12.0217	0.00028225		12.873	-1.78e-05
	12.0299	0.00030226		12.8818	-1.74e-05
	12.0381	0.00031953		12.8906	-1.71e-05
	12.0462	0.00033066		12.8993	-1.75e-05
	12.0544	0.00033482		12.9081	-1.78e-05
	12.0626	0.00033388		12.9169	-1.89e-05
	12.0708	0.00033035		12.9256	-1.92e-05
	12.079	0.00032643		12.9344	-1.57e-05
	12.0872	0.00032364		12.9432	-1.45e-05
	12.0954	0.00032126		12.952	-1.4e-05
	12.1036	0.00031789		12.9607	-1.55e-05
	12.1118	0.00031396		12.9695	-1.69e-05
	12.12	0.00031102		12.9783	-1.78e-05
	12.1281	0.00030953		12.9871	-1.86e-05
	12.1363	0.00030793		12.9958	-1.94e-05
	12.1445	0.000304		13.0046	-2.16e-05
	12.1527	0.00029732		13.0134	-2.28e-05
	12.1609	0.00028982		13.0221	-2.29e-05
	12.1691	0.00028409		13.0309	-2.3e-05
	12.1773	0.000282		13.0397	-2.38e-05
	12.1855	0.00028414		13.0485	-2.34e-05
	12.1937	0.00028989		13.0572	-2.33e-05
	12.2019	0.00029906		13.066	-2.38e-05
	12.21	0.00031115		13.0748	-2.43e-05
	12.2182	0.00032224		13.0835	-2.43e-05
	12.2264	0.00032749		13.0923	-2.41e-05
	12.2346	0.00032716		13.1011	-2.39e-05
	12.2428	0.0003262		13.1099	-2.41e-05
	12.251	0.00032826		13.1186	-2.43e-05
	12.2592	0.00033415		13.1274	-2.49e-05
	12.2674	0.00034319		13.1362	-2.5e-05
	12.2756	0.00035349		13.1449	-2.51e-05
	12.2838	0.00036264		13.1537	-2.58e-05
	12.2919	0.00036841		13.1625	-2.62e-05
	12.3001	0.00036865		13.1713	-2.66e-05
	12.3083	0.00036237		13.18	-2.78e-05
	12.3165	0.00035203		13.1888	-3.09e-05
	12.3247	0.0003422		13.1976	-3.08e-05
	12.3329	0.00033462		13.2064	-2.98e-05
	12.3411	0.00032801		13.2151	-2.93e-05
	12.3493	0.00032073		13.2239	-2.97e-05
	12.3575	0.0003117		13.2327	-3e-05
	12.3657	0.00030056		13.2414	-3.23e-05
	12.3738	0.00028801		13.2502	-3.49e-05
	12.382	0.00027538		13.259	-3.48e-05
	12.3902	0.00026411		13.2678	-3.49e-05
	12.3984	0.00025632		13.2765	-3.5e-05
	12.4066	0.00025459		13.2853	-3.7e-05
	12.4148	0.00025945		13.2941	-3.73e-05
	12.423	0.00026833		13.3028	-3.76e-05
	12.4312	0.00027751		13.3116	-3.75e-05
	12.4394	0.00028392		13.3204	-3.6e-05
	12.4475	0.00028619		13.3292	-3.63e-05
	12.4557	0.00028517		13.3379	-3.67e-05
	12.4639	0.00028216		13.3467	-3.79e-05
	12.4721	0.00027796		13.3555	-3.89e-05
	12.4803	0.00027363		13.3642	-3.89e-05
	12.4885	0.0002695		13.373	-3.89e-05
	12.4967	0.0002649		13.3818	-3.9e-05
	12.5049	0.00025996		13.3906	-3.91e-05
	12.5131	0.00025571		13.3993	-3.95e-05
	12.5213	0.00025252		13.4081	-4.04e-05
	12.5294	0.00024982		13.4169	-4.04e-05
	12.5376	0.00024681		13.4257	-4.03e-05
	12.5458	0.00024275		13.4344	-4.14e-05
	12.554	0.00023712		13.4432	-4.26e-05
	12.5622	0.00022992		13.452	-4.5e-05
	12.5704	0.0002213		13.4607	-4.4e-05
	12.5786	0.00021139		13.4695	-4.37e-05
	12.5868	0.00020172		13.4783	-4.4e-05
	12.595	0.0001951		13.4871	-4.42e-05
	12.6032	0.0001934		13.4958	-4.5e-05
	12.6113	0.00019758		13.5046	-4.77e-05
	12.6195	0.0002084		13.5134	-4.69e-05
	12.6277	0.00022479		13.5221	-4.7e-05
	12.6359	0.00024259		13.5309	-4.71e-05
	12.6441	0.00025651		13.5397	-4.73e-05
	12.6523	0.00026332		13.5485	-4.76e-05
	12.6605	0.00026449		13.5572	-4.82e-05
	12.6687	0.00026498		13.566	-4.92e-05
	12.6769	0.00026713		13.5748	-5.01e-05
	12.6851	0.0002692		13.5835	-5.32e-05
	12.6932	0.00026848		13.5923	-5.28e-05
	12.7014	0.00026336		13.6011	-5.3e-05
	12.7096	0.00025547		13.6099	-5.32e-05
	12.7178	0.00025014		13.6186	-5.33e-05
	12.726	0.00025117		13.6274	-5.37e-05
	12.7342	0.00025658		13.6362	-5.7e-05
	12.7424	0.00026125		13.645	-5.84e-05
	12.7506	0.00026102		13.6537	-5.96e-05
	12.7588	0.00025466		13.6625	-5.93e-05
	12.767	0.00024485		13.6713	-5.92e-05
	12.7751	0.00023499		13.68	-5.92e-05
	12.7833	0.00022583		13.6888	-5.91e-05
	12.7915	0.00021727		13.6976	-5.82e-05
	12.7997	0.00021054		13.7064	-5.84e-05
	12.8079	0.00020668		13.7151	-5.87e-05
	12.8161	0.00020459		13.7239	-5.94e-05
	12.8243	0.00020215		13.7327	-6.17e-05
	12.8325	0.00019749		13.7414	-5.98e-05
	12.8407	0.00018924		13.7502	-5.97e-05
	12.8488	0.00017784		13.759	-5.89e-05
	12.857	0.00016716		13.7678	-5.89e-05
	12.8652	0.00016412		13.7765	-5.91e-05
	12.8734	0.00017426		13.7853	-5.93e-05
	12.8816	0.00019706		13.7941	-5.92e-05
	12.8898	0.00022715		13.8028	-5.94e-05
	12.898	0.00025736		13.8116	-5.97e-05
	12.9062	0.0002814		13.8204	-6.05e-05
	12.9144	0.00029627		13.8292	-6.15e-05
	12.9226	0.00030032		13.8379	-6.28e-05
	12.9307	0.00029243		13.8467	-6.39e-05
	12.9389	0.00027625		13.8555	-6.7e-05
	12.9471	0.00025806		13.8643	-6.71e-05
	12.9553	0.00024101		13.873	-6.72e-05
	12.9635	0.0002251		13.8818	-6.84e-05
	12.9717	0.00020985		13.8906	-6.84e-05
	12.9799	0.00019509		13.8993	-6.84e-05
	12.9881	0.0001803		13.9081	-6.9e-05
	12.9963	0.00016463		13.9169	-6.87e-05
	13.0045	0.00014783		13.9257	-6.9e-05
	13.0126	0.0001315		13.9344	-6.93e-05
	13.0208	0.00011809		13.9432	-6.84e-05
	13.029	0.000108		13.952	-6.87e-05
	13.0372	9.95e-05		13.9607	-6.91e-05
	13.0454	9.06e-05		13.9695	-6.66e-05
	13.0536	8.02e-05		13.9783	-6.66e-05
	13.0618	6.82e-05		13.9871	-6.66e-05
	13.07	5.64e-05		13.9958	-6.59e-05
	13.0782	4.66e-05		14.0046	-6.63e-05
	13.0864	3.88e-05		14.0134	-6.67e-05
	13.0945	3.12e-05		14.0221	-6.53e-05
	13.1027	2.25e-05		14.0309	-6.5e-05
	13.1109	1.3e-05		14.0397	-6.46e-05
	13.1191	4.04e-06		14.0485	-6.43e-05
	13.1273	-3.86e-06		14.0572	-6.45e-05
	13.1355	-1.07e-05		14.066	-6.46e-05
	13.1437	-1.53e-05		14.0748	-6.14e-05
	13.1519	-1.56e-05		14.0836	-6.09e-05
	13.1601	-1.17e-05		14.0923	-6.16e-05
	13.1683	-6.29e-06		14.1011	-6.23e-05
	13.1764	-3.19e-06		14.1099	-6.43e-05
	13.1846	-4.23e-06		14.1186	-6.46e-05
	13.1928	-8.58e-06		14.1274	-6.44e-05
	13.201	-1.47e-05		14.1362	-6.45e-05
	13.2092	-2.21e-05		14.145	-6.45e-05
	13.2174	-3.04e-05		14.1537	-6.34e-05
	13.2256	-3.79e-05		14.1625	-6.29e-05
	13.2338	-4.27e-05		14.1713	-6.29e-05
	13.242	-4.42e-05		14.18	-6.34e-05
	13.2501	-4.21e-05		14.1888	-6.39e-05
	13.2583	-3.74e-05		14.1976	-6.19e-05
	13.2665	-3.14e-05		14.2064	-6.09e-05
	13.2747	-2.66e-05		14.2151	-6.08e-05
	13.2829	-2.47e-05		14.2239	-5.61e-05
	13.2911	-2.61e-05		14.2327	-5.54e-05
	13.2993	-2.88e-05		14.2414	-5.47e-05
	13.3075	-2.93e-05		14.2502	-5.37e-05
	13.3157	-2.57e-05		14.259	-5.26e-05
	13.3239	-1.93e-05		14.2678	-5.15e-05
	13.332	-1.29e-05		14.2765	-5.12e-05
	13.3402	-9.09e-06		14.2853	-5.12e-05
	13.3484	-9.07e-06		14.2941	-5.12e-05
	13.3566	-1.2e-05		14.3029	-5.12e-05
	13.3648	-1.61e-05		14.3116	-5.27e-05
	13.373	-2.04e-05		14.3204	-4.91e-05
	13.3812	-2.43e-05		14.3292	-4.89e-05
	13.3894	-2.72e-05		14.3379	-4.87e-05
	13.3976	-2.87e-05		14.3467	-4.71e-05
	13.4058	-2.92e-05		14.3555	-4.4e-05
	13.4139	-2.97e-05		14.3643	-4.22e-05
	13.4221	-3.01e-05		14.373	-4e-05
	13.4303	-2.96e-05		14.3818	-3.93e-05
	13.4385	-2.75e-05		14.3906	-3.85e-05
	13.4467	-2.48e-05		14.3993	-3.48e-05
	13.4549	-2.28e-05		14.4081	-3.23e-05
	13.4631	-2.17e-05		14.4169	-3.06e-05
	13.4713	-2.03e-05		14.4257	-2.67e-05
	13.4795	-1.83e-05		14.4344	-2.52e-05
	13.4877	-1.59e-05		14.4432	-2.42e-05
	13.4958	-1.34e-05		14.452	-2.02e-05
	13.504	-1.15e-05		14.4607	-1.88e-05
	13.5122	-1.12e-05		14.4695	-1.74e-05
	13.5204	-1.31e-05		14.4783	-1.18e-05
	13.5286	-1.66e-05		14.4871	-1.03e-05
	13.5368	-2.07e-05		14.4958	-8.9e-06
	13.545	-2.47e-05		14.5046	-5.02e-06
	13.5532	-2.87e-05		14.5134	-1.4e-06
	13.5614	-3.33e-05		14.5222	2.81e-06
	13.5695	-3.81e-05		14.5309	6.85e-06
	13.5777	-4.18e-05		14.5397	7.68e-06
	13.5859	-4.25e-05		14.5485	1.08e-05
	13.5941	-4.02e-05		14.5572	1.74e-05
	13.6023	-3.62e-05		14.566	2.41e-05
	13.6105	-3.16e-05		14.5748	3.03e-05
	13.6187	-2.73e-05		14.5836	3.23e-05
	13.6269	-2.36e-05		14.5923	3.39e-05
	13.6351	-2.09e-05		14.6011	4.05e-05
	13.6433	-1.93e-05		14.6099	4.38e-05
	13.6514	-1.86e-05		14.6186	5.02e-05
	13.6596	-1.91e-05		14.6274	5.97e-05
	13.6678	-2.14e-05		14.6362	6.34e-05
	13.676	-2.59e-05		14.645	6.85e-05
	13.6842	-3.19e-05		14.6537	7.65e-05
	13.6924	-3.66e-05		14.6625	8.17e-05
	13.7006	-3.7e-05		14.6713	8.8e-05
	13.7088	-3.24e-05		14.68	9.6e-05
	13.717	-2.62e-05		14.6888	0.00010124
	13.7252	-2.27e-05		14.6976	0.00010891
	13.7333	-2.36e-05		14.7064	0.00011795
	13.7415	-2.69e-05		14.7151	0.00012333
	13.7497	-3.05e-05		14.7239	0.00013324
	13.7579	-3.37e-05		14.7327	0.00014201
	13.7661	-3.56e-05		14.7415	0.00014815
	13.7743	-3.47e-05		14.7502	0.00015992
	13.7825	-3.11e-05		14.759	0.00017087
	13.7907	-2.59e-05		14.7678	0.00017815
	13.7989	-2.03e-05		14.7765	0.00018879
	13.8071	-1.6e-05		14.7853	0.00019917
	13.8152	-1.33e-05		14.7941	0.00020765
	13.8234	-1.11e-05		14.8029	0.00021963
	13.8316	-8.46e-06		14.8116	0.00023006
	13.8398	-4.52e-06		14.8204	0.00023985
	13.848	1.53e-06		14.8292	0.00025218
	13.8562	9.77e-06		14.8379	0.0002643
	13.8644	1.84e-05		14.8467	0.00027636
	13.8726	2.51e-05		14.8555	0.0002894
	13.8808	2.96e-05		14.8643	0.00029866
	13.889	3.35e-05		14.873	0.00030969
	13.8971	3.8e-05		14.8818	0.00032482
	13.9053	4.31e-05		14.8906	0.0003381
	13.9135	4.85e-05		14.8993	0.0003527
	13.9217	5.4e-05		14.9081	0.00036879
	13.9299	5.9e-05		14.9169	0.0003844
	13.9381	6.4e-05		14.9257	0.00040105
	13.9463	7.21e-05		14.9344	0.00041742
	13.9545	8.63e-05		14.9432	0.00043484
	13.9627	0.00010462		14.952	0.0004541
	13.9708	0.00012269		14.9608	0.00047436
	13.979	0.00013669		14.9695	0.00049495
	13.9872	0.000145		14.9783	0.00051504
	13.9954	0.0001494		14.9871	0.00053438
	14.0036	0.00015244		14.9958	0.0005555
	14.0118	0.00015477		15.0046	0.00057844
	14.02	0.00015648		15.0134	0.00059702
	14.0282	0.00015846		15.0222	0.00061926
	14.0364	0.00016209		15.0309	0.0006437
	14.0446	0.00016804		15.0397	0.00066491
	14.0527	0.00017506		15.0485	0.00069168
	14.0609	0.00018083		15.0572	0.00071553
	14.0691	0.00018375		15.066	0.00073525
	14.0773	0.00018382		15.0748	0.00076281
	14.0855	0.00018242		15.0836	0.00078976
	14.0937	0.00018103		15.0923	0.00081457
	14.1019	0.00018028		15.1011	0.00084485
	14.1101	0.00018051		15.1099	0.00087363
	14.1183	0.00018182		15.1186	0.00090117
	14.1265	0.00018371		15.1274	0.00093213
	14.1346	0.00018554		15.1362	0.00096192
	14.1428	0.00018708		15.145	0.00099081
	14.151	0.00018832		15.1537	0.00102298
	14.1592	0.00018927		15.1625	0.00105675
	14.1674	0.00018984		15.1713	0.0010921
	14.1756	0.00018991		15.1801	0.00112931
	14.1838	0.00018937		15.1888	0.00116531
	14.192	0.00018854		15.1976	0.00120109
	14.2002	0.00018864		15.2064	0.00123877
	14.2084	0.00019127		15.2151	0.00127674
	14.2165	0.00019716		15.2239	0.0013154
	14.2247	0.00020579		15.2327	0.00135681
	14.2329	0.00021588		15.2415	0.00139827
	14.2411	0.00022591		15.2502	0.00143954
	14.2493	0.00023495		15.259	0.00148287
	14.2575	0.00024297		15.2678	0.00152546
	14.2657	0.00025072		15.2765	0.0015692
	14.2739	0.00025955		15.2853	0.00161576
	14.2821	0.00026994		15.2941	0.00166382
	14.2903	0.00028062		15.3029	0.00171484
	14.2984	0.00028991		15.3116	0.00176333
	14.3066	0.00029718		15.3204	0.00181407
	14.3148	0.00030297		15.3292	0.00186741
	14.323	0.00030837		15.3379	0.00191784
	14.3312	0.00031395		15.3467	0.00197287
	14.3394	0.00031976		15.3555	0.00202843
	14.3476	0.00032587		15.3643	0.00208342
	14.3558	0.00033229		15.373	0.00214358
	14.364	0.00033903		15.3818	0.00220371
	14.3721	0.00034624		15.3906	0.00226397
	14.3803	0.00035409		15.3994	0.00232763
	14.3885	0.00036251		15.4081	0.00239148
	14.3967	0.00037138		15.4169	0.0024525
	14.4049	0.00038113		15.4257	0.00251961
	14.4131	0.00039304		15.4344	0.00258886
	14.4213	0.00040933		15.4432	0.00265468
	14.4295	0.00043319		15.452	0.00272528
	14.4377	0.0004661		15.4608	0.00279719
	14.4459	0.00050423		15.4695	0.00286856
	14.454	0.00053995		15.4783	0.00294285
	14.4622	0.00056686		15.4871	0.00301904
	14.4704	0.00058349		15.4958	0.00309765
	14.4786	0.00059394		15.5046	0.0031786
	14.4868	0.000603		15.5134	0.00325937
	14.495	0.00061253		15.5222	0.00334138
	14.5032	0.00062295		15.5309	0.00342437
	14.5114	0.00063477		15.5397	0.00351042
	14.5196	0.00064828		15.5485	0.00360165
	14.5278	0.0006633		15.5572	0.00369277
	14.5359	0.0006796		15.566	0.00378015
	14.5441	0.00069725		15.5748	0.00387233
	14.5523	0.00071613		15.5836	0.00396606
	14.5605	0.00073587		15.5923	0.00405979
	14.5687	0.00075634		15.6011	0.00415978
	14.5769	0.00077784		15.6099	0.0042586
	14.5851	0.00080131		15.6187	0.00435978
	14.5933	0.00082744		15.6274	0.00446579
	14.6015	0.00085553		15.6362	0.00457121
	14.6097	0.00088468		15.645	0.00467817
	14.6178	0.00091528		15.6537	0.00478899
	14.626	0.00094836		15.6625	0.00489955
	14.6342	0.00098341		15.6713	0.00501097
	14.6424	0.00101798		15.6801	0.00512684
	14.6506	0.00105071		15.6888	0.0052439
	14.6588	0.00108283		15.6976	0.00536421
	14.667	0.00111586		15.7064	0.00548765
	14.6752	0.00115007		15.7151	0.00561078
	14.6834	0.00118477		15.7239	0.00573846
	14.6916	0.00121948		15.7327	0.00586925
	14.6997	0.00125474		15.7415	0.00599738
	14.7079	0.00129152		15.7502	0.00613223
	14.7161	0.00132996		15.759	0.00626863
	14.7243	0.00136954		15.7678	0.00640414
	14.7325	0.00141001		15.7765	0.00654556
	14.7407	0.00145132		15.7853	0.00668854
	14.7489	0.00149315		15.7941	0.00683337
	14.7571	0.00153566		15.8029	0.00698412
	14.7653	0.00158031		15.8116	0.00713551
	14.7734	0.00162864		15.8204	0.0072866
	14.7816	0.00168046		15.8292	0.00744449
	14.7898	0.00173456		15.838	0.0076007
	14.798	0.0017898		15.8467	0.00775896
	14.8062	0.00184497		15.8555	0.00792314
	14.8144	0.00190022		15.8643	0.00808841
	14.8226	0.00195758		15.873	0.00825748
	14.8308	0.00201816		15.8818	0.00842799
	14.839	0.00208051		15.8906	0.00859964
	14.8472	0.00214268		15.8994	0.00877608
	14.8553	0.00220454		15.9081	0.00895437
	14.8635	0.00226734		15.9169	0.00913534
	14.8717	0.00233178		15.9257	0.00931905
	14.8799	0.00239717		15.9344	0.00950646
	14.8881	0.0024632		15.9432	0.00969858
	14.8963	0.00253123		15.952	0.00989303
	14.9045	0.00260306		15.9608	0.0100867
	14.9127	0.0026789		15.9695	0.0102828
	14.9209	0.00275727		15.9783	0.010486
	14.9291	0.00283673		15.9871	0.01069
	14.9372	0.00291716		15.9958	0.0108982
	14.9454	0.00299923		16.0046	0.0111093
	14.9536	0.00308344		16.0134	0.0113215
	14.9618	0.00317024		16.0222	0.0115377
	14.97	0.00326066		16.0309	0.0117891
	14.9782	0.0033554		16.0397	0.0120512
	14.9864	0.00345374		16.0485	0.0122869
	14.9946	0.00355424		16.0573	0.0125173
	15.0028	0.00365636		16.066	0.0127471
	15.011	0.00376088		16.0748	0.0129839
	15.0191	0.00386846		16.0836	0.013222
	15.0273	0.00397979		16.0923	0.0134601
	15.0355	0.00409613		16.1011	0.013708
	15.0437	0.00421758		16.1099	0.0139581
	15.0519	0.00434259		16.1187	0.0142077
	15.0601	0.00446935		16.1274	0.014466
	15.0683	0.00459576		16.1362	0.0147247
	15.0765	0.00472098		16.145	0.0149856
	15.0847	0.00484641		16.1537	0.0152561
	15.0928	0.00497374		16.1625	0.0155223
	15.101	0.00510381		16.1713	0.0157926
	15.1092	0.00523724		16.1801	0.0160729
	15.1174	0.00537445		16.1888	0.0163513
	15.1256	0.00551578		16.1976	0.0166336
	15.1338	0.00566232		16.2064	0.0169209
	15.142	0.00581698		16.2151	0.0172103
	15.1502	0.00598535		16.2239	0.0175048
	15.1584	0.00616864		16.2327	0.0178026
	15.1666	0.00635614		16.2415	0.0181009
	15.1747	0.00653698		16.2502	0.0184025
	15.1829	0.00671057		16.259	0.018712
	15.1911	0.00688166		16.2678	0.0190242
	15.1993	0.00705491		16.2766	0.0193411
	15.2075	0.0072343		16.2853	0.0196628
	15.2157	0.00742146		16.2941	0.0199839
	15.2239	0.00761442		16.3029	0.0203094
	15.2321	0.00781134		16.3116	0.0206389
	15.2403	0.00801217		16.3204	0.020972
	15.2485	0.00821599		16.3292	0.02131
	15.2566	0.00842188		16.338	0.0216531
	15.2648	0.00863041		16.3467	0.0220039
	15.273	0.00884308		16.3555	0.0223555
	15.2812	0.0090613		16.3643	0.0227068
	15.2894	0.00928437		16.373	0.0230653
	15.2976	0.0095104		16.3818	0.0234271
	15.3058	0.00973914		16.3906	0.0237903
	15.314	0.00997113		16.3994	0.0241605
	15.3222	0.0102068		16.4081	0.0245351
	15.3304	0.0104469		16.4169	0.0249152
	15.3385	0.0106918		16.4257	0.0253023
	15.3467	0.0109409		16.4344	0.0256878
	15.3549	0.0111943		16.4432	0.0260717
	15.3631	0.0114527		16.452	0.0264646
	15.3713	0.0117162		16.4608	0.0268623
	15.3795	0.0119844		16.4695	0.0273101
	15.3877	0.0122575		16.4783	0.0277682
	15.3959	0.012536		16.4871	0.0281841
	15.4041	0.01282		16.4959	0.0286001
	15.4123	0.0131095		16.5046	0.0290209
	15.4204	0.0134043		16.5134	0.0294432
	15.4286	0.0137043		16.5222	0.0298686
	15.4368	0.0140098		16.5309	0.0303031
	15.445	0.0143217		16.5397	0.0307381
	15.4532	0.0146415		16.5485	0.0311767
	15.4614	0.0149703		16.5573	0.0316259
	15.4696	0.0153108		16.566	0.032074
	15.4778	0.0156664		16.5748	0.0325277
	15.486	0.0160346		16.5836	0.0329873
	15.4941	0.0164057		16.5923	0.0334457
	15.5023	0.0167761		16.6011	0.033913
	15.5105	0.0171479		16.6099	0.0343849
	15.5187	0.0175201		16.6187	0.0348592
	15.5269	0.0178909		16.6274	0.0353411
	15.5351	0.0182631		16.6362	0.0358251
	15.5433	0.0186414		16.645	0.0363063
	15.5515	0.0190285		16.6537	0.0367982
	15.5597	0.0194259		16.6625	0.0372969
	15.5679	0.0198326		16.6713	0.0378025
	15.576	0.0202456		16.6801	0.0383117
	15.5842	0.0206633		16.6888	0.0388189
	15.5924	0.0210854		16.6976	0.0393703
	15.6006	0.0215124		16.7064	0.039933
	15.6088	0.021945		16.7152	0.0404626
	15.617	0.022385		16.7239	0.0409928
	15.6252	0.0228339		16.7327	0.0415288
	15.6334	0.0232913		16.7415	0.0420673
	15.6416	0.0237562		16.7502	0.0426092
	15.6498	0.0242269		16.759	0.043156
	15.6579	0.0247029		16.7678	0.0437057
	15.6661	0.0251862		16.7766	0.0442612
	15.6743	0.0256786		16.7853	0.0448224
	15.6825	0.0261805		16.7941	0.0453846
	15.6907	0.0266922		16.8029	0.0459562
	15.6989	0.0272155		16.8116	0.0465337
	15.7071	0.0277513		16.8204	0.0471121
	15.7153	0.028295		16.8292	0.0476982
	15.7235	0.0288388		16.838	0.0482867
	15.7317	0.0293818		16.8467	0.0488788
	15.7398	0.029929		16.8555	0.0494791
	15.748	0.0304848		16.8643	0.0501564
	15.7562	0.0310525		16.873	0.0508641
	15.7644	0.0316338		16.8818	0.0515043
	15.7726	0.0322247		16.8906	0.0521232
	15.7808	0.0328183		16.8994	0.0527455
	15.789	0.0334135		16.9081	0.0533715
	15.7972	0.0340147		16.9169	0.0540021
	15.8054	0.0346247		16.9257	0.0546399
	15.8136	0.0352447		16.9345	0.055283
	15.8217	0.0358774		16.9432	0.0559582
	15.8299	0.0365241		16.952	0.0566451
	15.8381	0.0371808		16.9608	0.0573079
	15.8463	0.0378432		16.9695	0.057964
	15.8545	0.0385111		16.9783	0.058626
	15.8627	0.0391846		16.9871	0.0592921
	15.8709	0.0398633		16.9959	0.0599613
	15.8791	0.0405482		17.0046	0.0607043
	15.8873	0.041241		17.0134	0.0614538
	15.8954	0.0419426		17.0222	0.0621403
	15.9036	0.0426532		17.0309	0.0628338
	15.9118	0.0433722		17.0397	0.0635303
	15.92	0.0440994		17.0485	0.0642287
	15.9282	0.0448349		17.0573	0.0649334
	15.9364	0.045579		17.066	0.065639
	15.9446	0.0463322		17.0748	0.0663516
	15.9528	0.0470949		17.0836	0.0670701
	15.961	0.0478673		17.0923	0.0677936
	15.9692	0.0486483		17.1011	0.0685191
	15.9773	0.0494378		17.1099	0.0692488
	15.9855	0.0502361		17.1187	0.0699838
	15.9937	0.051044		17.1274	0.0707244
	16.0019	0.0518612		17.1362	0.0714726
	16.0101	0.0526869		17.145	0.0722227
	16.0183	0.0535246		17.1538	0.0729785
	16.0265	0.0543784		17.1625	0.0737398
	16.0347	0.0552437		17.1713	0.0745017
	16.0429	0.0561118		17.1801	0.0752689
	16.0511	0.0569823		17.1888	0.076041
	16.0592	0.0578613		17.1976	0.0768158
	16.0674	0.0587558		17.2064	0.0775959
	16.0756	0.0596733		17.2152	0.0783811
	16.0838	0.0606138		17.2239	0.0791725
	16.092	0.0615598		17.2327	0.0799692
	16.1002	0.0624963		17.2415	0.080768
	16.1084	0.0634268		17.2502	0.0815727
	16.1166	0.0643618		17.259	0.0823805
	16.1248	0.0653066		17.2678	0.08319
	16.133	0.0662628		17.2766	0.0840096
	16.1411	0.0672317		17.2853	0.0848303
	16.1493	0.0682137		17.2941	0.0856506
	16.1575	0.0692104		17.3029	0.0864826
	16.1657	0.0702215		17.3116	0.0873211
	16.1739	0.0712395		17.3204	0.0881588
	16.1821	0.0722571		17.3292	0.0890038
	16.1903	0.073277		17.338	0.0898514
	16.1985	0.0743047		17.3467	0.0906963
	16.2067	0.0753422		17.3555	0.0914998
	16.2149	0.076391		17.3643	0.0923099
	16.223	0.0774508		17.3731	0.0931717
	16.2312	0.0785188		17.3818	0.0940425
	16.2394	0.0795939		17.3906	0.094914
	16.2476	0.0806768		17.3994	0.095784
	16.2558	0.0817674		17.4081	0.0966615
	16.264	0.082866		17.4169	0.0975435
	16.2722	0.0839741		17.4257	0.0984338
	16.2804	0.0850908		17.4345	0.0993317
	16.2886	0.0862142		17.4432	0.100228
	16.2967	0.0873446		17.452	0.101129
	16.3049	0.088484		17.4608	0.102035
	16.3131	0.0896332		17.4695	0.102943
	16.3213	0.0907925		17.4783	0.103858
	16.3295	0.091961		17.4871	0.104777
	16.3377	0.0931375		17.4959	0.105696
	16.3459	0.094323		17.5046	0.10662
	16.3541	0.0955205		17.5134	0.107552
	16.3623	0.0967326		17.5222	0.108489
	16.3705	0.0979593		17.5309	0.109432
[truncated: 1,909 more rows]

## Sheet: Fig S2 C,D
	Retention time (min)	Rayleigh ratio		Retention time (min)	dRI		Retention time (min)	Molar mass (kDa)
	0.00318333	1.74e-05		0.00449662	0.00051998		15.0069	2209.22
	0.0113731	1.79e-05		0.0132686	0.0005073		15.0151	2253.97
	0.0195629	1.89e-05		0.0220406	0.00049114		15.0232	2293.7
	0.0277527	1.99e-05		0.0308126	0.00047146		15.0314	2306.84
	0.0359425	2.05e-05		0.0395846	0.0004558		15.0396	2340.12
	0.0441322	2.11e-05		0.0483566	0.0004381		15.0478	2178.39
	0.052322	2.18e-05		0.0571286	0.00042087		15.056	2112.76
	0.0605118	2.27e-05		0.0659006	0.00041003		15.0642	2072.67
	0.0687016	2.42e-05		0.0746726	0.00039978		15.0724	2055.71
	0.0768914	2.64e-05		0.0834446	0.00038738		15.0806	2048.74
	0.0850812	2.91e-05		0.0922166	0.00037235		15.0888	2020.23
	0.093271	3.19e-05		0.100989	0.0003556		15.097	1967.8
	0.101461	3.48e-05		0.109761	0.00034183		15.1051	1906.49
	0.109651	3.8e-05		0.118533	0.00033066		15.1133	1859.01
	0.11784	4.11e-05		0.127305	0.00031765		15.1215	1808.71
	0.12603	4.47e-05		0.136077	0.00030633		15.1297	1736.14
	0.13422	4.97e-05		0.144849	0.00029545		15.1379	1698.43
	0.14241	5.61e-05		0.153621	0.00028202		15.1461	1662.55
	0.150599	6.21e-05		0.162393	0.00027152		15.1543	1640.62
	0.158789	6.61e-05		0.171165	0.00026628		15.1625	1627.88
	0.166979	6.84e-05		0.179937	0.00025919		15.1707	1619.3
	0.175169	6.97e-05		0.188709	0.00024869		15.1789	1611.23
	0.183359	7.01e-05		0.197481	0.0002419		15.187	1611.47
	0.191548	6.98e-05		0.206253	0.00023433		15.1952	1532.08
	0.199738	6.92e-05		0.215025	0.00022344		15.2034	1483.77
	0.207928	6.86e-05		0.223797	0.00021404		15.2116	1453.89
	0.216118	6.79e-05		0.232569	0.00020341		15.2198	1412.46
	0.224307	6.71e-05		0.241341	0.00019509		15.228	1345.48
	0.232497	6.61e-05		0.250113	0.00018882		15.2362	1281.86
	0.240687	6.54e-05		0.258885	0.00017964		15.2444	1233.18
	0.248877	6.51e-05		0.267657	0.00017469		15.2526	1172.36
	0.257067	6.52e-05		0.276429	0.00017115		15.2607	1125.22
	0.265256	6.55e-05		0.285201	0.000162		15.2689	1097.3
	0.273446	6.57e-05		0.293973	0.00015596		15.2771	1057.38
	0.281636	6.57e-05		0.302745	0.0001529		15.2853	1032.88
	0.289826	6.52e-05		0.311517	0.00014877		15.2935	1015.69
	0.298016	6.42e-05		0.320289	0.00014439		15.3017	1015.3
	0.306205	6.3e-05		0.329061	0.0001389		15.3099	1022.14
	0.314395	6.19e-05		0.337833	0.00013132		15.3181	1024.71
	0.322585	6.14e-05		0.346605	0.0001242		15.3263	1012
	0.330775	6.25e-05		0.355377	0.00012332		15.3345	1014.2
	0.338964	6.62e-05		0.364149	0.00012243		15.3426	1017.78
	0.347154	7.32e-05		0.372921	0.00011746		15.3508	1013.7
	0.355344	8.31e-05		0.381693	0.00011481		15.359	1014.85
	0.363534	9.48e-05		0.390465	0.00011065		15.3672	1002.02
	0.371724	0.0001063		0.399237	0.00010587		15.3754	959.891
	0.379913	0.00011629		0.408009	0.0001033		15.3836	936.199
	0.388103	0.0001235		0.416781	9.63e-05		15.3918	906.198
	0.396293	0.00012712		0.425553	9.01e-05		15.4	854.708
	0.404483	0.00012765		0.434325	8.82e-05		15.4082	836.439
	0.412672	0.00012688		0.443097	8.33e-05		15.4164	821.741
	0.420862	0.00012629		0.451869	7.86e-05		15.4245	779.832
	0.429052	0.00012703		0.460641	7.75e-05		15.4327	765.143
	0.437242	0.00013093		0.469413	7.39e-05		15.4409	756.733
	0.445432	0.00013891		0.478185	6.99e-05		15.4491	733.627
	0.453621	0.00014889		0.486957	6.63e-05		15.4573	710.082
	0.461811	0.00015768		0.495729	6.26e-05		15.4655	694.451
	0.470001	0.00016361		0.504501	5.98e-05		15.4737	668.958
	0.478191	0.00016683		0.513273	6.09e-05		15.4819	637.232
	0.486381	0.00016864		0.522045	6.13e-05		15.4901	618.789
	0.49457	0.00017012		0.530817	6.06e-05		15.4983	610.961
	0.50276	0.00017157		0.539589	5.99e-05		15.5064	601.085
	0.51095	0.00017313		0.548361	5.81e-05		15.5146	582.483
	0.51914	0.00017515		0.557133	5.39e-05		15.5228	573.058
	0.527329	0.00017771		0.565905	5.33e-05		15.531	549.882
	0.535519	0.00018016		0.574677	5.28e-05		15.5392	524.053
	0.543709	0.00018173		0.583449	5e-05		15.5474	513.921
	0.551899	0.00018198		0.592221	4.97e-05		15.5556	497.105
	0.560089	0.00018084		0.600993	4.95e-05		15.5638	484.946
	0.568278	0.00017876		0.609765	4.72e-05		15.572	476.895
	0.576468	0.00017627		0.618537	4.46e-05		15.5802	458.955
	0.584658	0.00017376		0.627309	4.19e-05		15.5883	439.312
	0.592848	0.00017162		0.636081	3.53e-05		15.5965	428.117
	0.601038	0.00017037		0.644853	3.52e-05		15.6047	417.312
	0.609227	0.00017015		0.653625	3.51e-05		15.6129	406.217
	0.617417	0.00017056		0.662397	3.37e-05		15.6211	403.449
	0.625607	0.00017116		0.671169	3.26e-05		15.6293	396.437
	0.633797	0.00017173		0.679941	3.15e-05		15.6375	385.071
	0.641986	0.00017218		0.688713	2.78e-05		15.6457	385.479
	0.650176	0.00017266		0.697485	2.73e-05		15.6539	380.006
	0.658366	0.00017362		0.706257	2.68e-05		15.662	367.127
	0.666556	0.00017552		0.715029	2.64e-05		15.6702	359.126
	0.674746	0.00017817		0.723801	2.51e-05		15.6784	354.37
	0.682935	0.00018102		0.732573	2.38e-05		15.6866	347.781
	0.691125	0.00018367		0.741345	2.28e-05		15.6948	343.52
	0.699315	0.00018595		0.750117	2.24e-05		15.703	336.593
	0.707505	0.00018795		0.758889	2.2e-05		15.7112	328.021
	0.715694	0.00019042		0.767661	2.27e-05		15.7194	323.294
	0.723884	0.00019451		0.776433	2.58e-05		15.7276	320.322
	0.732074	0.0002002		0.785205	2.63e-05		15.7358	314.918
	0.740264	0.0002057		0.793977	2.63e-05		15.7439	309.271
	0.748454	0.00020964		0.802749	2.61e-05		15.7521	304.79
	0.756643	0.00021221		0.811521	2.59e-05		15.7603	298.716
	0.764833	0.00021409		0.820293	2.21e-05		15.7685	291.396
	0.773023	0.00021549		0.829065	2.2e-05		15.7767	286.291
	0.781213	0.00021629		0.837837	2.18e-05		15.7849	278.419
	0.789403	0.00021649		0.846609	2.08e-05		15.7931	271.712
	0.797592	0.0002162		0.855381	2.18e-05		15.8013	268.222
	0.805782	0.0002154		0.864153	2.18e-05		15.8095	264.51
	0.813972	0.00021392		0.872925	2.18e-05		15.8177	260.456
	0.822162	0.00021181		0.881697	2.41e-05		15.8258	259.169
	0.830351	0.0002093		0.890469	2.42e-05		15.834	258.777
	0.838541	0.00020671		0.899241	2.39e-05		15.8422	256.532
	0.846731	0.00020445		0.908013	2.36e-05		15.8504	254.286
	0.854921	0.00020278		0.916785	2.27e-05		15.8586	253.022
	0.863111	0.00020161		0.925557	1.8e-05		15.8668	250.178
	0.8713	0.00020051		0.934329	1.78e-05		15.875	245.684
	0.87949	0.00019894		0.943101	1.77e-05		15.8832	240.614
	0.88768	0.00019648		0.951873	1.81e-05		15.8914	235.196
	0.89587	0.00019336		0.960645	2.02e-05		15.8996	229.718
	0.904059	0.0001906		0.969417	2.04e-05		15.9077	225.09
	0.912249	0.00018913		0.978189	2.02e-05		15.9159	221.085
	0.920439	0.00018883		0.986961	2e-05		15.9241	218.115
	0.928629	0.00018865		0.995733	1.77e-05		15.9323	217.182
	0.936819	0.00018741		1.0045	1.51e-05		15.9405	216.168
	0.945008	0.00018448		1.01328	1.82e-05		15.9487	214.273
	0.953198	0.00018029		1.02205	2.3e-05		15.9569	210.852
	0.961388	0.00017615		1.03082	2.33e-05		15.9651	206.817
	0.969578	0.00017312		1.03959	2.34e-05		15.9733	203.737
	0.977768	0.00017119		1.04836	2.1e-05		15.9815	201.297
	0.985957	0.00016961		1.05714	1.85e-05		15.9896	198.683
	0.994147	0.00016806		1.06591	2.07e-05		15.9978	196.949
	1.00234	0.00016681		1.07468	2.11e-05		16.006	195.701
	1.01053	0.00016596		1.08345	2.4e-05		16.0142	192.933
	1.01872	0.00016518		1.09222	2.45e-05		16.0224	189.895
	1.02691	0.00016421		1.101	2.43e-05		16.0306	187.572
	1.0351	0.00016303		1.10977	2.4e-05		16.0388	185.359
	1.04329	0.00016192		1.11854	2.55e-05		16.047	183.376
	1.05148	0.00016117		1.12731	2.57e-05		16.0552	182.016
	1.05967	0.00016097		1.13608	2.59e-05		16.0633	180.863
	1.06786	0.00016117		1.14486	2.62e-05		16.0715	180.049
	1.07604	0.00016142		1.15363	2.49e-05		16.0797	179.365
	1.08423	0.00016145		1.1624	2.35e-05		16.0879	178.19
	1.09242	0.00016133		1.17117	2.61e-05		16.0961	176.903
	1.10061	0.00016129		1.17994	2.69e-05		16.1043	175.875
	1.1088	0.0001613		1.18872	2.7e-05		16.1125	174.496
	1.11699	0.00016105		1.19749	2.68e-05		16.1207	172.952
	1.12518	0.00016031		1.20626	2.65e-05		16.1289	172.45
	1.13337	0.00015904		1.21503	2.97e-05		16.1371	172.236
	1.14156	0.00015738		1.2238	2.96e-05		16.1452	170.545
	1.14975	0.00015544		1.23258	2.96e-05		16.1534	169.31
	1.15794	0.00015326		1.24135	2.83e-05		16.1616	168.627
	1.16613	0.00015087		1.25012	2.94e-05		16.1698	167.144
	1.17432	0.00014829		1.25889	3.1e-05		16.178	165.833
	1.18251	0.00014555		1.26766	3.26e-05		16.1862	164.64
	1.1907	0.00014274		1.27644	3.32e-05		16.1944	163.137
	1.19889	0.00014006		1.28521	3.31e-05		16.2026	161.688
	1.20708	0.0001377		1.29398	3.3e-05		16.2108	160.613
	1.21527	0.00013563		1.30275	3.29e-05		16.219	159.611
	1.22346	0.00013363		1.31152	3.28e-05		16.2271	158.473
	1.23165	0.00013157		1.3203	2.92e-05		16.2353	157.484
	1.23984	0.00012987		1.32907	3.06e-05		16.2435	156.684
	1.24803	0.00012956		1.33784	3.12e-05		16.2517	155.722
	1.25622	0.00013103		1.34661	3.18e-05		16.2599	155.02
	1.26441	0.0001333		1.35538	3.6e-05		16.2681	154.693
	1.2726	0.00013503		1.36416	3.7e-05		16.2763	154.366
	1.28079	0.00013573		1.37293	3.81e-05		16.2845	154.299
	1.28898	0.00013577		1.3817	4.2e-05		16.2927	153.744
	1.29717	0.00013614		1.39047	4.25e-05		16.3009	152.787
	1.30536	0.00013844		1.39924	4.3e-05		16.309	151.92
	1.31355	0.0001434		1.40802	4.26e-05		16.3172	150.745
	1.32174	0.00014922		1.41679	4.22e-05		16.3254	149.303
	1.32993	0.00015384		1.42556	4.12e-05		16.3336	148.066
	1.33812	0.00015695		1.43433	4.22e-05		16.3418	147.115
	1.34631	0.00015885		1.4431	4.26e-05		16.35	146.27
	1.3545	0.00015942		1.45188	4.29e-05		16.3582	145.48
	1.36269	0.00015861		1.46065	4.51e-05		16.3664	144.679
	1.37088	0.00015722		1.46942	4.77e-05		16.3746	143.867
	1.37907	0.00015643		1.47819	4.81e-05		16.3827	143.2
	1.38726	0.00015644		1.48696	4.91e-05		16.3909	142.755
	1.39545	0.00015697		1.49574	4.93e-05		16.3991	142.375
	1.40364	0.00015834		1.50451	4.94e-05		16.4073	142.048
	1.41183	0.00016073		1.51328	4.94e-05		16.4155	141.481
	1.42002	0.00016377		1.52205	4.63e-05		16.4237	140.56
	1.42821	0.00016786		1.53082	4.33e-05		16.4319	139.735
	1.4364	0.0001744		1.5396	4.78e-05		16.4401	138.988
	1.44459	0.00018397		1.54837	4.98e-05		16.4483	138.222
	1.45277	0.00019631		1.55714	5.04e-05		16.4565	137.521
	1.46096	0.00021072		1.56591	5.03e-05		16.4646	136.874
	1.46915	0.00022546		1.57468	5.01e-05		16.4728	136.287
	1.47734	0.00023798		1.58346	4.95e-05		16.481	135.879
	1.48553	0.00024641		1.59223	5.74e-05		16.4892	135.56
	1.49372	0.00025109		1.601	5.75e-05		16.4974	135.059
	1.50191	0.00025441		1.60977	5.75e-05		16.5056	134.515
	1.5101	0.00025853		1.61854	5.72e-05		16.5138	134.019
	1.51829	0.00026394		1.62732	5.69e-05		16.522	133.292
	1.52648	0.00027003		1.63609	5.53e-05		16.5302	132.813
	1.53467	0.00027615		1.64486	5.83e-05		16.5384	132.428
	1.54286	0.00028201		1.65363	6.42e-05		16.5465	131.86
	1.55105	0.0002876		1.6624	6.43e-05		16.5547	131.311
	1.55924	0.00029303		1.67118	6.38e-05		16.5629	130.823
	1.56743	0.00029866		1.67995	6.33e-05		16.5711	130.433
	1.57562	0.00030507		1.68872	5.79e-05		16.5793	130.15
	1.58381	0.00031247		1.69749	5.74e-05		16.5875	129.96
	1.592	0.00032063		1.70626	6.09e-05		16.5957	129.773
	1.60019	0.00032913		1.71504	6.4e-05		16.6039	129.502
	1.60838	0.00033729		1.72381	6.34e-05		16.6121	129.234
	1.61657	0.00034451		1.73258	6.29e-05		16.6203	128.995
	1.62476	0.000351		1.74135	6.15e-05		16.6284	128.572
	1.63295	0.00035763		1.75012	6.44e-05		16.6366	128.181
	1.64114	0.00036485		1.7589	6.67e-05		16.6448	127.934
	1.64933	0.00037209		1.76767	6.87e-05		16.653	127.515
	1.65752	0.00037844		1.77644	6.9e-05		16.6612	127.148
	1.66571	0.00038347		1.78521	6.88e-05		16.6694	126.876
	1.6739	0.00038753		1.79398	6.85e-05		16.6776	126.504
	1.68209	0.00039151		1.80276	6.79e-05		16.6858	126.143
	1.69028	0.00039592		1.81153	6.74e-05		16.694	125.86
	1.69847	0.00040036		1.8203	6.61e-05		16.7022	125.538
	1.70666	0.00040397		1.82907	6.58e-05		16.7103	125.167
	1.71485	0.00040644		1.83784	6.55e-05		16.7185	124.799
	1.72304	0.00040807		1.84662	6.27e-05		16.7267	124.409
	1.73123	0.00040918		1.85539	6.21e-05		16.7349	124.004
	1.73942	0.00041005		1.86416	6.18e-05		16.7431	123.616
	1.74761	0.00041135		1.87293	6.15e-05		16.7513	123.272
	1.7558	0.00041382		1.8817	6.34e-05		16.7595	122.963
	1.76399	0.00041693		1.89048	6.41e-05		16.7677	122.666
	1.77218	0.00041945		1.89925	6.47e-05		16.7759	122.301
	1.78037	0.00042082		1.90802	6.53e-05		16.784	121.919
	1.78856	0.00042131		1.91679	6.53e-05		16.7922	121.518
	1.79675	0.0004212		1.92556	6.53e-05		16.8004	121.049
	1.80494	0.00042066		1.93434	6.75e-05		16.8086	120.617
	1.81313	0.0004198		1.94311	6.76e-05		16.8168	120.22
	1.82132	0.00041862		1.95188	6.77e-05		16.825	119.825
	1.8295	0.00041689		1.96065	6.76e-05		16.8332	119.439
	1.83769	0.00041462		1.96942	6.74e-05		16.8414	119.073
	1.84588	0.00041265		1.9782	6.68e-05		16.8496	118.716
	1.85407	0.00041253		1.98697	6.69e-05		16.8578	118.377
	1.86226	0.00041493		1.99574	6.67e-05		16.8659	118.066
	1.87045	0.00041856		2.00451	6.66e-05		16.8741	117.721
	1.87864	0.00042183		2.01328	6.66e-05		16.8823	117.361
	1.88683	0.00042417		2.02206	6.61e-05		16.8905	116.997
	1.89502	0.00042539		2.03083	6.55e-05		16.8987	116.618
	1.90321	0.00042573		2.0396	6.45e-05		16.9069	116.277
	1.9114	0.00042615		2.04837	6.35e-05		16.9151	115.974
	1.91959	0.00042729		2.05714	6.04e-05		16.9233	115.707
	1.92778	0.00042905		2.06592	6.15e-05		16.9315	115.437
	1.93597	0.0004309		2.07469	6.15e-05		16.9397	115.158
	1.94416	0.00043207		2.08346	6.16e-05		16.9478	114.877
	1.95235	0.00043206		2.09223	6.13e-05		16.956	114.581
	1.96054	0.0004311		2.101	6.11e-05		16.9642	114.256
	1.96873	0.00042953		2.10978	6.04e-05		16.9724	113.906
	1.97692	0.00042729		2.11855	6.28e-05		16.9806	113.519
	1.98511	0.00042433		2.12732	6.39e-05		16.9888	113.11
	1.9933	0.00042126		2.13609	6.45e-05		16.997	112.736
	2.00149	0.0004189		2.14486	6.42e-05		17.0052	112.375
	2.00968	0.00041705		2.15364	6.39e-05		17.0134	112.052
	2.01787	0.00041464		2.16241	6.29e-05		17.0216	111.808
	2.02606	0.00041142		2.17118	6.41e-05		17.0297	111.51
	2.03425	0.00040821		2.17995	6.45e-05		17.0379	111.186
	2.04244	0.00040546		2.18872	6.43e-05		17.0461	110.926
	2.05063	0.00040283		2.1975	6.42e-05		17.0543	110.704
	2.05882	0.00039986		2.20627	6.46e-05		17.0625	110.485
	2.06701	0.00039606		2.21504	6.48e-05		17.0707	110.27
	2.0752	0.00039083		2.22381	6.87e-05		17.0789	109.988
	2.08339	0.00038416		2.23258	6.93e-05		17.0871	109.521
	2.09158	0.00037731		2.24136	7e-05		17.0953	108.945
	2.09977	0.00037149		2.25013	7.03e-05		17.1035	108.523
	2.10796	0.00036676		2.2589	7.01e-05		17.1116	108.278
	2.11615	0.00036259		2.26767	6.99e-05		17.1198	108.043
	2.12434	0.00035882		2.27644	6.95e-05		17.128	107.786
	2.13253	0.00035574		2.28522	6.92e-05		17.1362	107.483
	2.14072	0.00035341		2.29399	6.83e-05		17.1444	107.228
	2.14891	0.00035141		2.30276	7.06e-05		17.1526	106.982
	2.1571	0.00034893		2.31153	7.07e-05		17.1608	106.706
	2.16529	0.00034482		2.3203	7.1e-05		17.169	106.428
	2.17348	0.0003385		2.32908	7.59e-05		17.1772	106.168
	2.18167	0.0003311		2.33785	7.66e-05		17.1853	105.948
	2.18986	0.0003246		2.34662	7.65e-05		17.1935	105.75
	2.19805	0.00032014		2.35539	7.64e-05		17.2017	105.564
	2.20623	0.00031749		2.36416	7.55e-05		17.2099	105.399
	2.21442	0.00031579		2.37294	7.37e-05		17.2181	105.251
	2.22261	0.00031436		2.38171	7.33e-05		17.2263	105.105
	2.2308	0.0003128		2.39048	7.29e-05		17.2345	104.913
	2.23899	0.00031061		2.39925	7.12e-05		17.2427	104.642
	2.24718	0.00030754		2.40802	7.09e-05		17.2509	104.349
	2.25537	0.00030432		2.4168	7.4e-05		17.2591	104.051
	2.26356	0.00030231		2.42557	7.5e-05		17.2672	103.737
	2.27175	0.00030276		2.43434	7.58e-05		17.2754	103.447
	2.27994	0.00030747		2.44311	7.59e-05		17.2836	103.191
	2.28813	0.00032014		2.45188	7.59e-05		17.2918	102.934
	2.29632	0.00034283		2.46066	7.7e-05		17.3	102.651
	2.30451	0.00037009		2.46943	7.69e-05		17.3082	102.356
	2.3127	0.00039208		2.4782	7.67e-05		17.3164	102.07
	2.32089	0.00040258		2.48697	7.53e-05		17.3246	101.805
	2.32908	0.00040304		2.49574	7.25e-05		17.3328	101.563
	2.33727	0.0003986		2.50452	7.16e-05		17.341	101.333
	2.34546	0.00039269		2.51329	7.6e-05		17.3491	101.102
	2.35365	0.00038634		2.52206	7.73e-05		17.3573	100.849
	2.36184	0.00037954		2.53083	7.87e-05		17.3655	100.577
	2.37003	0.00037225		2.5396	8.04e-05		17.3737	100.307
	2.37822	0.00036467		2.54838	8.1e-05		17.3819	100.051
	2.38641	0.00035699		2.55715	8.15e-05		17.3901	99.8126
	2.3946	0.00034928		2.56592	8.21e-05		17.3983	99.604
	2.40279	0.00034157		2.57469	8.23e-05		17.4065	99.4178
	2.41098	0.00033394		2.58346	8.25e-05		17.4147	99.207
	2.41917	0.00032655		2.59224	8.2e-05		17.4229	98.9635
	2.42736	0.0003198		2.60101	8.16e-05		17.431	98.7028
	2.43555	0.00031438		2.60978	8.04e-05		17.4392	98.4335
	2.44374	0.00031086		2.61855	8.11e-05		17.4474	98.1662
	2.45193	0.00030878		2.62732	8.07e-05		17.4556	97.9044
	2.46012	0.00030687		2.6361	8.04e-05		17.4638	97.6388
	2.46831	0.00030439		2.64487	7.93e-05		17.472	97.3712
	2.4765	0.00030178		2.65364	7.99e-05		17.4802	97.113
	2.48469	0.00029998		2.66241	8.02e-05		17.4884	96.8511
	2.49288	0.00029951		2.67118	8.24e-05		17.4966	96.5684
	2.50107	0.00030025		2.67996	8.58e-05		17.5047	96.1958
	2.50926	0.00030161		2.68873	8.64e-05		17.5129	95.8336
	2.51745	0.00030297		2.6975	8.67e-05		17.5211	95.5973
	2.52564	0.00030401		2.70627	8.57e-05		17.5293	95.3999
	2.53383	0.00030462		2.71504	8.47e-05		17.5375	95.1901
	2.54202	0.00030472		2.72382	8.44e-05		17.5457	94.9496
	2.55021	0.00030437		2.73259	8.41e-05		17.5539	94.6957
	2.5584	0.00030432		2.74136	8.13e-05		17.5621	94.4392
	2.56659	0.00030534		2.75013	8.5e-05		17.5703	94.1814
	2.57478	0.00030724		2.7589	8.62e-05		17.5785	93.9206
	2.58296	0.00030932		2.76768	8.73e-05		17.5866	93.6566
	2.59115	0.00031123		2.77645	8.75e-05		17.5948	93.3981
	2.59934	0.00031309		2.78522	8.74e-05		17.603	93.1607
	2.60753	0.000315		2.79399	8.73e-05		17.6112	92.9362
	2.61572	0.00031686		2.80276	8.65e-05		17.6194	92.7143
	2.62391	0.00031852		2.81154	8.56e-05		17.6276	92.5141
	2.6321	0.0003201		2.82031	8.35e-05		17.6358	92.3171
	2.64029	0.00032198		2.82908	8.61e-05		17.644	92.1034
	2.64848	0.0003243		2.83785	8.74e-05		17.6522	91.8857
	2.65667	0.00032684		2.84662	8.87e-05		17.6604	91.6642
	2.66486	0.00032929		2.8554	8.96e-05		17.6685	91.4396
	2.67305	0.00033148		2.86417	8.94e-05		17.6767	91.2291
	2.68124	0.00033363		2.87294	8.92e-05		17.6849	91.0188
	2.68943	0.00033641		2.88171	8.83e-05		17.6931	90.7855
	2.69762	0.00034028		2.89048	8.68e-05		17.7013	90.5357
	2.70581	0.00034516		2.89926	8.34e-05		17.7095	90.2655
	2.714	0.0003505		2.90803	8.37e-05		17.7177	89.9561
	2.72219	0.00035572		2.9168	8.38e-05		17.7259	89.6501
	2.73038	0.00036053		2.92557	8.33e-05		17.7341	89.4063
	2.73857	0.00036486		2.93434	8.28e-05		17.7423	89.1892
	2.74676	0.00036873		2.94312	8.42e-05		17.7504	88.9639
	2.75495	0.00037199		2.95189	8.55e-05		17.7586	88.7334
	2.76314	0.00037416		2.96066	8.84e-05		17.7668	88.4929
	2.77133	0.00037509		2.96943	9.36e-05		17.775	88.258
	2.77952	0.00037538		2.9782	9.34e-05		17.7832	88.0332
	2.78771	0.00037562		2.98698	9.31e-05		17.7914	87.8051
	2.7959	0.00037593		2.99575	9.23e-05		17.7996	87.5695
	2.80409	0.00037635		3.00452	8.65e-05		17.8078	87.3366
	2.81228	0.00037748		3.01329	8.64e-05		17.816	87.1163
	2.82047	0.0003804		3.02206	8.58e-05		17.8242	86.9083
	2.82866	0.00038571		3.03084	8.52e-05		17.8323	86.7056
	2.83685	0.00039258		3.03961	8.42e-05		17.8405	86.4988
	2.84504	0.00039914		3.04838	8.31e-05		17.8487	86.2804
	2.85323	0.00040357		3.05715	7.99e-05		17.8569	86.0457
	2.86142	0.00040495		3.06592	8.12e-05		17.8651	85.7893
	2.86961	0.00040359		3.0747	8.17e-05		17.8733	85.443
	2.8778	0.00040064		3.08347	8.17e-05		17.8815	85.0794
	2.88599	0.00039714		3.09224	8.17e-05		17.8897	84.8255
	2.89418	0.00039359		3.10101	8.24e-05		17.8979	84.607
	2.90237	0.00039002		3.10978	8.28e-05		17.906	84.3935
	2.91056	0.00038631		3.11856	8.37e-05		17.9142	84.1861
	2.91875	0.00038257		3.12733	8.36e-05		17.9224	83.979
	2.92694	0.00037905		3.1361	8.35e-05		17.9306	83.768
	2.93513	0.00037595		3.14487	8.66e-05		17.9388	83.5405
	2.94332	0.00037322		3.15364	8.73e-05		17.947	83.2893
	2.95151	0.00037066		3.16242	8.73e-05		17.9552	83.0369
	2.9597	0.00036813		3.17119	8.7e-05		17.9634	82.8122
	2.96788	0.00036555		3.17996	8.67e-05		17.9716	82.6084
	2.97607	0.0003629		3.18873	8.23e-05		17.9798	82.4073
	2.98426	0.0003602		3.1975	8.26e-05		17.9879	82.1975
	2.99245	0.00035722		3.20628	8.22e-05		17.9961	81.9549
	3.00064	0.00035347		3.21505	8.17e-05		18.0043	81.6587
	3.00883	0.00034873		3.22382	8.2e-05		18.0125	81.3912
	3.01702	0.00034327		3.23259	8.16e-05		18.0207	81.1724
	3.02521	0.00033755		3.24136	8.13e-05		18.0289	80.9604
	3.0334	0.00033201		3.25014	8.04e-05		18.0371	80.7486
	3.04159	0.00032696		3.25891	7.95e-05		18.0453	80.5403
	3.04978	0.00032234		3.26768	7.77e-05		18.0535	80.3379
	3.05797	0.00031787		3.27645	7.74e-05		18.0617	80.1376
	3.06616	0.0003133		3.28522	7.71e-05		18.0698	79.934
	3.07435	0.00030852		3.294	7.56e-05		18.078	79.7296
	3.08254	0.00030348		3.30277	7.86e-05		18.0862	79.5317
	3.09073	0.0002981		3.31154	7.94e-05		18.0944	79.3413
	3.09892	0.00029238		3.32031	7.96e-05		18.1026	79.1554
	3.10711	0.0002866		3.32908	7.94e-05		18.1108	78.9727
	3.1153	0.0002809		3.33786	7.92e-05		18.119	78.7838
	3.12349	0.00027534		3.34663	7.61e-05		18.1272	78.586
	3.13168	0.00027043		3.3554	8.02e-05		18.1354	78.3844
	3.13987	0.0002674		3.36417	8.08e-05		18.1436	78.1775
	3.14806	0.00026693		3.37294	8.15e-05		18.1517	77.9741
	3.15625	0.00026811		3.38172	8.04e-05		18.1599	77.7844
	3.16444	0.00026918		3.39049	7.93e-05		18.1681	77.5999
	3.17263	0.00026819		3.39926	7.69e-05		18.1763	77.4137
	3.18082	0.00026357		3.40803	7.67e-05		18.1845	77.2334
	3.18901	0.00025566		3.4168	7.57e-05		18.1927	77.0595
	3.1972	0.00024642		3.42558	7.15e-05		18.2009	76.8813
	3.20539	0.00023756		3.43435	7.17e-05		18.2091	76.6958
	3.21358	0.00022964		3.44312	7.13e-05		18.2173	76.5062
	3.22177	0.00022255		3.45189	7.09e-05		18.2255	76.3131
	3.22996	0.00021603		3.46066	7.13e-05		18.2336	76.1182
	3.23815	0.00020985		3.46944	7.14e-05		18.2418	75.9247
	3.24634	0.00020376		3.47821	7.15e-05		18.25	75.7353
	3.25453	0.00019764		3.48698	7.13e-05		18.2582	75.5506
	3.26272	0.00019164		3.49575	7.11e-05		18.2664	75.3624
	3.27091	0.00018608		3.50452	7.01e-05		18.2746	75.1635
	3.2791	0.00018108		3.5133	7.22e-05		18.2828	74.9627
	3.28729	0.00017674		3.52207	7.41e-05		18.291	74.7653
	3.29548	0.00017321		3.53084	7.37e-05		18.2992	74.5717
	3.30367	0.00017038		3.53961	7.33e-05		18.3073	74.378
	3.31186	0.00016787		3.54838	7.2e-05		18.3155	74.1865
	3.32005	0.00016542		3.55716	6.78e-05		18.3237	74.0097
	3.32824	0.00016303		3.56593	6.74e-05		18.3319	73.8453
	3.33643	0.00016068		3.5747	6.75e-05		18.3401	73.6664
	3.34461	0.0001589		3.58347	6.67e-05		18.3483	73.4654
	3.3528	0.00016029		3.59224	6.59e-05		18.3565	73.2642
	3.36099	0.00016908		3.60102	6.36e-05		18.3647	73.0703
	3.36918	0.00018583		3.60979	6.06e-05		18.3729	72.879
	3.37737	0.00020443		3.61856	6.07e-05		18.3811	72.689
	3.38556	0.00021809		3.62733	6.05e-05		18.3892	72.5047
	3.39375	0.00022469		3.6361	6.02e-05		18.3974	72.32
	3.40194	0.00022621		3.64488	6.42e-05		18.4056	72.1321
	3.41013	0.00022512		3.65365	6.42e-05		18.4138	71.9423
	3.41832	0.00022255		3.66242	6.41e-05		18.422	71.7508
	3.42651	0.00021932		3.67119	6.4e-05		18.4302	71.5588
	3.4347	0.00021654		3.67996	6.4e-05		18.4384	71.3694
	3.44289	0.00021474		3.68874	6.36e-05		18.4466	71.1846
	3.45108	0.00021344		3.69751	6.36e-05		18.4548	71.0015
	3.45927	0.00021195		3.70628	6.36e-05		18.463	70.8165
	3.46746	0.00021016		3.71505	6.22e-05		18.4711	70.629
	3.47565	0.00020833		3.72382	6.21e-05		18.4793	70.441
	3.48384	0.00020625		3.7326	6.19e-05		18.4875	70.2568
	3.49203	0.00020339		3.74137	6.16e-05		18.4957	70.075
	3.50022	0.00019996		3.75014	6.13e-05		18.5039	69.8952
	3.50841	0.00019688		3.75891	6.07e-05		18.5121	69.7159
	3.5166	0.00019453		3.76768	5.85e-05		18.5203	69.5371
	3.52479	0.00019266		3.77646	5.8e-05		18.5285	69.3576
	3.53298	0.00019096		3.78523	5.75e-05		18.5367	69.1727
	3.54117	0.00018906		3.794	5.59e-05		18.5449	68.9819
	3.54936	0.00018647		3.80277	5.6e-05		18.553	68.7885
	3.55755	0.00018282		3.81154	5.56e-05		18.5612	68.5959
	3.56574	0.0001783		3.82032	5.51e-05		18.5694	68.4058
	3.57393	0.00017331		3.82909	5.53e-05		18.5776	68.2182
	3.58212	0.00016806		3.83786	5.54e-05		18.5858	68.0306
	3.59031	0.00016284		3.84663	5.54e-05		18.594	67.8388
	3.5985	0.00015791		3.8554	5.48e-05		18.6022	67.6453
	3.60669	0.00015345		3.86418	5.41e-05		18.6104	67.4557
	3.61488	0.00014956		3.87295	5.21e-05		18.6186	67.2673
	3.62307	0.00014606		3.88172	5.17e-05		18.6268	67.0777
	3.63126	0.00014272		3.89049	5.13e-05		18.6349	66.8908
	3.63945	0.00013957		3.89926	4.94e-05		18.6431	66.7031
	3.64764	0.00013681		3.90804	5.07e-05		18.6513	66.5132
	3.65583	0.00013445		3.91681	5.14e-05		18.6595	66.3255
	3.66402	0.00013231		3.92558	5.16e-05		18.6677	66.1391
	3.67221	0.00013032		3.93435	5.19e-05		18.6759	65.9515
	3.6804	0.00012877		3.94312	5.23e-05		18.6841	65.7641
	3.68859	0.00012798		3.9519	5.26e-05		18.6923	65.5775
	3.69678	0.00012764		3.96067	5.26e-05		18.7005	65.3901
	3.70497	0.00012687		3.96944	5.25e-05		18.7086	65.2026
	3.71316	0.00012472		3.97821	5.15e-05		18.7168	65.0168
	3.72134	0.00012078		3.98698	5.15e-05		18.725	64.8326
	3.72953	0.00011552		3.99576	5.11e-05		18.7332	64.6479
	3.73772	0.00010967		4.00453	5.07e-05		18.7414	64.4526
	3.74591	0.00010367		4.0133	5.06e-05		18.7496	64.2557
	3.7541	9.79e-05		4.02207	5.04e-05		18.7578	64.0708
	3.76229	9.27e-05		4.03084	4.42e-05		18.766	63.8889
	3.77048	8.81e-05		4.03962	4.48e-05		18.7742	63.7051
	3.77867	8.39e-05		4.04839	4.49e-05		18.7824	63.5203
	3.78686	8e-05		4.05716	4.46e-05		18.7905	63.3372
	3.79505	7.61e-05		4.06593	4.43e-05		18.7987	63.1566
	3.80324	7.24e-05		4.0747	4.1e-05		18.8069	62.9751
	3.81143	6.94e-05		4.08348	3.83e-05		18.8151	62.7902
	3.81962	6.81e-05		4.09225	3.69e-05		18.8233	62.6033
	3.82781	6.89e-05		4.10102	3.55e-05		18.8315	62.4173
	3.836	7.07e-05		4.10979	2.91e-05		18.8397	62.2316
	3.84419	7.2e-05		4.11856	3.05e-05		18.8479	62.0401
	3.85238	7.18e-05		4.12734	3.2e-05		18.8561	61.8498
	3.86057	7.02e-05		4.13611	3.34e-05		18.8643	61.6696
	3.86876	6.8e-05		4.14488	3.59e-05		18.8724	61.4913
	3.87695	6.63e-05		4.15365	3.69e-05		18.8806	61.3149
	3.88514	6.52e-05		4.16242	3.79e-05		18.8888	61.1388
	3.89333	6.41e-05		4.1712	3.76e-05		18.897	60.9616
	3.90152	6.2e-05		4.17997	3.72e-05		18.9052	60.7831
	3.90971	5.9e-05		4.18874	3.55e-05		18.9134	60.6024
	3.9179	5.58e-05		4.19751	3.51e-05		18.9216	60.4207
	3.92609	5.28e-05		4.20629	3.33e-05		18.9298	60.2409
	3.93428	5.01e-05		4.21506	2.97e-05		18.938	60.0642
	3.94247	4.78e-05		4.22383	2.93e-05		18.9462	59.8893
	3.95066	4.58e-05		4.2326	3e-05		18.9543	59.714
	3.95885	4.41e-05		4.24137	3.06e-05		18.9625	59.5379
	3.96704	4.24e-05		4.25014	3.03e-05		18.9707	59.3701
	3.97523	4.05e-05		4.25892	2.99e-05		18.9789	59.2149
	3.98342	3.79e-05		4.26769	2.87e-05		18.9871	59.0589
	3.99161	3.48e-05		4.27646	2.85e-05		18.9953	58.8951
	3.9998	3.18e-05		4.28523	2.74e-05		19.0035	58.7231
	4.00799	3.01e-05		4.29401	2.62e-05		19.0117	58.5486
	4.01618	3.14e-05		4.30278	2.59e-05		19.0199	58.3733
	4.02437	3.73e-05		4.31155	2.55e-05		19.028	58.1959
	4.03256	4.68e-05		4.32032	2.34e-05		19.0362	58.0125
	4.04075	5.49e-05		4.32909	2.4e-05		19.0444	57.8278
	4.04894	5.8e-05		4.33787	2.4e-05		19.0526	57.65
	4.05713	5.71e-05		4.34664	2.4e-05		19.0608	57.4794
	4.06532	5.44e-05		4.35541	2.33e-05		19.069	57.3102
	4.07351	5.08e-05		4.36418	2.26e-05		19.0772	57.1392
	4.0817	4.67e-05		4.37295	2.11e-05		19.0854	56.9673
	4.08989	4.27e-05		4.38173	2.29e-05		19.0936	56.7969
	4.09807	3.92e-05		4.3905	2.31e-05		19.1018	56.6257
	4.10626	3.6e-05		4.39927	2.34e-05		19.1099	56.4442
	4.11445	3.32e-05		4.40804	2.23e-05		19.1181	56.247
	4.12264	3.04e-05		4.41681	2.13e-05		19.1263	56.0609
	4.13083	2.73e-05		4.42559	1.91e-05		19.1345	55.8904
	4.13902	2.37e-05		4.43436	1.91e-05		19.1427	55.7184
	4.14721	2.01e-05		4.44313	1.9e-05		19.1509	55.5421
	4.1554	1.68e-05		4.4519	1.81e-05		19.1591	55.368
	4.16359	1.32e-05		4.46067	1.96e-05		19.1673	55.1982
	4.17178	8.72e-06		4.46945	2.01e-05		19.1755	55.0277
	4.17997	3.32e-06		4.47822	2.05e-05		19.1837	54.8521
	4.18816	-2.29e-06		4.48699	2.03e-05		19.1918	54.6751
	4.19635	-7.52e-06		4.49576	2.01e-05		19.2	54.5044
	4.20454	-1.23e-05		4.50453	1.91e-05		19.2082	54.3396
	4.21273	-1.66e-05		4.51331	2.04e-05		19.2164	54.1764
	4.22092	-2.07e-05		4.52208	2.1e-05		19.2246	54.0138
	4.22911	-2.5e-05		4.53085	2.02e-05		19.2328	53.8509
	4.2373	-2.92e-05		4.53962	1.94e-05		19.241	53.69
	4.24549	-3.28e-05		4.54839	1.75e-05		19.2492	53.5305
	4.25368	-3.55e-05		4.55717	1.57e-05		19.2574	53.3721
	4.26187	-3.77e-05		4.56594	1.79e-05		19.2656	53.2137
	4.27006	-3.9e-05		4.57471	1.81e-05		19.2737	53.0526
	4.27825	-3.89e-05		4.58348	1.83e-05		19.2819	52.8896
	4.28644	-3.71e-05		4.59225	1.94e-05		19.2901	52.727
	4.29463	-3.47e-05		4.60103	1.89e-05		19.2983	52.5652
	4.30282	-3.32e-05		4.6098	1.85e-05		19.3065	52.405
	4.31101	-3.3e-05		4.61857	1.77e-05		19.3147	52.247
	4.3192	-3.36e-05		4.62734	2.02e-05		19.3229	52.0891
	4.32739	-3.43e-05		4.63611	2.09e-05		19.3311	51.93
	4.33558	-3.43e-05		4.64489	2.09e-05		19.3393	51.771
	4.34377	-3.29e-05		4.65366	2.09e-05		19.3475	51.6127
	4.35196	-2.91e-05		4.66243	1.55e-05		19.3556	51.4547
	4.36015	-2.22e-05		4.6712	1.78e-05		19.3638	51.2979
	4.36834	-1.4e-05		4.67997	1.9e-05		19.372	51.1466
	4.37653	-7.11e-06		4.68875	1.92e-05		19.3802	50.9988
	4.38472	-2.66e-06		4.69752	1.97e-05		19.3884	50.8465
	4.39291	-5.1e-07		4.70629	1.91e-05		19.3966	50.6904
	4.4011	4e-07		4.71506	1.85e-05		19.4048	50.536
	4.40929	9.09e-07		4.72383	1.92e-05		19.413	50.3848
	4.41748	1.27e-06		4.73261	1.9e-05		19.4212	50.2345
	4.42567	1.49e-06		4.74138	1.88e-05		19.4293	50.0831
	4.43386	1.54e-06		4.75015	1.82e-05		19.4375	49.9301
	4.44205	1.4e-06		4.75892	1.76e-05		19.4457	49.7755
	4.45024	1.03e-06		4.76769	1.49e-05		19.4539	49.6199
	4.45843	5.43e-07		4.77647	1.44e-05		19.4621	49.4651
	4.46662	2.58e-07		4.78524	1.38e-05		19.4703	49.3112
	4.4748	5.83e-07		4.79401	1.17e-05		19.4785	49.1574
	4.48299	1.6e-06		4.80278	1.28e-05		19.4867	49.0046
	4.49118	3.09e-06		4.81155	1.26e-05		19.4949	48.8525
	4.49937	4.98e-06		4.82033	1.24e-05		19.5031	48.702
	4.50756	7.42e-06		4.8291	9.7e-06		19.5112	48.5539
	4.51575	1.03e-05		4.83787	7.61e-06		19.5194	48.4055
	4.52394	1.28e-05		4.84664	2.34e-06		19.5276	48.2553
	4.53213	1.45e-05		4.85541	1.9e-06		19.5358	48.1038
	4.54032	1.54e-05		4.86419	1.5e-06		19.544	47.952
	4.54851	1.56e-05		4.87296	1.94e-07		19.5522	47.8012
	4.5567	1.52e-05		4.88173	2.9e-06		19.5604	47.653
	4.56489	1.53e-05		4.8905	4e-06		19.5686	47.507
	4.57308	1.77e-05		4.89927	4.24e-06		19.5768	47.3612
	4.58127	2.25e-05		4.90805	4.06e-06		19.585	47.2154
	4.58946	2.85e-05		4.91682	3.87e-06		19.5931	47.0691
	4.59765	3.45e-05		4.92559	-4.93e-07		19.6013	46.9223
	4.60584	3.95e-05		4.93436	-2.16e-07		19.6095	46.7749
	4.61403	4.26e-05		4.94313	6.15e-08		19.6177	46.6277
	4.62222	4.32e-05		4.95191	1.41e-06		19.6259	46.4807
	4.63041	4.13e-05		4.96068	1.1e-06		19.6341	46.3333
	4.6386	3.79e-05		4.96945	7.89e-07		19.6423	46.1864
	4.64679	3.43e-05		4.97822	-1.21e-06		19.6505	46.0403
	4.65498	3.14e-05		4.98699	-5.7e-07		19.6587	45.8943
	4.66317	2.92e-05		4.99577	-4.13e-07		19.6669	45.7479
	4.67136	2.76e-05		5.00454	-2.56e-07		19.675	45.6014
	4.67955	2.59e-05		5.01331	8.63e-07		19.6832	45.4553
	4.68774	2.41e-05		5.02208	6.03e-07		19.6914	45.3098
	4.69593	2.19e-05		5.03085	3.42e-07		19.6996	45.1656
	4.70412	2e-05		5.03963	7.12e-08		19.7078	45.0244
	4.71231	1.95e-05		5.0484	-1.81e-06		19.716	44.8876
	4.7205	2.15e-05		5.05717	-5.23e-06		19.7242	44.7522
	4.72869	2.49e-05		5.06594	-1.28e-06		19.7324	44.6136
	4.73688	2.82e-05		5.07471	1.21e-07		19.7406	44.4716
	4.74507	3.01e-05		5.08349	-1.81e-07		19.7488	44.3278
	4.75326	3.1e-05		5.09226	-4.83e-07		19.7569	44.1856
	4.76145	3.33e-05		5.10103	-2.49e-06		19.7651	44.0458
	4.76964	4.15e-05		5.1098	-2.75e-06		19.7733	43.9065
	4.77783	5.83e-05		5.11857	-4.42e-08		19.7815	43.7669
	4.78602	8.04e-05		5.12735	9.71e-07		19.7897	43.6243
	4.79421	0.00010086		5.13612	-1.25e-07		19.7979	43.4783
	4.8024	0.00011463		5.14489	-1.22e-06		19.8061	43.333
	4.81059	0.0001203		5.15366	-4.57e-06		19.8143	43.1912
	4.81878	0.0001198		5.16243	-4.85e-06		19.8225	43.0511
	4.82697	0.00011602		5.17121	-4.43e-06		19.8306	42.9115
	4.83516	0.00011095		5.17998	-4.96e-06		19.8388	42.7729
	4.84335	0.00010553		5.18875	-5.49e-06		19.847	42.6353
	4.85153	0.0001004		5.19752	-6.07e-06		19.8552	42.4978
	4.85972	9.6e-05		5.20629	-4.81e-06		19.8634	42.3607
	4.86791	9.2e-05		5.21507	-3.77e-06		19.8716	42.2233
	4.8761	8.73e-05		5.22384	-4.6e-06		19.8798	42.0851
	4.88429	8.16e-05		5.23261	-5.42e-06		19.888	41.9466
	4.89248	7.53e-05		5.24138	-7.1e-06		19.8962	41.8084
	4.90067	6.88e-05		5.25015	-7.63e-06		19.9044	41.6705
	4.90886	6.26e-05		5.25893	-1.12e-05		19.9125	41.5306
	4.91705	5.7e-05		5.2677	-1.11e-05		19.9207	41.3899
	4.92524	5.21e-05		5.27647	-6.53e-06		19.9289	41.252
	4.93343	4.73e-05		5.28524	-5.29e-06		19.9371	41.1173
	4.94162	4.22e-05		5.29401	-6.28e-06		19.9453	40.9836
	4.94981	3.69e-05		5.30279	-7.26e-06		19.9535	40.8508
	4.958	3.12e-05		5.31156	-9.86e-06		19.9617	40.7186
	4.96619	2.48e-05		5.32033	-1.08e-05		19.9699	40.5864
	4.97438	1.74e-05		5.3291	-1.04e-05		19.9781	40.4543
	4.98257	9.27e-06		5.33787	-1.06e-05		19.9863	40.3232
	4.99076	1.03e-06		5.34665	-1.08e-05		19.9944	40.1916
	4.99895	-7.03e-06		5.35542	-6.4e-06		20.0026	40.0585
	5.00714	-1.48e-05		5.36419	-6.33e-06		20.0108	39.9269
	5.01533	-2.22e-05		5.37296	-6.96e-06		20.019	39.7971
	5.02352	-2.88e-05		5.38173	-7.58e-06		20.0272	39.6673
	5.03171	-3.42e-05		5.39051	-8.9e-06		20.0354	39.5378
	5.0399	-3.87e-05		5.39928	-1.11e-05		20.0436	39.4084
	5.04809	-4.28e-05		5.40805	-5.26e-06		20.0518	39.2793
	5.05628	-4.71e-05		5.41682	-4.86e-06		20.06	39.1511
	5.06447	-5.15e-05		5.42559	-4.47e-06		20.0682	39.0236
	5.07266	-5.51e-05		5.43437	-4.86e-06		20.0763	38.8954
	5.08085	-5.7e-05		5.44314	-5.25e-06		20.0845	38.7642
	5.08904	-5.72e-05		5.45191	-6.03e-06		20.0927	38.6278
	5.09723	-5.68e-05		5.46068	-7.04e-06		20.1009	38.4949
	5.10542	-5.7e-05		5.46945	-9.61e-06		20.1091	38.369
	5.11361	-5.85e-05		5.47823	-7.6e-06		20.1173	38.2428
	5.1218	-6.17e-05		5.487	-8.02e-06		20.1255	38.1133
	5.12999	-6.64e-05		5.49577	-8.45e-06		20.1337	37.9843
	5.13818	-7.15e-05		5.50454	-9.91e-06		20.1419	37.859
	5.14637	-7.63e-05		5.51331	-8.57e-06		20.15	37.7352
	5.15456	-8.02e-05		5.52209	-6.83e-06		20.1582	37.6114
	5.16275	-8.34e-05		5.53086	-5.99e-06		20.1664	37.4866
	5.17094	-8.6e-05		5.53963	-7.29e-06		20.1746	37.3603
	5.17913	-8.81e-05		5.5484	-8.59e-06		20.1828	37.2343
	5.18732	-9e-05		5.55717	-5.44e-06		20.191	37.1104
	5.19551	-9.16e-05		5.56595	-4.33e-06		20.1992	36.9874
	5.2037	-9.21e-05		5.57472	-3.97e-06		20.2074	36.8649
	5.21189	-9.17e-05		5.58349	-4.77e-06		20.2156	36.7436
	5.22008	-9.11e-05		5.59226	-5.57e-06		20.2238	36.6222
	5.22826	-9.12e-05		5.60103	-5.98e-06		20.2319	36.5013
	5.23645	-9.19e-05		5.60981	-5.25e-07		20.2401	36.3815
	5.24464	-9.26e-05		5.61858	5.4e-07		20.2483	36.2624
	5.25283	-9.29e-05		5.62735	6.21e-07		20.2565	36.1445
	5.26102	-9.25e-05		5.63612	5.17e-07		20.2647	36.0268
	5.26921	-9.11e-05		5.64489	4.13e-07		20.2729	35.9086
	5.2774	-8.93e-05		5.65367	-5.59e-06		20.2811	35.7908
	5.28559	-8.77e-05		5.66244	-3.61e-06		20.2893	35.6743
	5.29378	-8.67e-05		5.67121	1.74e-06		20.2975	35.5588
	5.30197	-8.52e-05		5.67998	1.11e-06		20.3057	35.444
	5.31016	-8.08e-05		5.68875	4.72e-07		20.3138	35.3291
	5.31835	-7.28e-05		5.69753	-1.11e-06		20.322	35.2135
	5.32654	-6.54e-05		5.7063	-2.92e-06		20.3302	35.0972
	5.33473	-6.15e-05		5.71507	-2.21e-07		20.3384	34.9803
	5.34292	-6e-05		5.72384	-2.22e-07		20.3466	34.8633
	5.35111	-5.9e-05		5.73261	-8.75e-07		20.3548	34.7475
	5.3593	-5.81e-05		5.74139	-1.53e-06		20.363	34.6331
	5.36749	-5.62e-05		5.75016	-2.84e-06		20.3712	34.5187
	5.37568	-5.24e-05		5.75893	-4.1e-06		20.3794	34.4042
	5.38387	-4.62e-05		5.7677	4.81e-07		20.3876	34.2895
	5.39206	-3.9e-05		5.77647	1.38e-06		20.3957	34.1745
	5.40025	-3.31e-05		5.78525	1.68e-06		20.4039	34.0597
	5.40844	-2.9e-05		5.79402	1.58e-06		20.4121	33.9459
	5.41663	-2.64e-05		5.80279	1.49e-06		20.4203	33.8327
	5.42482	-2.46e-05		5.81156	2.45e-06		20.4285	33.7198
	5.43301	-2.34e-05		5.82033	4.51e-06		20.4367	33.6092
	5.4412	-2.3e-05		5.82911	5.02e-06		20.4449	33.5032
	5.44939	-2.32e-05		5.83788	5.14e-06		20.4531	33.3973
	5.45758	-2.39e-05		5.84665	3.27e-06		20.4613	33.288
	5.46577	-2.48e-05		5.85542	1.41e-06		20.4695	33.178
	5.47396	-2.61e-05		5.86419	-1.7e-06		20.4776	33.0672
	5.48215	-2.72e-05		5.87297	-9.63e-07		20.4858	32.9563
	5.49034	-2.77e-05		5.88174	-6.48e-07		20.494	32.8457
	5.49853	-2.72e-05		5.89051	-3.32e-07		20.5022	32.7356
	5.50672	-2.57e-05		5.89928	2.47e-06		20.5104	32.6261
	5.51491	-2.3e-05		5.90805	3.76e-06		20.5186	32.5171
	5.5231	-1.76e-05		5.91683	3.93e-06		20.5268	32.4084
	5.53129	-6.34e-06		5.9256	2.21e-06		20.535	32.2998
	5.53948	1.1e-05		5.93437	4.98e-07		20.5432	32.1909
	5.54767	2.81e-05		5.94314	-9.16e-07		20.5513	32.082
	5.55586	3.91e-05		5.95191	-1.83e-06		20.5595	31.9736
	5.56405	4.39e-05		5.96069	-1.74e-06		20.5677	31.8657
	5.57224	4.55e-05		5.96946	-1.66e-06		20.5759	31.7581
	5.58043	4.67e-05		5.97823	1.9e-06		20.5841	31.6521
	5.58862	4.84e-05		5.987	2.09e-06		20.5923	31.5478
	5.59681	5.12e-05		5.99577	1.97e-06		20.6005	31.4442
	5.60499	5.46e-05		6.00455	1.84e-06		20.6087	31.3405
	5.61318	5.83e-05		6.01332	-6.39e-07		20.6169	31.2367
	5.62137	6.2e-05		6.02209	-2.78e-06		20.6251	31.1326
	5.62956	6.58e-05		6.03086	-2.01e-06		20.6332	31.0284
	5.63775	6.97e-05		6.03963	-1.48e-06		20.6414	30.9246
	5.64594	7.35e-05		6.04841	8.99e-07		20.6496	30.8208
	5.65413	7.67e-05		6.05718	2.02e-06		20.6578	30.7173
	5.66232	7.93e-05		6.06595	1.66e-06		20.666	30.6149
	5.67051	8.15e-05		6.07472	1.29e-06		20.6742	30.5136
	5.6787	8.41e-05		6.08349	5.2e-08		20.6824	30.413
	5.68689	8.74e-05		6.09227	1.1e-06		20.6906	30.3121
	5.69508	9.1e-05		6.10104	4.74e-06		20.6988	30.2109
	5.70327	9.42e-05		6.10981	4.65e-06		20.707	30.1099
	5.71146	9.71e-05		6.11858	4.56e-06		20.7151	30.0093
	5.71965	9.98e-05		6.12735	3.99e-06		20.7233	29.9085
	5.72784	0.00010228		6.13613	7.29e-06		20.7315	29.8073
	5.73603	0.00010456		6.1449	9.24e-06		20.7397	29.706
	5.74422	0.00010647		6.15367	8.12e-06		20.7479	29.6048
	5.75241	0.00010788		6.16244	7e-06		20.7561	29.5042
	5.7606	0.00010887		6.17121	4.69e-06		20.7643	29.4041
	5.76879	0.00010965		6.17999	5.2e-06		20.7725	29.304
	5.77698	0.00011041		6.18876	4.92e-06		20.7807	29.2036
	5.78517	0.00011121		6.19753	4.65e-06		20.7889	29.1033
	5.79336	0.00011216		6.2063	4.38e-06		20.797	29.0035
	5.80155	0.00011328		6.21507	7.18e-06		20.8052	28.9045
	5.80974	0.00011441		6.22385	7.92e-06		20.8134	28.8072
	5.81793	0.00011536		6.23262	6.57e-06		20.8216	28.711
	5.82612	0.00011608		6.24139	5.22e-06		20.8298	28.6147
	5.83431	0.00011677		6.25016	2.5e-06		20.838	28.5179
	5.8425	0.00011783		6.25893	4.25e-06		20.8462	28.4206
	5.85069	0.00011957		6.26771	4.96e-06		20.8544	28.3241
	5.85888	0.00012172		6.27648	3.46e-06		20.8626	28.2296
	5.86707	0.00012344		6.28525	1.97e-06		20.8708	28.1363
	5.87526	0.00012359		6.29402	2.74e-06		20.8789	28.043
	5.88345	0.00012138		6.30279	4.83e-06		20.8871	27.9479
	5.89164	0.00011725		6.31157	5.84e-06		20.8953	27.8515
	5.89983	0.00011247		6.32034	5.87e-06		20.9035	27.7548
	5.90802	0.00010784		6.32911	5.7e-06		20.9117	27.6586
	5.91621	0.00010345		6.33788	5.53e-06		20.9199	27.5633
	5.9244	9.92e-05		6.34665	7.02e-06		20.9281	27.4685
	5.93259	9.5e-05		6.35543	9.41e-06		20.9363	27.3749
	5.94078	9.07e-05		6.3642	8.58e-06		20.9445	27.2823
	5.94897	8.6e-05		6.37297	7.75e-06		20.9526	27.1892
	5.95716	8.07e-05		6.38174	5.68e-06		20.9608	27.0957
	5.96535	7.5e-05		6.39051	5.16e-06		20.969	27.0019
	5.97354	6.96e-05		6.39929	4.65e-06		20.9772	26.9081
	5.98172	6.53e-05		6.40806	3.2e-06		20.9854	26.8151
	5.98991	6.18e-05		6.41683	7.84e-06		20.9936	26.7223
	5.9981	5.86e-05		6.4256	9.08e-06		21.0018	26.6296
	6.00629	5.56e-05		6.43437	1.03e-05		21.01	26.5369
	6.01448	5.26e-05		6.44315	1.14e-05		21.0182	26.4445
	6.02267	4.99e-05		6.45192	1.18e-05		21.0264	26.3529
	6.03086	4.78e-05		6.46069	1.18e-05		21.0345	26.2631
	6.03905	4.6e-05		6.46946	1.16e-05		21.0427	26.1753
	6.04724	4.41e-05		6.47823	1.15e-05		21.0509	26.0888
	6.05543	4.23e-05		6.48701	7.31e-06		21.0591	26.0028
	6.06362	4.12e-05		6.49578	7.95e-06		21.0673	25.9169
	6.07181	4.06e-05		6.50455	8.15e-06		21.0755	25.831
	6.08	4.04e-05		6.51332	7.79e-06		21.0837	25.7454
	6.08819	4.04e-05		6.52209	7.42e-06		21.0919	25.66
	6.09638	4.12e-05		6.53087	6.99e-06		21.1001	25.5747
	6.10457	4.25e-05		6.53964	9.62e-06		21.1083	25.4893
	6.11276	4.43e-05		6.54841	8.47e-06		21.1164	25.4034
	6.12095	4.67e-05		6.55718	7.32e-06		21.1246	25.3162
	6.12914	5.02e-05		6.56595	3.98e-06		21.1328	25.2288
	6.13733	5.44e-05		6.57473	5.76e-06		21.141	25.1419
	6.14552	5.87e-05		6.5835	6.16e-06		21.1492	25.0556
	6.15371	6.29e-05		6.59227	6.56e-06		21.1574	24.9703
	6.1619	6.79e-05		6.60104	7.04e-06		21.1656	24.8855
	6.17009	7.48e-05		6.60981	9.21e-06		21.1738	24.801
	6.17828	8.32e-05		6.61859	9.21e-06		21.182	24.7174
	6.18647	9.1e-05		6.62736	8.71e-06		21.1902	24.6348
	6.19466	9.64e-05		6.63613	8.2e-06		21.1983	24.553
	6.20285	9.96e-05		6.6449	6.68e-06		21.2065	24.4714
	6.21104	0.00010172		6.65367	1.33e-05		21.2147	24.3901
	6.21923	0.00010323		6.66245	1.41e-05		21.2229	24.3088
	6.22742	0.00010434		6.67122	1.4e-05		21.2311	24.227
	6.23561	0.00010494		6.67999	1.38e-05		21.2393	24.1439
	6.2438	0.00010488		6.68876	1.34e-05		21.2475	24.0592
	6.25199	0.00010438		6.69753	1.21e-05		21.2557	23.9738
	6.26018	0.00010388		6.70631	1.37e-05		21.2639	23.889
	6.26837	0.00010355		6.71508	1.41e-05		21.272	23.8054
	6.27656	0.00010339		6.72385	1.4e-05		21.2802	23.7232
	6.28475	0.00010329		6.73262	1.38e-05		21.2884	23.6418
	6.29294	0.00010327		6.74139	1.66e-05		21.2966	23.5602
	6.30113	0.00010392		6.75017	1.7e-05		21.3048	23.478
	6.30932	0.00010656		6.75894	1.59e-05		21.313	23.395
	6.31751	0.00011187		6.76771	1.48e-05		21.3212	23.3114
	6.3257	0.00011869		6.77648	1.16e-05		21.3294	23.2299
	6.33389	0.00012513		6.78525	1.12e-05		21.3376	23.1517
	6.34208	0.00012973		6.79403	1.52e-05		21.3458	23.0743
	6.35027	0.00013188		6.8028	1.54e-05		21.3539	22.9958
	6.35845	0.00013209		6.81157	1.56e-05		21.3621	22.9166
	6.36664	0.00013129		6.82034	1.64e-05		21.3703	22.8382
	6.37483	0.00013023		6.82911	1.65e-05		21.3785	22.7604
	6.38302	0.00012933		6.83789	1.66e-05		21.3867	22.6815
	6.39121	0.0001286		6.84666	1.73e-05		21.3949	22.6006
	6.3994	0.00012786		6.85543	1.8e-05		21.4031	22.5184
	6.40759	0.00012698		6.8642	1.89e-05		21.4113	22.4364
	6.41578	0.00012612		6.87297	1.97e-05		21.4195	22.3552
	6.42397	0.00012531		6.88175	1.98e-05		21.4277	22.275
	6.43216	0.00012404		6.89052	1.96e-05		21.4358	22.1959
	6.44035	0.00012167		6.89929	1.94e-05		21.444	22.118
	6.44854	0.0001182		6.90806	1.51e-05		21.4522	22.0408
	6.45673	0.00011436		6.91683	1.73e-05		21.4604	21.9634
	6.46492	0.0001108		6.92561	1.79e-05		21.4686	21.8853
	6.47311	0.00010746		6.93438	1.86e-05		21.4768	21.807
	6.4813	0.000104		6.94315	2.06e-05		21.485	21.7299
	6.48949	0.00010046		6.95192	2.03e-05		21.4932	21.6553
	6.49768	9.73e-05		6.96069	2.01e-05		21.5014	21.584
	6.50587	9.47e-05		6.96947	1.96e-05		21.5096	21.5143
	6.51406	9.3e-05		6.97824	1.53e-05		21.5177	21.4423
	6.52225	9.27e-05		6.98701	1.69e-05		21.5259	21.3668
	6.53044	9.42e-05		6.99578	1.8e-05		21.5341	21.2894
	6.53863	9.79e-05		7.00455	1.85e-05		21.5423	21.2117
	6.54682	0.00010268		7.01333	1.84e-05		21.5505	21.1341
	6.55501	0.0001066		7.0221	1.83e-05		21.5587	21.0581
	6.5632	0.00010843		7.03087	1.77e-05		21.5669	20.9857
	6.57139	0.00010856		7.03964	1.5e-05		21.5751	20.9149
	6.57958	0.00010793		7.04841	1.32e-05		21.5833	20.8417
	6.58777	0.00010752		7.05719	1.4e-05		21.5915	20.7666
	6.59596	0.00010796		7.06596	1.49e-05		21.5996	20.6916
	6.60415	0.00010868		7.07473	1.61e-05		21.6078	20.6187
	6.61234	0.0001084		7.0835	1.68e-05		21.616	20.5474
	6.62053	0.00010667		7.09227	1.66e-05		21.6242	20.4757
	6.62872	0.00010469		7.10105	1.64e-05		21.6324	20.404
	6.63691	0.00010391		7.10982	1.6e-05		21.6406	20.333
	6.6451	0.00010447		7.11859	1.62e-05		21.6488	20.2621
	6.65329	0.00010574		7.12736	1.57e-05		21.657	20.1902
	6.66148	0.00010733		7.13613	1.52e-05		21.6652	20.1171
	6.66967	0.00010944		7.14491	1.64e-05		21.6733	20.0433
	6.67786	0.00011238		7.15368	1.93e-05		21.6815	19.9696
	6.68605	0.00011588		7.16245	2.11e-05		21.6897	19.8967
	6.69424	0.0001192		7.17122	2.11e-05		21.6979	19.824
	6.70243	0.00012172		7.17999	2.12e-05		21.7061	19.7516
	6.71062	0.00012342		7.18877	2.18e-05		21.7143	19.6801
	6.71881	0.00012476		7.19754	2.37e-05		21.7225	19.6105
	6.727	0.00012605		7.20631	2.38e-05		21.7307	19.5413
	6.73518	0.00012716		7.21508	2.39e-05		21.7389	19.471
	6.74337	0.00012791		7.22385	2.59e-05		21.7471	19.4002
	6.75156	0.00012822		7.23263	2.66e-05		21.7552	19.3297
	6.75975	0.00012815		7.2414	2.72e-05		21.7634	19.2601
	6.76794	0.00012797		7.25017	2.76e-05		21.7716	19.192
	6.77613	0.00012806		7.25894	2.79e-05		21.7798	19.1258
	6.78432	0.0001284		7.26771	2.84e-05		21.788	19.0604
	6.79251	0.00012874		7.27649	3.09e-05		21.7962	18.9944
	6.8007	0.0001292		7.28526	3.12e-05		21.8044	18.9285
	6.80889	0.00013037		7.29403	3.21e-05		21.8126	18.8622
	6.81708	0.00013267		7.3028	3.22e-05		21.8208	18.7938
	6.82527	0.00013607		7.31157	3.2e-05		21.829	18.7248
	6.83346	0.00014095		7.32035	3.18e-05		21.8371	18.6556
	6.84165	0.00014841		7.32912	3.11e-05		21.8453	18.586
	6.84984	0.00015856		7.33789	3.29e-05		21.8535	18.5168
	6.85803	0.00016902		7.34666	3.33e-05		21.8617	18.4487
	6.86622	0.00017644		7.35543	3.61e-05		21.8699	18.382
	6.87441	0.00017947		7.36421	3.76e-05		21.8781	18.3162
	6.8826	0.00017939		7.37298	3.86e-05		21.8863	18.2502
	6.89079	0.00017831		7.38175	4.09e-05		21.8945	18.1833
	6.89898	0.0001775		7.39052	4.1e-05		21.9027	18.1168
	6.90717	0.00017676		7.39929	4.09e-05		21.9109	18.052
	6.91536	0.00017562		7.40807	4.08e-05		21.919	17.9885
	6.92355	0.00017459		7.41684	4.35e-05		21.9272	17.9252
	6.93174	0.00017557		7.42561	4.51e-05		21.9354	17.8622
	6.93993	0.00018344		7.43438	4.74e-05		21.9436	17.7989
	6.94812	0.00020609		7.44315	4.78e-05		21.9518	17.7335
	6.95631	0.00024253		7.45193	4.79e-05		21.96	17.6665
	6.9645	0.00027498		7.4607	4.8e-05		21.9682	17.5993
	6.97269	0.00028957		7.46947	4.81e-05		21.9764	17.5329
	6.98088	0.00028984		7.47824	5.08e-05		21.9846	17.4673
	6.98907	0.00028452		7.48701	5.12e-05		21.9928	17.4015
	6.99726	0.00027773		7.49579	5.16e-05		22.0009	17.3363
	7.00545	0.00027		7.50456	5.53e-05		22.0091	17.2715
	7.01364	0.00026132		7.51333	5.7e-05		22.0173	17.2055
	7.02183	0.00025284		7.5221	5.75e-05		22.0255	17.1387
	7.03002	0.00024639		7.53087	5.74e-05		22.0337	17.0724
	7.03821	0.00024216		7.53965	5.72e-05		22.0419	17.0063
	7.0464	0.00023846		7.54842	5.94e-05		22.0501	16.9398
	7.05459	0.00023356		7.55719	6.13e-05		22.0583	16.8732
	7.06278	0.00022723		7.56596	6.22e-05		22.0665	16.8068
	7.07097	0.00022277		7.57473	6.31e-05		22.0746	16.7407
	7.07916	0.00022839		7.58351	6.79e-05		22.0828	16.6749
	7.08735	0.0002495		7.59228	6.86e-05		22.091	16.6093
	7.09554	0.00027769		7.60105	6.93e-05		22.0992	16.544
	7.10373	0.00029792		7.60982	7.27e-05		22.1074	16.4793
	7.11192	0.00030381		7.61859	7.31e-05		22.1156	16.4152
	7.1201	0.00029919		7.62737	7.51e-05		22.1238	16.3518
	7.12829	0.00029018		7.63614	7.66e-05		22.132	16.2886
	7.13648	0.00028043		7.64491	7.73e-05		22.1402	16.2248
	7.14467	0.0002714		7.65368	7.81e-05		22.1484	16.1609
	7.15286	0.00026369		7.66245	8.03e-05		22.1565	16.0984
	7.16105	0.00025733		7.67123	8.3e-05		22.1647	16.0378
	7.16924	0.00025139		7.68	8.32e-05		22.1729	15.9784
	7.17743	0.00024432		7.68877	8.51e-05		22.1811	15.919
	7.18562	0.00023526		7.69754	8.59e-05		22.1893	15.8583
	7.19381	0.00022502		7.70631	8.67e-05		22.1975	15.7966
	7.202	0.0002149		7.71509	8.89e-05		22.2057	15.7345
	7.21019	0.00020542		7.72386	8.96e-05		22.2139	15.672
	7.21838	0.00019658		7.73263	9.04e-05		22.2221	15.6098
	7.22657	0.00018823		7.7414	9.4e-05		22.2303	15.5485
	7.23476	0.00018002		7.75017	9.44e-05		22.2384	15.4891
	7.24295	0.0001715		7.75895	9.48e-05		22.2466	15.4303
	7.25114	0.00016254		7.76772	9.43e-05		22.2548	15.3715
	7.25933	0.00015359		7.77649	9.37e-05		22.263	15.3134
	7.26752	0.00014514		7.78526	9.26e-05		22.2712	15.2562
	7.27571	0.00013734		7.79403	9.4e-05		22.2794	15.1991
	7.2839	0.00013012		7.80281	9.88e-05		22.2876	15.1421
	7.29209	0.00012332		7.81158	0.00010113		22.2958	15.0853
	7.30028	0.00011666		7.82035	0.00010539		22.304	15.0278
	7.30847	0.00010978		7.82912	0.00010722		22.3122	14.9685
	7.31666	0.00010237		7.83789	0.00010895		22.3203	14.9098
	7.32485	9.46e-05		7.84667	0.00011033		22.3285	14.8544
	7.33304	8.71e-05		7.85544	0.00011171		22.3367	14.8001
	7.34123	8.03e-05		7.86421	0.00011314		22.3449	14.7454
	7.34942	7.41e-05		7.87298	0.00011387		22.3531	14.6905
	7.35761	6.87e-05		7.88175	0.00011461		22.3613	14.636
	7.3658	6.39e-05		7.89053	0.00011584		22.3695	14.5814
	7.37399	5.96e-05		7.8993	0.00011638		22.3777	14.5262
	7.38218	5.55e-05		7.90807	0.00011691		22.3859	14.4708
	7.39037	5.17e-05		7.91684	0.00011985		22.3941	14.416
	7.39856	4.87e-05		7.92561	0.00012457		22.4022	14.3616
	7.40675	4.71e-05		7.93439	0.00012629		22.4104	14.3074
	7.41494	4.75e-05		7.94316	0.00012882		22.4186	14.2534
	7.42313	4.95e-05		7.95193	0.00013022		22.4268	14.1997
	7.43132	5.22e-05		7.9607	0.00013101		22.435	14.1471
	7.43951	5.49e-05		7.96947	0.00013238		22.4432	14.0958
	7.4477	5.72e-05		7.97825	0.00013285		22.4514	14.0442
	7.45589	5.87e-05		7.98702	0.00013332		22.4596	13.9923
	7.46408	5.91e-05		7.99579	0.00013581		22.4678	13.9399
	7.47227	5.92e-05		8.00456	0.00013621		22.4759	13.8869
	7.48046	6.05e-05		8.01333	0.00013661		22.4841	13.8343
	7.48865	6.3e-05		8.02211	0.00013945		22.4923	13.7824
	7.49683	6.55e-05		8.03088	0.0001409		22.5005	13.7325
	7.50502	6.69e-05		8.03965	0.00014161		22.5087	13.6844
	7.51321	6.66e-05		8.04842	0.00014459		22.5169	13.6366
	7.5214	6.5e-05		8.05719	0.00014464		22.5251	13.5883
	7.52959	6.26e-05		8.06597	0.00014567		22.5333	13.5403
	7.53778	6.06e-05		8.07474	0.00014669		22.5415	13.4932
	7.54597	6.05e-05		8.08351	0.00014839		22.5497	13.4469
	7.55416	6.36e-05		8.09228	0.00014969		22.5578	13.402
	7.56235	7.02e-05		8.10105	0.00015268		22.566	13.3601
	7.57054	7.93e-05		8.10983	0.00015504		22.5742	13.3178
	7.57873	8.81e-05		8.1186	0.00015619		22.5824	13.2724
	7.58692	9.41e-05		8.12737	0.00015855		22.5906	13.2267
	7.59511	9.71e-05		8.13614	0.00016018		22.5988	13.1825
	7.6033	9.78e-05		8.14491	0.00016349		22.607	13.1391
	7.61149	9.75e-05		8.15369	0.00016421		22.6152	13.0957
	7.61968	9.75e-05		8.16246	0.00016494		22.6234	13.0522
	7.62787	9.81e-05		8.17123	0.0001678		22.6316	13.0089
	7.63606	0.00010031		8.18	0.00016999		22.6397	12.9662
	7.64425	0.00010491		8.18877	0.00017218		22.6479	12.9246
	7.65244	0.00011195		8.19755	0.00017377		22.6561	12.8834
	7.66063	0.00011991		8.20632	0.000174		22.6643	12.841
	7.66882	0.00012645		8.21509	0.00017422		22.6725	12.7983
	7.67701	0.00013024		8.22386	0.00017767		22.6807	12.7573
	7.6852	0.00013182		8.23263	0.00017941		22.6889	12.7178
	7.69339	0.00013269		8.24141	0.00018116		22.6971	12.6792
	7.70158	0.00013369		8.25018	0.000186		22.7053	12.6423
	7.70977	0.00013448		8.25895	0.00018634		22.7135	12.6073
	7.71796	0.00013467		8.26772	0.00018668		22.7216	12.5728
	7.72615	0.00013444		8.27649	0.00019032		22.7298	12.5389
	7.73434	0.00013393		8.28527	0.00019316		22.738	12.5041
	7.74253	0.00013296		8.29404	0.00019489		22.7462	12.4684
	7.75072	0.00013123		8.30281	0.00019914		22.7544	12.4359
	7.75891	0.00012856		8.31158	0.0002003		22.7626	12.4098
	7.7671	0.00012515		8.32035	0.0002009		22.7708	12.3884
	7.77529	0.00012158		8.32913	0.00020219		22.779	12.3666
	7.78348	0.00011815		8.3379	0.00020349		22.7872	12.3406
	7.79167	0.00011482		8.34667	0.00020442		22.7953	12.3088
	7.79986	0.00011166		8.35544	0.00020645		22.8035	12.2702
	7.80805	0.00010889		8.36421	0.00020727		22.8117	12.2274
	7.81624	0.00010634		8.37299	0.0002081		22.8199	12.1836
	7.82443	0.00010381		8.38176	0.00021174		22.8281	12.1399
	7.83262	0.00010264		8.39053	0.0002118		22.8363	12.0962
	7.84081	0.0001071		8.3993	0.00021185		22.8445	12.0536
	7.849	0.00012222		8.40807	0.00021293		22.8527	12.0149
	7.85719	0.00014875		8.41685	0.00021302		22.8609	11.9796
	7.86538	0.00018172		8.42562	0.00021312		22.8691	11.945
	7.87356	0.00021248		8.43439	0.00021463		22.8772	11.9094
	7.88175	0.00023217		8.44316	0.00021531		22.8854	11.8716
	7.88994	0.00023638		8.45193	0.00021599		22.8936	11.832
	7.89813	0.00022878		8.46071	0.00021607		22.9018	11.7916
	7.90632	0.00021664		8.46948	0.00021614		22.91	11.7516
	7.91451	0.00020452		8.47825	0.00021795		22.9182	11.7131
	7.9227	0.00019349		8.48702	0.00021965		22.9264	11.6762
	7.93089	0.00018289		8.49579	0.00022179		22.9346	11.6404
	7.93908	0.00017202		8.50457	0.00022233		22.9428	11.6063
	7.94727	0.00016126		8.51334	0.00022316		22.951	11.5745
	7.95546	0.00015177		8.52211	0.00022337		22.9591	11.5453
	7.96365	0.00014395		8.53088	0.00022315		22.9673	11.5185
	7.97184	0.00013715		8.53965	0.00022294		22.9755	11.4961
	7.98003	0.00013026		8.54843	0.0002223		22.9837	11.4767
	7.98822	0.00012244		8.5572	0.00022006		22.9919	11.4555
	7.99641	0.00011348		8.56597	0.00021883		23.0001	11.4303
	8.0046	0.0001038		8.57474	0.0002176		23.0083	11.4027
	8.01279	9.39e-05		8.58351	0.00021785		23.0165	11.375
	8.02098	8.4e-05		8.59229	0.00021742		23.0247	11.3469
	8.02917	7.43e-05		8.60106	0.00021698		23.0329	11.3179
	8.03736	6.51e-05		8.60983	0.00021526		23.041	11.2903
	8.04555	5.68e-05		8.6186	0.0002145		23.0492	11.2657
	8.05374	4.92e-05		8.62737	0.00021298		23.0574	11.243
	8.06193	4.2e-05		8.63615	0.00021295		23.0656	11.2201
	8.07012	3.51e-05		8.64492	0.00021292		23.0738	11.1951
	8.07831	2.88e-05		8.65369	0.00021284		23.082	11.1669
	8.0865	2.34e-05		8.66246	0.00021259		23.0902	11.1369
	8.09469	1.84e-05		8.67123	0.00021234		23.0984	11.1064
	8.10288	1.33e-05		8.68001	0.00021006		23.1066	11.0766
	8.11107	7.61e-06		8.68878	0.00020843		23.1148	11.0483
	8.11926	1.66e-06		8.69755	0.00020792		23.1229	11.022
	8.12745	-3.36e-06		8.70632	0.00020741		23.1311	10.997
	8.13564	-6.4e-06		8.71509	0.00020579		23.1393	10.9725
	8.14383	-7.06e-06		8.72387	0.00020477		23.1475	10.9483
	8.15202	-5.67e-06		8.73264	0.00020331		23.1557	10.9252
	8.16021	-3.44e-06		8.74141	0.00020156		23.1639	10.9035
	8.1684	-1.88e-06		8.75018	0.00019959		23.1721	10.8833
	8.17659	-1.93e-06		8.75895	0.00019527		23.1803	10.8647
	8.18478	-3.67e-06		8.76773	0.00019072		23.1885	10.8493
	8.19297	-6.55e-06		8.7765	0.00018862		23.1966	10.8384
	8.20116	-9.69e-06		8.78527	0.00018646		23.2048	10.8291
	8.20935	-1.24e-05		8.79404	0.0001843		23.213	10.8182
	8.21754	-1.43e-05		8.80281	0.00017894		23.2212	10.8048
	8.22573	-1.52e-05		8.81159	0.00017726		23.2294	10.7904
	8.23392	-1.51e-05		8.82036	0.00017558		23.2376	10.777
	8.24211	-1.46e-05		8.82913	0.00016994		23.2458	10.7657
	8.25029	-1.34e-05		8.8379	0.00016823		23.254	10.7572
	8.25848	-1.16e-05		8.84667	0.00016652		23.2622	10.7517
	8.26667	-9.19e-06		8.85545	0.00015838		23.2704	10.7487
	8.27486	-6.71e-06		8.86422	0.00015812		23.2785	10.7461
	8.28305	-4.38e-06		8.87299	0.00015767		23.2867	10.7416
	8.29124	-2.31e-06		8.88176	0.00015722		23.2949	10.7341
	8.29943	-6.67e-07		8.89053	0.00015634		23.3031	10.7239
	8.30762	4.99e-07		8.89931	0.0001531		23.3113	10.7122
	8.31581	1.67e-06		8.90808	0.00014869		23.3195	10.7002
	8.324	3.71e-06		8.91685	0.00014715		23.3277	10.6881
	8.33219	6.86e-06		8.92562	0.00014367		23.3359	10.6771
	8.34038	1.03e-05		8.93439	0.00013947		23.3441	10.6667
	8.34857	1.31e-05		8.94317	0.00013885		23.3523	10.6566
	8.35676	1.52e-05		8.95194	0.00013608		23.3604	10.6477
	8.36495	1.67e-05		8.96071	0.00013215		23.3686	10.6409
	8.37314	1.76e-05		8.96948	0.00012871		23.3768	10.6356
	8.38133	1.76e-05		8.97825	0.00012284		23.385	10.6309
	8.38952	1.7e-05		8.98703	0.00012023		23.3932	10.6269
	8.39771	1.63e-05		8.9958	0.00011964		23.4014	10.6231
	8.4059	1.58e-05		9.00457	0.00011836		23.4096	10.6189
	8.41409	1.57e-05		9.01334	0.00011681		23.4178	10.6154
	8.42228	1.58e-05		9.02211	0.00011451		23.426	10.6143
	8.43047	1.67e-05		9.03089	0.0001095		23.4342	10.6149
	8.43866	1.88e-05		9.03966	0.00010779		23.4423	10.614
	8.44685	2.21e-05		9.04843	0.00010645		23.4505	10.6079
	8.45504	2.59e-05		9.0572	0.00010216		23.4587	10.5975
	8.46323	2.94e-05		9.06597	0.00010127		23.4669	10.5872
	8.47142	3.31e-05		9.07475	9.94e-05		23.4751	10.5757
	8.47961	3.87e-05		9.08352	9.59e-05		23.4833	10.5631
	8.4878	4.69e-05		9.09229	9.33e-05		23.4915	10.5522
	8.49599	5.55e-05		9.10106	9.03e-05		23.4997	10.5434
	8.50418	6.21e-05		9.10983	8.8e-05		23.5079	10.5348
	8.51237	6.58e-05		9.11861	8.54e-05		23.5161	10.5262
	8.52056	6.72e-05		9.12738	8.14e-05		23.5242	10.5172
	8.52875	6.75e-05		9.13615	7.97e-05		23.5324	10.5071
	8.53694	6.82e-05		9.14492	7.82e-05		23.5406	10.4958
	8.54513	7.03e-05		9.15369	7.22e-05		23.5488	10.4832
	8.55332	7.35e-05		9.16247	6.79e-05		23.557	10.4699
	8.56151	7.67e-05		9.17124	6.62e-05		23.5652	10.4575
	8.5697	7.96e-05		9.18001	6.33e-05		23.5734	10.4459
	8.57789	8.17e-05		9.18878	6.05e-05		23.5816	10.4348
	8.58608	8.28e-05		9.19755	5.78e-05		23.5898	10.423
	8.59427	8.25e-05		9.20633	5.52e-05		23.5979	10.4095
	8.60246	8.16e-05		9.2151	5.25e-05		23.6061	10.3948
	8.61065	8.07e-05		9.22387	4.98e-05		23.6143	10.3799
	8.61884	8.02e-05		9.23264	4.72e-05		23.6225	10.3653
	8.62702	7.97e-05		9.24141	4.48e-05		23.6307	10.3518
	8.63521	7.92e-05		9.25019	4.26e-05		23.6389	10.3403
	8.6434	7.87e-05		9.25896	3.86e-05		23.6471	10.3307
	8.65159	7.83e-05		9.26773	3.69e-05		23.6553	10.3218
	8.65978	7.8e-05		9.2765	3.52e-05		23.6635	10.3122
	8.66797	7.76e-05		9.28527	3.11e-05		23.6717	10.3005
	8.67616	7.72e-05		9.29405	2.85e-05		23.6798	10.2863
	8.68435	7.81e-05		9.30282	2.58e-05		23.688	10.2714
	8.69254	8.12e-05		9.31159	1.96e-05		23.6962	10.2563
	8.70073	8.63e-05		9.32036	1.88e-05		23.7044	10.2389
	8.70892	9.18e-05		9.32913	1.81e-05		23.7126	10.2203
	8.71711	9.61e-05		9.33791	1.63e-05		23.7208	10.2021
	8.7253	9.91e-05		9.34668	1.49e-05		23.729	10.1839
	8.73349	0.00010178		9.35545	1.09e-05		23.7372	10.1658
	8.74168	0.00010463		9.36422	1.02e-05		23.7454	10.1492
	8.74987	0.00010711		9.37299	8.8e-06		23.7536	10.1338
	8.75806	0.00010865		9.38177	7.44e-06		23.7617	10.1183
	8.76625	0.00010937		9.39054	5.34e-06		23.7699	10.1024
	8.77444	0.00010965		9.39931	4.65e-06		23.7781	10.0877
	8.78263	0.00010956		9.40808	3.96e-06		23.7863	10.0738
	8.79082	0.00010926		9.41685	1.76e-06		23.7945	10.0602
	8.79901	0.00010915		9.42563	3.17e-07		23.8027	10.046
	8.8072	0.00010914		9.4344	-2.01e-06		23.8109	10.0286
	8.81539	0.00010886		9.44317	-2.89e-06		23.8191	10.0093
	8.82358	0.00010811		9.45194	-3.77e-06		23.8273	9.99107
	8.83177	0.00010683		9.46071	-5.6e-06		23.8355	9.97514
	8.83996	0.00010506		9.46949	-7.48e-06		23.8436	9.96215
	8.84815	0.00010333		9.47826	-8.88e-06		23.8518	9.95132
	8.85634	0.00010234		9.48703	-9.49e-06		23.86	9.94176
	8.86453	0.00010202		9.4958	-1.04e-05		23.8682	9.93789
	8.87272	0.00010206		9.50457	-1.36e-05		23.8764	9.95305
	8.88091	0.00010424		9.51335	-1.38e-05		23.8846	9.99427
	8.8891	0.00011386		9.52212	-1.32e-05		23.8928	10.0433
	8.89729	0.00013175		9.53089	-1.32e-05		23.901	10.0757
	8.90548	0.00014697		9.53966	-1.36e-05		23.9092	10.0836
	8.91367	0.00015092		9.54843	-1.39e-05		23.9173	10.0755
	8.92186	0.00014724		9.55721	-1.48e-05		23.9255	10.0683
	8.93005	0.00014196		9.56598	-1.43e-05		23.9337	10.0573
	8.93824	0.00013702		9.57475	-1.42e-05		23.9419	10.0382
	8.94643	0.00013248		9.58352	-1.44e-05		23.9501	10.0194
	8.95462	0.0001283		9.59229	-1.46e-05		23.9583	10.0018
	8.96281	0.00012431		9.60107	-1.56e-05		23.9665	9.98505
	8.971	0.00012022		9.60984	-2.04e-05		23.9747	9.96977
	8.97919	0.00011596		9.61861	-1.88e-05		23.9829	9.95683
	8.98738	0.00011165		9.62738	-1.69e-05		23.9911	9.94595
	8.99557	0.00010717		9.63615	-1.64e-05		23.9992	9.93681
	9.00375	0.00010202		9.64493	-1.65e-05		24.0074	9.92974
	9.01194	9.59e-05		9.6537	-1.66e-05		24.0156	9.92471
	9.02013	8.86e-05		9.66247	-1.84e-05		24.0238	9.92174
	9.02832	8.03e-05		9.67124	-1.68e-05		24.032	9.92094
	9.03651	7.12e-05		9.68001	-1.67e-05		24.0402	9.91904
	9.0447	6.22e-05		9.68879	-1.66e-05		24.0484	9.91411
	9.05289	5.43e-05		9.69756	-1.39e-05		24.0566	9.90543
	9.06108	4.77e-05		9.70633	-1.39e-05		24.0648	9.89565
	9.06927	4.23e-05		9.7151	-1.4e-05		24.073	9.8869
	9.07746	3.84e-05		9.72387	-1.4e-05		24.0811	9.87772
	9.08565	3.63e-05		9.73265	-1.81e-05		24.0893	9.87307
	9.09384	3.58e-05		9.74142	-1.81e-05		24.0975	9.87406
	9.10203	3.65e-05		9.75019	-1.67e-05		24.1057	9.87336
	9.11022	3.71e-05		9.75896	-1.52e-05		24.1139	9.87172
	9.11841	3.69e-05		9.76773	-1.51e-05		24.1221	9.8735
	9.1266	3.58e-05		9.77651	-1.51e-05		24.1303	9.87441
	9.13479	3.46e-05		9.78528	-1.59e-05		24.1385	9.87106
	9.14298	3.38e-05		9.79405	-1.68e-05		24.1467	9.86869
	9.15117	3.32e-05		9.80282	-1.33e-05		24.1549	9.86814
	9.15936	3.28e-05		9.81159	-1.18e-05		24.163	9.8671
	9.16755	3.24e-05		9.82037	-1.13e-05		24.1712	9.86475
	9.17574	3.19e-05		9.82914	-1.15e-05		24.1794	9.86062
	9.18393	3.1e-05		9.83791	-1.16e-05		24.1876	9.85437
	9.19212	2.98e-05		9.84668	-1.27e-05		24.1958	9.84726
	9.20031	2.97e-05		9.85545	-9.17e-06		24.204	9.84065
	9.2085	3.14e-05		9.86423	-7.62e-06		24.2122	9.83674
	9.21669	3.4e-05		9.873	-7.26e-06		24.2204	9.83715
	9.22488	3.61e-05		9.88177	-7.14e-06		24.2286	9.84011
	9.23307	3.68e-05		9.89054	-7.43e-06		24.2368	9.84161
	9.24126	3.7e-05		9.89931	-7.73e-06		24.2449	9.83949
	9.24945	3.77e-05		9.90809	-8.44e-06		24.2531	9.83469
	9.25764	3.89e-05		9.91686	-7.77e-06		24.2613	9.83002
	9.26583	3.97e-05		9.92563	-4.62e-06		24.2695	9.82787
	9.27402	3.95e-05		9.9344	-4.5e-06		24.2777	9.82757
	9.28221	3.83e-05		9.94317	-4.37e-06		24.2859	9.82703
	9.2904	3.65e-05		9.95195	-2.34e-06		24.2941	9.82653
	9.29859	3.52e-05		9.96072	-1.29e-06		24.3023	9.82535
	9.30678	3.49e-05		9.96949	-2.13e-07		24.3105	9.82291
	9.31497	3.5e-05		9.97826	1.63e-07		24.3186	9.82058
	9.32316	3.46e-05		9.98703	5.39e-07		24.3268	9.81746
	9.33135	3.34e-05		9.99581	1.29e-06		24.335	9.81334
	9.33954	3.24e-05		10.0046	1.98e-06		24.3432	9.81157
	9.34773	3.33e-05		10.0133	2.46e-06		24.3514	9.81367
	9.35592	3.62e-05		10.0221	3.89e-06		24.3596	9.81704
	9.36411	3.94e-05		10.0309	4.83e-06		24.3678	9.81908
	9.3723	4.14e-05		10.0397	5.77e-06		24.376	9.82142
	9.38048	4.23e-05		10.0484	6.44e-06		24.3842	9.82489
	9.38867	4.27e-05		10.0572	6.53e-06		24.3924	9.82454
	9.39686	4.21e-05		10.066	6.61e-06		24.4005	9.8216
	9.40505	3.97e-05		10.0748	8.92e-06		24.4087	9.82316
	9.41324	3.52e-05		10.0835	9.34e-06		24.4169	9.82947
	9.42143	3e-05		10.0923	9.76e-06		24.4251	9.83976
	9.42962	2.53e-05		10.1011	1.21e-05		24.4333	9.84908
	9.43781	2.17e-05		10.1098	1.22e-05		24.4415	9.85423
	9.446	1.91e-05		10.1186	1.22e-05		24.4497	9.85492
	9.45419	1.75e-05		10.1274	1.22e-05		24.4579	9.85442
	9.46238	1.69e-05		10.1362	1.41e-05		24.4661	9.8556
	9.47057	1.72e-05		10.1449	1.44e-05		24.4743	9.85882
	9.47876	1.83e-05		10.1537	1.54e-05		24.4824	9.86347
	9.48695	1.96e-05		10.1625	1.6e-05		24.4906	9.86932
	9.49514	2.09e-05		10.1712	1.66e-05		24.4988	9.87559
	9.50333	2.23e-05		10.18	1.94e-05		24.507	9.87919
	9.51152	2.44e-05		10.1888	2.29e-05		24.5152	9.87721
	9.51971	2.71e-05		10.1976	2.36e-05		24.5234	9.87163
	9.5279	3.01e-05		10.2063	2.7e-05		24.5316	9.86565
	9.53609	3.3e-05		10.2151	2.72e-05		24.5398	9.86122
	9.54428	3.6e-05		10.2239	2.74e-05		24.548	9.85953
	9.55247	3.93e-05		10.2326	3.1e-05		24.5562	9.85916
	9.56066	4.28e-05		10.2414	3.24e-05		24.5643	9.85786
	9.56885	4.61e-05		10.2502	3.39e-05		24.5725	9.85417
	9.57704	4.91e-05		10.259	3.42e-05		24.5807	9.84714
	9.58523	5.2e-05		10.2677	3.4e-05		24.5889	9.83856
	9.59342	5.49e-05		10.2765	3.38e-05		24.5971	9.83043
	9.60161	5.82e-05		10.2853	3.36e-05		24.6053	9.82069
	9.6098	6.25e-05		10.2941	3.33e-05		24.6135	9.80674
	9.61799	6.78e-05		10.3028	3.67e-05		24.6217	9.79005
	9.62618	7.39e-05		10.3116	3.71e-05		24.6299	9.77317
	9.63437	8.08e-05		10.3204	3.74e-05		24.6381	9.75658
	9.64256	8.87e-05		10.3291	3.88e-05		24.6462	9.74031
	9.65075	9.67e-05		10.3379	4.34e-05		24.6544	9.72359
	9.65894	0.00010293		10.3467	4.39e-05		24.6626	9.70503
	9.66713	0.00010571		10.3555	4.45e-05		24.6708	9.68506
	9.67532	0.00010464		10.3642	4.62e-05		24.679	9.6644
	9.68351	0.00010116		10.373	4.65e-05		24.6872	9.64399
	9.6917	9.76e-05		10.3818	4.69e-05		24.6954	9.62638
	9.69989	9.58e-05		10.3905	4.7e-05		24.7036	9.61142
	9.70808	9.59e-05		10.3993	4.71e-05		24.7118	9.59787
	9.71627	9.74e-05		10.4081	4.84e-05		24.7199	9.58579
	9.72446	9.96e-05		10.4169	5.12e-05		24.7281	9.57457
	9.73265	0.00010159		10.4256	5.39e-05		24.7363	9.56212
	9.74084	0.00010311		10.4344	5.42e-05		24.7445	9.54626
	9.74903	0.00010402		10.4432	5.45e-05		24.7527	9.52496
	9.75721	0.00010438		10.4519	5.7e-05		24.7609	9.49645
	9.7654	0.00010424		10.4607	6.24e-05		24.7691	9.46174
	9.77359	0.00010386		10.4695	6.52e-05		24.7773	9.42389
	9.78178	0.00010403		10.4783	6.6e-05		24.7855	9.38428
	9.78997	0.00010553		10.487	6.71e-05		24.7937	9.34381
	9.79816	0.00010833		10.4958	6.82e-05		24.8018	9.30226
	9.80635	0.00011171		10.5046	7.04e-05		24.81	9.25598
	9.81454	0.00011462		10.5134	7.06e-05		24.8182	9.20485
	9.82273	0.00011651		10.5221	7.08e-05		24.8264	9.15128
	9.83092	0.00011813		10.5309	7.15e-05		24.8346	9.09675
	9.83911	0.00012067		10.5397	7.6e-05		24.8428	9.04327
	9.8473	0.00012405		10.5484	7.73e-05		24.851	8.99111
	9.85549	0.00012721		10.5572	8.08e-05		24.8592	8.93741
	9.86368	0.0001293		10.566	8.35e-05		24.8674	8.87952
	9.87187	0.00013007		10.5748	8.34e-05		24.8756	8.81756
	9.88006	0.00012989		10.5835	8.86e-05		24.8837	8.75281
	9.88825	0.00012926		10.5923	8.99e-05		24.8919	8.68605
	9.89644	0.00012843		10.6011	9.15e-05		24.9001	8.6169
	9.90463	0.00012768		10.6098	9.27e-05		24.9083	8.54713
	9.91282	0.00012722		10.6186	9.3e-05		24.9165	8.48265
	9.92101	0.0001271		10.6274	9.33e-05		24.9247	8.4322
	9.9292	0.00012726		10.6362	9.68e-05		24.9329	8.39541
	9.93739	0.00012749		10.6449	9.93e-05		24.9411	8.35769
	9.94558	0.00012762		10.6537	0.00010173		24.9493	8.30485
	9.95377	0.00012788		10.6625	0.00010334		24.9575	8.23453
	9.96196	0.00012882		10.6712	0.00010618		24.9656	8.15153
	9.97015	0.00013071		10.68	0.00010622		24.9738	8.06032
	9.97834	0.0001334		10.6888	0.00011046		24.982	7.96331
	9.98653	0.00013645		10.6976	0.00011321		24.9902	7.86267
	9.99472	0.00013921		10.7063	0.00011339		24.9984	7.75975
	10.0029	0.00014087		10.7151	0.00011839		25.0066	7.65436
	10.0111	0.00014065		10.7239	0.00012024
	10.0193	0.00013811		10.7327	0.00012145
	10.0275	0.00013382		10.7414	0.00012463
	10.0357	0.00012948		10.7502	0.00012613
	10.0439	0.00012702		10.759	0.00012874
	10.052	0.00012718		10.7677	0.00013135
	10.0602	0.00012875		10.7765	0.00013359
	10.0684	0.00012969		10.7853	0.00013804
	10.0766	0.00012838		10.7941	0.00014191
	10.0848	0.00012398		10.8028	0.00014229
	10.093	0.00011685		10.8116	0.00014498
	10.1012	0.00010855		10.8204	0.0001491
	10.1094	0.00010077		10.8291	0.00015229
	10.1176	9.41e-05		10.8379	0.00015708
	10.1258	8.78e-05		10.8467	0.00015715
	10.1339	8.11e-05		10.8555	0.00015802
	10.1421	7.41e-05		10.8642	0.00016362
	10.1503	7.15e-05		10.873	0.00016548
	10.1585	8.52e-05		10.8818	0.00016697
	10.1667	0.00012551		10.8905	0.00017235
	10.1749	0.00018676		10.8993	0.00017517
	10.1831	0.00024785		10.9081	0.00017675
	10.1913	0.00028868		10.9169	0.00018175
	10.1995	0.00030237		10.9256	0.00018524
	10.2077	0.00029722		10.9344	0.00018769
	10.2158	0.00028469		10.9432	0.00019257
	10.224	0.00027031		10.952	0.00019543
	10.2322	0.00025616		10.9607	0.00019785
	10.2404	0.00024326		10.9695	0.00019998
	10.2486	0.00023158		10.9783	0.0002021
	10.2568	0.0002205		10.987	0.00020571
	10.265	0.00020955		10.9958	0.00021137
	10.2732	0.00019849		11.0046	0.00021443
	10.2814	0.00018737		11.0134	0.00021821
	10.2896	0.00017667		11.0221	0.0002191
	10.2977	0.00016681		11.0309	0.00022107
	10.3059	0.00015763		11.0397	0.00022826
	10.3141	0.0001489		11.0484	0.0002297
	10.3223	0.00014092		11.0572	0.00023114
	10.3305	0.0001343		11.066	0.00023696
	10.3387	0.00012912		11.0748	0.00023967
	10.3469	0.00012517		11.0835	0.00023972
	10.3551	0.00012257		11.0923	0.00024435
	10.3633	0.00012238		11.1011	0.00024868
	10.3714	0.00012776		11.1098	0.00025177
	10.3796	0.0001416		11.1186	0.0002585
	10.3878	0.00016003		11.1274	0.00025994
	10.396	0.00017394		11.1362	0.00026138
	10.4042	0.00017816		11.1449	0.00026599
	10.4124	0.00017453		11.1537	0.00027177
	10.4206	0.00016739		11.1625	0.00027316
	10.4288	0.00015938		11.1713	0.00027684
	10.437	0.00015112		11.18	0.00027831
	10.4452	0.00014255		11.1888	0.00028025
	10.4533	0.00013398		11.1976	0.00028781
	10.4615	0.00012627		11.2063	0.0002902
	10.4697	0.00011976		11.2151	0.00029378
	10.4779	0.00011414		11.2239	0.00029985
	10.4861	0.00010908		11.2327	0.00030191
	10.4943	0.00010451		11.2414	0.00030432
	10.5025	0.00010051		11.2502	0.000309
	10.5107	9.7e-05		11.259	0.00031243
	10.5189	9.33e-05		11.2677	0.00031615
	10.5271	8.87e-05		11.2765	0.00032114
	10.5352	8.29e-05		11.2853	0.00032543
	10.5434	7.64e-05		11.2941	0.00032974
	10.5516	7.02e-05		11.3028	0.00033067
	10.5598	6.55e-05		11.3116	0.00033469
	10.568	6.25e-05		11.3204	0.00034058
	10.5762	6.08e-05		11.3291	0.00034363
	10.5844	6.01e-05		11.3379	0.0003443
	10.5926	5.99e-05		11.3467	0.00034781
	10.6008	6.02e-05		11.3555	0.00035254
	10.609	6.06e-05		11.3642	0.00035293
	10.6171	6.11e-05		11.373	0.00035455
	10.6253	6.13e-05		11.3818	0.0003557
	10.6335	6.12e-05		11.3906	0.00035637
	10.6417	6.06e-05		11.3993	0.00036142
	10.6499	5.95e-05		11.4081	0.00036484
	10.6581	5.83e-05		11.4169	0.00036681
	10.6663	5.83e-05		11.4256	0.00036827
	10.6745	6.02e-05		11.4344	0.00036923
	10.6827	6.38e-05		11.4432	0.00037305
	10.6909	6.85e-05		11.452	0.00037397
	10.699	7.36e-05		11.4607	0.00037489
	10.7072	7.85e-05		11.4695	0.00037548
	10.7154	8.27e-05		11.4783	0.00037728
	10.7236	8.65e-05		11.487	0.00037865
	10.7318	9.02e-05		11.4958	0.00038286
	10.74	9.37e-05		11.5046	0.00038441
	10.7482	9.64e-05		11.5134	0.00038455
	10.7564	9.82e-05		11.5221	0.0003853
	10.7646	9.96e-05		11.5309	0.00038562
	10.7727	0.00010112		11.5397	0.00038594
	10.7809	0.00010267		11.5484	0.00038721
	10.7891	0.00010388		11.5572	0.00038768
	10.7973	0.00010433		11.566	0.00038815
	10.8055	0.00010413		11.5748	0.00038906
	10.8137	0.00010399		11.5835	0.00038943
	10.8219	0.0001044		11.5923	0.0003898
	10.8301	0.00010512		11.6011	0.00039011
	10.8383	0.00010559		11.6099	0.00038985
	10.8465	0.00010547		11.6186	0.00038959
	10.8546	0.0001048		11.6274	0.00038911
	10.8628	0.00010386		11.6362	0.00038864
	10.871	0.00010262		11.6449	0.00038766
	10.8792	0.00010068		11.6537	0.00038691
	10.8874	9.8e-05		11.6625	0.00038617
	10.8956	9.52e-05		11.6713	0.00038274
	10.9038	9.29e-05		11.68	0.00038237
	10.912	9.15e-05		11.6888	0.000382
	10.9202	9.13e-05		11.6976	0.00038028
	10.9284	9.27e-05		11.7063	0.00037962
	10.9365	9.65e-05		11.7151	0.00037897
	10.9447	0.00010208		11.7239	0.00037713
	10.9529	0.0001079		11.7327	0.0003743
	10.9611	0.00011265		11.7414	0.00037362
	10.9693	0.0001154		11.7502	0.00037294
	10.9775	0.00011671		11.759	0.00037102
	10.9857	0.00011967		11.7677	0.00036871
	10.9939	0.00012637		11.7765	0.0003664
	11.0021	0.00013425		11.7853	0.00036199
	11.0103	0.00013995		11.7941	0.00035903
	11.0184	0.00014304		11.8028	0.00035616
	11.0266	0.0001445		11.8116	0.00035605
	11.0348	0.00014489		11.8204	0.0003525
	11.043	0.00014426		11.8292	0.00035025
	11.0512	0.00014284		11.8379	0.00034757
	11.0594	0.00014155		11.8467	0.00034253
	11.0676	0.00014178		11.8555	0.00034046
	11.0758	0.00014441		11.8642	0.00033583
	11.084	0.0001488		11.873	0.00033137
	11.0921	0.00015307		11.8818	0.00032728
	11.1003	0.00015551		11.8906	0.00032184
	11.1085	0.00015647		11.8993	0.0003166
	11.1167	0.00015845		11.9081	0.00031403
	11.1249	0.00016285		11.9169	0.00031105
	11.1331	0.00016781		11.9256	0.00030377
	11.1413	0.0001705		11.9344	0.0002998
	11.1495	0.00017018		11.9432	0.00029767
	11.1577	0.00016927		11.952	0.00029321
	11.1659	0.0001707		11.9607	0.00029053
	11.174	0.00017578		11.9695	0.00028581
	11.1822	0.0001854		11.9783	0.00028157
	11.1904	0.00019977		11.987	0.00027899
	11.1986	0.00021607		11.9958	0.00027202
	11.2068	0.00022966		12.0046	0.00026907
	11.215	0.00023701		12.0134	0.00026552
	11.2232	0.00023806		12.0221	0.00025953
	11.2314	0.0002357		12.0309	0.00025755
	11.2396	0.0002322		12.0397	0.00025557
	11.2478	0.0002278		12.0485	0.00024698
	11.2559	0.00022255		12.0572	0.00024446
	11.2641	0.00021765		12.066	0.00024134
	11.2723	0.00021375		12.0748	0.00023355
	11.2805	0.00021033		12.0835	0.00023196
	11.2887	0.00020646		12.0923	0.00022841
	11.2969	0.00020137		12.1011	0.00021944
	11.3051	0.00019522		12.1099	0.00021839
	11.3133	0.00018967		12.1186	0.00021415
	11.3215	0.00018641		12.1274	0.00020801
	11.3297	0.00018579		12.1362	0.00020568
	11.3378	0.00018747		12.1449	0.000199
	11.346	0.00019113		12.1537	0.0001942
	11.3542	0.00019571		12.1625	0.0001916
	11.3624	0.0001986		12.1713	0.0001876
	11.3706	0.00019805		12.18	0.00018184
	11.3788	0.00019537		12.1888	0.00017921
	11.387	0.00019352		12.1976	0.00017462
	11.3952	0.00019402		12.2063	0.00016755
	11.4034	0.00019568		12.2151	0.00016629
	11.4116	0.00019673		12.2239	0.00016117
	11.4197	0.00019641		12.2327	0.00015734
	11.4279	0.00019457		12.2414	0.00015499
	11.4361	0.00019156		12.2502	0.00014753
	11.4443	0.00018904		12.259	0.00014266
	11.4525	0.00018936		12.2678	0.00014012
	11.4607	0.00019326		12.2765	0.00013382
	11.4689	0.00019888		12.2853	0.00012913
	11.4771	0.00020365		12.2941	0.0001254
	11.4853	0.00020664		12.3028	0.00012259
	11.4934	0.00020843		12.3116	0.00012092
	11.5016	0.00020969		12.3204	0.00011839
	11.5098	0.00021063		12.3292	0.00011324
	11.518	0.00021117		12.3379	0.00010923
	11.5262	0.00021127		12.3467	0.00010728
	11.5344	0.00021259		12.3555	0.00010375
	11.5426	0.00021934		12.3642	0.00010282
	11.5508	0.00023405		12.373	0.00010211
	11.559	0.00025424		12.3818	9.91e-05
	11.5672	0.00027557		12.3906	9.56e-05
	11.5753	0.00029442		12.3993	9.39e-05
	11.5835	0.00030702		12.4081	9.15e-05
	11.5917	0.00031098		12.4169	8.67e-05
	11.5999	0.00030887		12.4256	8.46e-05
	11.6081	0.00030519		12.4344	8.27e-05
	11.6163	0.00030225		12.4432	7.91e-05
	11.6245	0.00030172		12.452	7.55e-05
	11.6327	0.00030622		12.4607	7.26e-05
	11.6409	0.00031636		12.4695	7.16e-05
	11.6491	0.00032881		12.4783	6.97e-05
	11.6572	0.0003407		12.4871	6.57e-05
	11.6654	0.00035426		12.4958	6.45e-05
	11.6736	0.00037365		12.5046	6.12e-05
	11.6818	0.00039765		12.5134	5.97e-05
	11.69	0.00042157		12.5221	5.76e-05
	11.6982	0.00044229		12.5309	5.56e-05
	11.7064	0.00045914		12.5397	5.29e-05
	11.7146	0.00047672		12.5485	5.01e-05
	11.7228	0.00050394		12.5572	4.72e-05
	11.731	0.00054337		12.566	4.52e-05
	11.7391	0.00058777		12.5748	4.32e-05
	11.7473	0.00062763		12.5835	4.12e-05
	11.7555	0.00066065		12.5923	4.01e-05
	11.7637	0.00069733		12.6011	3.9e-05
	11.7719	0.00075115		12.6099	3.59e-05
	11.7801	0.00082028		12.6186	3.5e-05
	11.7883	0.00089225		12.6274	3.41e-05
	11.7965	0.00095703		12.6362	3.16e-05
	11.8047	0.00100929		12.6449	3.03e-05
	11.8129	0.00104875		12.6537	2.95e-05
	11.821	0.00108323		12.6625	2.51e-05
	11.8292	0.00112948		12.6713	2.5e-05
	11.8374	0.00119995		12.68	2.48e-05
	11.8456	0.0012828		12.6888	2.31e-05
	11.8538	0.00135338		12.6976	2.17e-05
	11.862	0.00140375		12.7064	2.03e-05
	11.8702	0.00144256		12.7151	1.92e-05
	11.8784	0.001476		12.7239	1.86e-05
	11.8866	0.00151012		12.7327	1.8e-05
	11.8947	0.001563		12.7414	1.57e-05
	11.9029	0.00165395		12.7502	1.14e-05
	11.9111	0.00178344		12.759	1.09e-05
	11.9193	0.00193922		12.7678	9.3e-06
	11.9275	0.00210881		12.7765	9.04e-06
	11.9357	0.00227737		12.7853	8.77e-06
	11.9439	0.00242873		12.7941	6.59e-06
	11.9521	0.00255207		12.8028	6.26e-06
	11.9603	0.00265701		12.8116	5.92e-06
	11.9685	0.00278528		12.8204	5.02e-06
	11.9766	0.00297159		12.8292	5.65e-06
	11.9848	0.00319972		12.8379	5.89e-06
	11.993	0.00343224		12.8467	5.97e-06
	12.0012	0.0036483		12.8555	5.98e-06
	12.0094	0.00384466		12.8642	4.54e-06
	12.0176	0.00403358		12.873	3.1e-06
	12.0258	0.00425142		12.8818	2.82e-06
	12.034	0.00454508		12.8906	1.49e-06
	12.0422	0.00492211		12.8993	-2.15e-06
	12.0504	0.00534139		12.9081	-2.76e-06
	12.0585	0.00575627		12.9169	-3.98e-06
	12.0667	0.00614497		12.9257	-4.98e-06
	12.0749	0.00652052		12.9344	-5.28e-06
	12.0831	0.00692209		12.9432	-8.38e-06
	12.0913	0.00739007		12.952	-9.72e-06
	12.0995	0.00795489		12.9607	-1.01e-05
	12.1077	0.00861778		12.9695	-1.34e-05
	12.1159	0.00933501		12.9783	-1.33e-05
	12.1241	0.0100565		12.9871	-1.35e-05
	12.1323	0.0107516		12.9958	-1.37e-05
	12.1404	0.0114002		13.0046	-1.39e-05
	12.1486	0.0120011		13.0134	-1.42e-05
	12.1568	0.0125782		13.0221	-1.5e-05
	12.165	0.0131545		13.0309	-1.24e-05
	12.1732	0.013728		13.0397	-1.14e-05
	12.1814	0.0142861		13.0485	-1.12e-05
	12.1896	0.0148345		13.0572	-1.12e-05
	12.1978	0.0154009		13.066	-1.13e-05
	12.206	0.0160159		13.0748	-1.14e-05
	12.2141	0.0166908		13.0835	-1.21e-05
	12.2223	0.0174199		13.0923	-1.28e-05
	12.2305	0.0182008		13.1011	-1.48e-05
	12.2387	0.0190314		13.1099	-1.5e-05
	12.2469	0.0198909		13.1186	-1.52e-05
	12.2551	0.020735		13.1274	-1.43e-05
	12.2633	0.0215146		13.1362	-1.43e-05
	12.2715	0.0222065		13.145	-1.43e-05
	12.2797	0.0228621		13.1537	-1.44e-05
	12.2879	0.0235958		13.1625	-1.45e-05
	12.296	0.0244476		13.1713	-1.5e-05
	12.3042	0.0253377		13.18	-1.42e-05
	12.3124	0.0261728		13.1888	-1.4e-05
	12.3206	0.0269102		13.1976	-1.37e-05
	12.3288	0.0275508		13.2064	-1.31e-05
	12.337	0.0281129		13.2151	-1.33e-05
	12.3452	0.0286346		13.2239	-1.34e-05
	12.3534	0.029174		13.2327	-1.36e-05
	12.3616	0.0297635		13.2414	-1.39e-05
	12.3698	0.0303819		13.2502	-1.44e-05
	12.3779	0.0309909		13.259	-1.32e-05
	12.3861	0.0315777		13.2678	-1.29e-05
	12.3943	0.032169		13.2765	-1.26e-05
	12.4025	0.0328017		13.2853	-1.23e-05
	12.4107	0.033473		13.2941	-1.23e-05
	12.4189	0.0341554		13.3028	-1.23e-05
	12.4271	0.0348395		13.3116	-1.25e-05
	12.4353	0.0355388		13.3204	-1.27e-05
	12.4435	0.0362527		13.3292	-1.36e-05
	12.4517	0.036943		13.3379	-1.38e-05
	12.4598	0.0375535		13.3467	-1.4e-05
	12.468	0.0380356		13.3555	-1.44e-05
	12.4762	0.038386		13.3643	-1.52e-05
	12.4844	0.038662		13.373	-1.42e-05
	12.4926	0.0389191		13.3818	-1.31e-05
	12.5008	0.0391749		13.3906	-1.37e-05
	12.509	0.0394267		13.3993	-1.43e-05
	12.5172	0.0396661		13.4081	-1.58e-05
	12.5254	0.0398761		13.4169	-1.47e-05
	12.5336	0.0400196		13.4257	-1.48e-05
	12.5417	0.0400543		13.4344	-1.48e-05
	12.5499	0.0399778		13.4432	-1.52e-05
	12.5581	0.0398276		13.452	-1.72e-05
	12.5663	0.0396374		13.4607	-1.77e-05
	12.5745	0.0394287		13.4695	-1.76e-05
	12.5827	0.0392342		13.4783	-1.75e-05
	12.5909	0.0390844		13.4871	-1.78e-05
	12.5991	0.0389672		13.4958	-1.81e-05
	12.6073	0.0388266		13.5046	-1.94e-05
	12.6154	0.038589		13.5134	-2.04e-05
	12.6236	0.0382188		13.5221	-2.05e-05
	12.6318	0.0377627		13.5309	-2.06e-05
	12.64	0.0372879		13.5397	-2.09e-05
	12.6482	0.0368319		13.5485	-2.09e-05
	12.6564	0.0364138		13.5572	-2.09e-05
	12.6646	0.036044		13.566	-2.15e-05
	12.6728	0.0357326		13.5748	-2.22e-05
	12.681	0.0354902		13.5836	-2.39e-05
	12.6892	0.0353		13.5923	-2.2e-05
	12.6973	0.0351121		13.6011	-2.12e-05
	12.7055	0.0348773		13.6099	-2.05e-05
	12.7137	0.034575		13.6186	-1.96e-05
	12.7219	0.034209		13.6274	-1.99e-05
	12.7301	0.0337802		13.6362	-2.02e-05
	12.7383	0.0332891		13.645	-2.08e-05
	12.7465	0.032755		13.6537	-2.17e-05
	12.7547	0.0322066		13.6625	-2.14e-05
	12.7629	0.0316565		13.6713	-1.99e-05
	12.7711	0.0310939		13.68	-1.99e-05
	12.7792	0.0305061		13.6888	-2.01e-05
	12.7874	0.029904		13.6976	-2.02e-05
	12.7956	0.0293159		13.7064	-2.06e-05
	12.8038	0.0287528		13.7151	-2.19e-05
	12.812	0.0281994		13.7239	-2.18e-05
	12.8202	0.0276381		13.7327	-2.18e-05
	12.8284	0.0270703		13.7414	-2.17e-05
	12.8366	0.0265178		13.7502	-2.16e-05
	12.8448	0.02602		13.759	-2.15e-05
	12.853	0.0256015		13.7678	-2.16e-05
	12.8611	0.0252313		13.7765	-2.17e-05
	12.8693	0.0248508		13.7853	-2.4e-05
	12.8775	0.0244244		13.7941	-2.23e-05
	12.8857	0.0239527		13.8029	-2.14e-05
	12.8939	0.0234463		13.8116	-2.04e-05
	12.9021	0.0229157		13.8204	-1.9e-05
	12.9103	0.0223914		13.8292	-1.85e-05
	12.9185	0.021898		13.8379	-1.83e-05
	12.9267	0.0214276		13.8467	-1.84e-05
	12.9349	0.0209631		13.8555	-1.84e-05
	12.943	0.020504		13.8643	-2.32e-05
	12.9512	0.020067		13.873	-2e-05
	12.9594	0.0196625		13.8818	-1.85e-05
	12.9676	0.019277		13.8906	-1.7e-05
	12.9758	0.0188876		13.8993	-1.54e-05
	12.984	0.0184859		13.9081	-1.52e-05
	12.9922	0.018085		13.9169	-1.52e-05
	13.0004	0.0177048		13.9257	-1.57e-05
	13.0086	0.0173628		13.9344	-1.62e-05
	13.0167	0.0170639		13.9432	-1.81e-05
	13.0249	0.0167838		13.952	-1.61e-05
	13.0331	0.0164911		13.9607	-1.54e-05
	13.0413	0.0161746		13.9695	-1.46e-05
	13.0495	0.0158496		13.9783	-1.42e-05
	13.0577	0.0155414		13.9871	-1.41e-05
	13.0659	0.0152588		13.9958	-1.4e-05
	13.0741	0.0149918		14.0046	-1.27e-05
	13.0823	0.0147303		14.0134	-1.23e-05
	13.0905	0.0144797		14.0222	-1.19e-05
	13.0986	0.0142571		14.0309	-1.18e-05
	13.1068	0.0140631		14.0397	-1.16e-05
	13.115	0.0138653		14.0485	-1.17e-05
	13.1232	0.0136245		14.0572	-1.19e-05
	13.1314	0.01333		14.066	-1.21e-05
	13.1396	0.0130136		14.0748	-1.16e-05
	13.1478	0.0127207		14.0836	-1.16e-05
	13.156	0.0124676		14.0923	-1.17e-05
	13.1642	0.0122401		14.1011	-1.17e-05
	13.1724	0.0120168		14.1099	-1.17e-05
	13.1805	0.011787		14.1186	-1.17e-05
	13.1887	0.0115548		14.1274	-1.13e-05
	13.1969	0.0113311		14.1362	-1.08e-05
	13.2051	0.0111235		14.145	-1.03e-05
	13.2133	0.0109328		14.1537	-1.03e-05
	13.2215	0.0107597		14.1625	-1.05e-05
	13.2297	0.0106079		14.1713	-1.07e-05
	13.2379	0.0104778		14.18	-9.26e-06
	13.2461	0.0103632		14.1888	-8.62e-06
	13.2543	0.010256		14.1976	-7.99e-06
	13.2624	0.0101503		14.2064	-6.92e-06
	13.2706	0.0100404		14.2151	-6.85e-06
	13.2788	0.00992023		14.2239	-5.24e-06
	13.287	0.0097844		14.2327	-3.63e-06
	13.2952	0.00962842		14.2415	-2.3e-06
	13.3034	0.00944843		14.2502	-1.76e-06
	13.3116	0.00925018		14.259	-1.8e-06
	13.3198	0.00905082		14.2678	-1.85e-06
	13.328	0.00886341		14.2765	-2.19e-06
	13.3362	0.00868957		14.2853	-2.51e-06
	13.3443	0.00852669		14.2941	-2.83e-06
	13.3525	0.00837461		14.3029	-1.88e-06
	13.3607	0.00823591		14.3116	-1.52e-06
	13.3689	0.00811055		14.3204	-1.16e-06
	13.3771	0.00799308		14.3292	9.73e-07
	13.3853	0.00787361		14.3379	2.75e-06
	13.3935	0.00774322		14.3467	4.53e-06
	13.4017	0.00760467		14.3555	5.02e-06
	13.4099	0.00747478		14.3643	5.11e-06
	13.418	0.00736846		14.373	5.2e-06
	13.4262	0.00728074		14.3818	6.19e-06
	13.4344	0.00719534		14.3906	6.47e-06
	13.4426	0.00709828		14.3993	6.76e-06
	13.4508	0.00698123		14.4081	9.18e-06
	13.459	0.00684551		14.4169	9.41e-06
	13.4672	0.00670064		14.4257	9.64e-06
	13.4754	0.00655972		14.4344	9.48e-06
	13.4836	0.00643713		14.4432	9.32e-06
	13.4918	0.00634036		14.452	8.68e-06
	13.4999	0.00626478		14.4608	8.06e-06
	13.5081	0.00620324		14.4695	7.45e-06
	13.5163	0.00614894		14.4783	6.23e-06
	13.5245	0.00609137		14.4871	9.2e-06
	13.5327	0.00602664		14.4958	9.77e-06
	13.5409	0.00596153		14.5046	1.03e-05
	13.5491	0.0059009		14.5134	1.31e-05
	13.5573	0.00584118		14.5222	1.41e-05
	13.5655	0.0057737		14.5309	1.5e-05
	13.5737	0.00568637		14.5397	1.69e-05
	13.5818	0.00557189		14.5485	1.72e-05
	13.59	0.00543911		14.5572	1.75e-05
	13.5982	0.00530454		14.566	1.93e-05
	13.6064	0.00517938		14.5748	2.05e-05
	13.6146	0.00506855		14.5836	2.03e-05
	13.6228	0.0049715		14.5923	2.01e-05
	13.631	0.00488468		14.6011	1.9e-05
	13.6392	0.00480584		14.6099	2.03e-05
	13.6474	0.00473614		14.6186	2.03e-05
	13.6556	0.00467809		14.6274	2.02e-05
	13.6637	0.00463091		14.6362	2.02e-05
	13.6719	0.00459012		14.645	2.02e-05
	13.6801	0.00455084		14.6537	1.93e-05
	13.6883	0.00450922		14.6625	2.05e-05
	13.6965	0.0044635		14.6713	2.11e-05
	13.7047	0.00441524		14.6801	2.16e-05
	13.7129	0.00436629		14.6888	2.42e-05
	13.7211	0.00431627		14.6976	2.41e-05
	13.7293	0.00426316		14.7064	2.41e-05
	13.7374	0.00420545		14.7151	2.38e-05
	13.7456	0.00414515		14.7239	2.04e-05
	13.7538	0.00408723		14.7327	1.95e-05
	13.762	0.00403472		14.7415	1.93e-05
	13.7702	0.00398728		14.7502	1.91e-05
	13.7784	0.0039427		14.759	1.86e-05
	13.7866	0.00389698		14.7678	2.14e-05
	13.7948	0.00384601		14.7765	2.15e-05
	13.803	0.00378833		14.7853	2.29e-05
	13.8112	0.00372684		14.7941	2.53e-05
	13.8193	0.00366903		14.8029	2.76e-05
	13.8275	0.00362461		14.8116	2.86e-05
	13.8357	0.00359795		14.8204	2.99e-05
	13.8439	0.00358242		14.8292	3.04e-05
	13.8521	0.00356505		14.8379	3.08e-05
	13.8603	0.00353312		14.8467	3.05e-05
	13.8685	0.00348362		14.8555	3.03e-05
	13.8767	0.00342853		14.8643	2.96e-05
	13.8849	0.00337866		14.873	2.65e-05
	13.8931	0.00333268		14.8818	2.41e-05
	13.9012	0.00328545		14.8906	2.67e-05
	13.9094	0.00323657		14.8994	2.67e-05
	13.9176	0.00318959		14.9081	2.67e-05
	13.9258	0.003146		14.9169	3.18e-05
	13.934	0.00310301		14.9257	3.29e-05
	13.9422	0.00305817		14.9344	3.4e-05
	13.9504	0.00301753		14.9432	3.39e-05
	13.9586	0.00299713		14.952	3.38e-05
	13.9668	0.00300782		14.9608	3.33e-05
	13.975	0.0030407		14.9695	3.43e-05
	13.9831	0.0030742		14.9783	3.54e-05
	13.9913	0.00308979		14.9871	3.57e-05
	13.9995	0.00308235		14.9958	3.64e-05
	14.0077	0.00305943		15.0046	3.71e-05
	14.0159	0.00303095		15.0134	3.71e-05
	14.0241	0.00300137		15.0222	3.69e-05
	14.0323	0.00297053		15.0309	3.67e-05
	14.0405	0.00293893		15.0397	3.57e-05
	14.0487	0.00291362		15.0485	3.79e-05
	14.0569	0.00290529		15.0572	3.85e-05
	14.065	0.00291435		15.066	3.9e-05
	14.0732	0.0029306		15.0748	3.95e-05
	14.0814	0.00294276		15.0836	3.99e-05
	14.0896	0.00294092		15.0923	4.1e-05
	14.0978	0.00292135		15.1011	4.24e-05
	14.106	0.002891		15.1099	4.38e-05
	14.1142	0.0028549		15.1187	4.44e-05
	14.1224	0.00281019		15.1274	4.66e-05
	14.1306	0.00275772		15.1362	4.74e-05
	14.1387	0.00270854		15.145	4.82e-05
	14.1469	0.00267438		15.1537	4.86e-05
	14.1551	0.002655		15.1625	4.88e-05
	14.1633	0.00264087		15.1713	4.87e-05
	14.1715	0.00262143		15.1801	4.87e-05
	14.1797	0.00258915		15.1888	4.85e-05
	14.1879	0.00254542		15.1976	5.19e-05
	14.1961	0.00250353		15.2064	5.3e-05
	14.2043	0.00247518		15.2151	5.41e-05
	14.2125	0.00245935		15.2239	5.58e-05
	14.2206	0.00245007		15.2327	5.9e-05
	14.2288	0.00244549		15.2415	6.02e-05
	14.237	0.00244688		15.2502	6.28e-05
	14.2452	0.00245354		15.259	6.51e-05
	14.2534	0.00246145		15.2678	6.58e-05
	14.2616	0.00246566		15.2766	6.74e-05
	14.2698	0.00246244		15.2853	6.82e-05
	14.278	0.00245202		15.2941	6.91e-05
	14.2862	0.00243909		15.3029	6.93e-05
	14.2944	0.00242742		15.3116	6.95e-05
	14.3025	0.0024169		15.3204	7.07e-05
	14.3107	0.0024061		15.3292	7.43e-05
	14.3189	0.0023939		15.338	7.67e-05
	14.3271	0.00237888		15.3467	8.11e-05
	14.3353	0.00235981		15.3555	8.48e-05
	14.3435	0.00233709		15.3643	8.53e-05
	14.3517	0.00231207		15.373	8.98e-05
	14.3599	0.00228691		15.3818	9.09e-05
	14.3681	0.00226398		15.3906	9.21e-05
	14.3763	0.00224245		15.3994	9.68e-05
	14.3844	0.0022189		15.4081	9.75e-05
	14.3926	0.00219241		15.4169	9.81e-05
	14.4008	0.00216821		15.4257	0.00010312
	14.409	0.00215324		15.4344	0.00010403
	14.4172	0.00214816		15.4432	0.00010493
	14.4254	0.00214733		15.452	0.00010939
	14.4336	0.0021454		15.4608	0.00011276
	14.4418	0.0021417		15.4695	0.00011408
	14.45	0.00213843		15.4783	0.00011971
	14.4582	0.0021351		15.4871	0.00012308
	14.4663	0.0021277		15.4959	0.00012343
	14.4745	0.00211442		15.5046	0.00012379
	14.4827	0.00209898		15.5134	0.00012767
	14.4909	0.00208413		15.5222	0.00012913
	14.4991	0.00206895		15.5309	0.00013476
	14.5073	0.00205245		15.5397	0.00014199
	14.5155	0.00203469		15.5485	0.00014513
	14.5237	0.00201488		15.5573	0.0001512
	14.5319	0.00199124		15.566	0.00015475
	14.54	0.0019638		15.5748	0.00015655
	14.5482	0.00193767		15.5836	0.00016434
	14.5564	0.00192415		15.5923	0.00017054
	14.5646	0.00193324		15.6011	0.00017239
	14.5728	0.00196371		15.6099	0.00018012
	14.581	0.00200452		15.6187	0.00018199
	14.5892	0.00204178		15.6274	0.00018573
	14.5974	0.00206433		15.6362	0.00019409
	14.6056	0.00206642		15.645	0.00019478
	14.6138	0.00204907		15.6537	0.00019924
	14.6219	0.00201921		15.6625	0.00020853
	14.6301	0.0019849		15.6713	0.00021508
	14.6383	0.00195045		15.6801	0.00021962
	14.6465	0.00191612		15.6888	0.00022651
	14.6547	0.00188207		15.6976	0.0002311
	14.6629	0.00185141		15.7064	0.00024001
	14.6711	0.00182858		15.7151	0.00024983
	14.6793	0.00181578		15.7239	0.000255
	14.6875	0.00181036		15.7327	0.00026312
	14.6957	0.00180483		15.7415	0.00027178
	14.7038	0.00179266		15.7502	0.00027704
	14.712	0.0017728		15.759	0.00028364
	14.7202	0.00174815		15.7678	0.00029258
	14.7284	0.00172206		15.7766	0.00029934
	14.7366	0.00169711		15.7853	0.00031006
	14.7448	0.00167504		15.7941	0.00032078
	14.753	0.00165608		15.8029	0.0003282
	14.7612	0.00163953		15.8116	0.00033738
	14.7694	0.00162519		15.8204	0.00034847
	14.7776	0.00161296		15.8292	0.00035614
	14.7857	0.00160212		15.838	0.00036669
	14.7939	0.00159225		15.8467	0.00038167
	14.8021	0.00158366		15.8555	0.00039139
	14.8103	0.00157632		15.8643	0.00040221
	14.8185	0.00156972		15.873	0.00041525
	14.8267	0.00156339		15.8818	0.00042838
	14.8349	0.0015584		15.8906	0.00044163
	14.8431	0.00156073		15.8994	0.00045501
	14.8513	0.00157787		15.9081	0.00046757
	14.8594	0.001608		15.9169	0.00048102
	14.8676	0.00164091		15.9257	0.00049599
	14.8758	0.00166621		15.9345	0.00050968
	14.884	0.00167707		15.9432	0.00052565
	14.8922	0.00167339		15.952	0.00054085
	14.9004	0.00166509		15.9608	0.00055881
	14.9086	0.00166645		15.9695	0.0005772
	14.9168	0.00168663		15.9783	0.00059332
	14.925	0.00172609		15.9871	0.00061399
	14.9332	0.00177539		15.9959	0.00063255
	14.9413	0.00182183		16.0046	0.00064753
	14.9495	0.00185787		16.0134	0.00066856
	14.9577	0.00187937		16.0222	0.00069018
	14.9659	0.00188153		16.0309	0.00070837
	14.9741	0.00186222		16.0397	0.00072658
	14.9823	0.00182859		16.0485	0.00074613
	14.9905	0.00179798		16.0573	0.00076582
	14.9987	0.0017852		16.066	0.00078753
	15.0069	0.0017893		16.0748	0.000809
	15.0151	0.00179834		16.0836	0.00083212
	15.0232	0.0018015		16.0923	0.00085929
	15.0314	0.00179369		16.1011	0.00088198
	15.0396	0.00177605		16.1099	0.00090573
	15.0478	0.00175466		16.1187	0.00093577
	15.056	0.00173804		16.1274	0.00096125
	15.0642	0.00173409		16.1362	0.00098429
	15.0724	0.00174368		16.145	0.00101704
	15.0806	0.00175893		16.1538	0.00104596
	15.0888	0.00177083		16.1625	0.00107089
	15.097	0.00177482		16.1713	0.00110321
	15.1051	0.00177279		16.1801	0.00113441
	15.1133	0.00177072		16.1888	0.00116544
	15.1215	0.00177027		16.1976	0.00120117
	15.1297	0.00176844		16.2064	0.00123599
	15.1379	0.00176316		16.2152	0.00126817
	15.1461	0.00175547		16.2239	0.00130297
	15.1543	0.00174783		16.2327	0.00133831
	15.1625	0.00174082		16.2415	0.0013719
	15.1707	0.00173369		16.2502	0.00141041
	15.1789	0.00172721		16.259	0.00144953
	15.187	0.00172338		16.2678	0.00148844
	15.1952	0.00172232		16.2766	0.00153035
	15.2034	0.00172212		16.2853	0.00156982
	15.2116	0.00172077		16.2941	0.00161329
	15.2198	0.00171664		16.3029	0.00165869
	15.228	0.0017085		16.3116	0.00169935
	15.2362	0.00169733		16.3204	0.00174544
	15.2444	0.00168629		16.3292	0.00179502
	15.2526	0.00167612		16.338	0.00184056
	15.2607	0.00166421		16.3467	0.00188657
	15.2689	0.00164886		16.3555	0.00193497
	15.2771	0.00163138		16.3643	0.00198654
	15.2853	0.00161585		16.3731	0.00204061
	15.2935	0.00160848		16.3818	0.00209425
	15.3017	0.00161325		16.3906	0.00214704
	15.3099	0.00162718		16.3994	0.00220183
	15.3181	0.00164524		16.4081	0.00225657
	15.3263	0.00166538		16.4169	0.00231386
	15.3345	0.0016873		16.4257	0.00237555
	15.3426	0.00171149		16.4345	0.00243371
	15.3508	0.00173781		16.4432	0.00249459
	15.359	0.0017626		16.452	0.00255936
	15.3672	0.00178027		16.4608	0.00262279
	15.3754	0.00178788		16.4695	0.00269097
	15.3836	0.00178702		16.4783	0.00275997
	15.3918	0.00178185		16.4871	0.00282542
	15.4	0.00177513		16.4959	0.00289608
	15.4082	0.00176767		16.5046	0.00296841
	15.4164	0.00176125		16.5134	0.00303993
	15.4245	0.00175858		16.5222	0.00311948
	15.4327	0.00176061		16.5309	0.00319521
	15.4409	0.00176698		16.5397	0.00326998
	15.4491	0.00177658		16.5485	0.00335156
	15.4573	0.00178588		16.5573	0.00343239
	15.4655	0.0017898		16.566	0.00351466
	15.4737	0.00178538		16.5748	0.00359921
	15.4819	0.00177463		16.5836	0.00368631
	15.4901	0.00176336		16.5924	0.00377227
	15.4983	0.00175567		16.6011	0.00386244
	15.5064	0.00175214		16.6099	0.00395487
	15.5146	0.00175212		16.6187	0.00404426
	15.5228	0.00175484		16.6274	0.00414059
	15.531	0.00175979		16.6362	0.0042372
	15.5392	0.00176729		16.645	0.0043323
	15.5474	0.00177749		16.6538	0.00443689
	15.5556	0.00178816		16.6625	0.0045407
	15.5638	0.00179572		16.6713	0.00464192
	15.572	0.00179851		16.6801	0.00475079
	15.5802	0.00179793		16.6888	0.00485877
	15.5883	0.00179657		16.6976	0.00496539
	15.5965	0.0017963		16.7064	0.00508037
	15.6047	0.00179898		16.7152	0.00519597
	15.6129	0.00180682		16.7239	0.00531244
	15.6211	0.00181976		16.7327	0.00543114
	15.6293	0.00183465		16.7415	0.0055517
	15.6375	0.00184859		16.7502	0.00567414
	15.6457	0.00186206		16.759	0.00580007
	15.6539	0.0018773		16.7678	0.00592786
	15.662	0.00189401		16.7766	0.00605834
	15.6702	0.00191027		16.7853	0.00618856
	15.6784	0.00192646		16.7941	0.00632066
	15.6866	0.0019443		16.8029	0.00645883
	15.6948	0.00196318		16.8117	0.00659547
	15.703	0.0019817		16.8204	0.00673708
	15.7112	0.00200133		16.8292	0.00688353
	15.7194	0.00202446		16.838	0.00702968
	15.7276	0.0020498		16.8467	0.0071787
	15.7358	0.00207309		16.8555	0.00733174
	15.7439	0.00209055		16.8643	0.00748527
	15.7521	0.00210238		16.8731	0.00764306
	15.7603	0.00211318		16.8818	0.00780201
	15.7685	0.00212583		16.8906	0.00796235
	15.7767	0.00214043		16.8994	0.00812667
	15.7849	0.00215869		16.9081	0.00829305
	15.7931	0.00218295		16.9169	0.00846308
	15.8013	0.00221181		16.9257	0.00863554
	15.8095	0.00224249		16.9345	0.00881072
	15.8177	0.00227712		16.9432	0.00898679
	15.8258	0.00232062		16.952	0.00916683
	15.834	0.00237273		16.9608	0.00935396
	15.8422	0.00242815		16.9695	0.00954157
	15.8504	0.00248221		16.9783	0.00973176
	15.8586	0.00253207		16.9871	0.00992627
	15.8668	0.0025753		16.9959	0.0101192
	15.875	0.00261027		17.0046	0.010318
	15.8832	0.00263736		17.0134	0.0105217
	15.8914	0.00265834		17.0222	0.0107221
	15.8996	0.00267672		17.031	0.0109301
	15.9077	0.0026977		17.0397	0.0111452
	15.9159	0.00272517		17.0485	0.0113595
	15.9241	0.00276256		17.0573	0.011578
	15.9323	0.00281148		17.066	0.0118008
	15.9405	0.00286557		17.0748	0.0120233
	15.9487	0.00291475		17.0836	0.0122605
	15.9569	0.00295634		17.0924	0.0125312
	15.9651	0.00299654		17.1011	0.0127948
	15.9733	0.00304268		17.1099	0.0130369
	15.9815	0.00309686		17.1187	0.013279
	15.9896	0.00315581		17.1274	0.0135231
	15.9978	0.00321561		17.1362	0.0137768
	16.006	0.00327392		17.145	0.014029
	16.0142	0.00332897		17.1538	0.0142848
	16.0224	0.00337964		17.1625	0.0145473
	16.0306	0.0034269		17.1713	0.0148113
	16.0388	0.00347507		17.1801	0.0150801
	16.047	0.00353049		17.1888	0.0153521
	16.0552	0.00359685		17.1976	0.0156281
	16.0633	0.00367274		17.2064	0.0159058
	16.0715	0.00375617		17.2152	0.0161895
	16.0797	0.00384559		17.2239	0.0164738
	16.0879	0.00393629		17.2327	0.0167603
	16.0961	0.00402352		17.2415	0.0170589
	16.1043	0.00410731		17.2503	0.0173581
	16.1125	0.00419233		17.259	0.017658
	16.1207	0.00428346		17.2678	0.0179654
	16.1289	0.00438139		17.2766	0.0182771
	16.1371	0.00448189		17.2853	0.0185903
	16.1452	0.00457956		17.2941	0.0189084
	16.1534	0.00467225		17.3029	0.0192317
	16.1616	0.00476325		17.3117	0.0195584
	16.1698	0.00485743		17.3204	0.0198894
	16.178	0.00495493		17.3292	0.0202238
	16.1862	0.00505356		17.338	0.0205639
	16.1944	0.00515345		17.3467	0.0209089
	16.2026	0.00525594		17.3555	0.0212591
	16.2108	0.00536091		17.3643	0.0216131
	16.219	0.00546686		17.3731	0.0219704
	16.2271	0.00557313		17.3818	0.0223342
	16.2353	0.00568149		17.3906	0.0227028
	16.2435	0.00579479		17.3994	0.0230727
	16.2517	0.0059146		17.4081	0.0234453
	16.2599	0.00604211		17.4169	0.0238267
	16.2681	0.00617887		17.4257	0.0242119
	16.2763	0.00632362		17.4345	0.024601
	16.2845	0.00647062		17.4432	0.024997
	16.2927	0.00661376		17.452	0.0253933
	16.3009	0.0067505		17.4608	0.0257953
	16.309	0.00688142		17.4696	0.0262063
	16.3172	0.00700856		17.4783	0.0266177
	16.3254	0.00713506		17.4871	0.0270348
	16.3336	0.00726385		17.4959	0.0274657
	16.3418	0.00739641		17.5046	0.027936
	16.35	0.00753505		17.5134	0.0284093
	16.3582	0.00768236		17.5222	0.0288486
	16.3664	0.0078369		17.531	0.0292868
[truncated: 1,909 more rows]
