# Supplementary material for: Production and Evaluation of Fluorophore-Doped Polymer Substrates to Screen for Plastic-Degrading Enzymes
Source: ACS Sustain Chem Eng. 2026 Mar 25;14(13):6485–94. doi: 10.1021/acssuschemeng.6c00030 (PMC13058888; doi:10.1021/acssuschemeng.6c00030)
Supplement: Supplementary file 2 [file sc6c00030_si_002.zip › FigS4.xlsx]

## Sheet: Fig S4
		#1	#2	#3
	Rhodamine 6G [μg/mL]	Absorbance [AU]
	0	0.036	0.03	0.031
	0.1	0.04	0.039	0.038
	1	0.127	0.128	0.13
	10	0.934	0.949	0.958
	25	1.906	1.924	1.928
	50	2.426	2.424	2.425
	80	2.528	2.529	2.528
	100	2.578	2.579	2.577
	150	2.69	2.687	2.69
	170	2.729	2.733	2.731
