# Supplementary material for: Production and Evaluation of Fluorophore-Doped Polymer Substrates to Screen for Plastic-Degrading Enzymes
Source: ACS Sustain Chem Eng. 2026 Mar 25;14(13):6485–94. doi: 10.1021/acssuschemeng.6c00030 (PMC13058888; doi:10.1021/acssuschemeng.6c00030)
Supplement: Supplementary file 2 [file sc6c00030_si_002.zip › FigS5.xlsx]

## Sheet: Fig S5
		#1	#2	#3	#1	#2	#3
		Reaction rate [AU/min]
	Rhodamine 6G [µg/mL]	no enzyme			0.1 μM LCCICCG
	0 μg/mL	0.01266	0.0106	0.00997998	0.43082	0.44662	0.51632
	10 μg/mL	0.01202	0.01344	0.0134	0.45384	0.44824	0.4686
	100 μg/mL	0.01424	0.01328	0.01552	0.44602	0.42132	0.43836
	1000 μg/mL	0.01104	0.02784	0.0258	0.28136	0.30326	0.30498
