# Supplementary material for: Production and Evaluation of Fluorophore-Doped Polymer Substrates to Screen for Plastic-Degrading Enzymes
Source: ACS Sustain Chem Eng. 2026 Mar 25;14(13):6485–94. doi: 10.1021/acssuschemeng.6c00030 (PMC13058888; doi:10.1021/acssuschemeng.6c00030)
Supplement: Supplementary file 2 [file sc6c00030_si_002.zip › FigS6.xlsx]

## Sheet: Fig S6
		Fluorescence [RFU]			pH
	no enzyme	11.8	7.41	9.72	8.04	8.06	8.08
	1 μM LCCICCG	2200	3300	2750	4.56	4.47	4.51
