# Supplementary material for: Production and Evaluation of Fluorophore-Doped Polymer Substrates to Screen for Plastic-Degrading Enzymes
Source: ACS Sustain Chem Eng. 2026 Mar 25;14(13):6485–94. doi: 10.1021/acssuschemeng.6c00030 (PMC13058888; doi:10.1021/acssuschemeng.6c00030)
Supplement: Supplementary file 2 [file sc6c00030_si_002.zip › FigS7.xlsx]

## Sheet: Fig S7
		no enzyme (fluorescence, RFU)			LCC-ICCG (fluorescence, RFU)
	Wavelength	#1	#2	#3	#1	#2	#3
	548	11090	11030	11040	11150	11040	11150
	549	11500	11420	11430	11520	11440	11530
	550	11860	11850	11850	11950	11850	11950
	551	12200	12140	12150	12240	12160	12240
	552	12440	12400	12400	12510	12390	12480
	553	12710	12650	12670	12730	12610	12710
	554	12860	12790	12820	12870	12750	12880
	555	12980	12930	12920	12980	12870	12980
	556	13010	12990	12980	13030	12930	13000
	557	13060	13000	13010	13040	12940	13010
	558	13030	12970	12970	12980	12870	12970
	559	12960	12890	12910	12900	12820	12900
	560	12780	12720	12760	12720	12670	12690
	561	12640	12600	12610	12560	12490	12590
	562	12490	12420	12430	12400	12330	12400
	563	12190	12160	12180	12110	12040	12090
	564	11980	11950	11930	11870	11830	11900
	565	11750	11690	11710	11660	11600	11640
	566	11400	11370	11390	11310	11260	11320
	567	11170	11110	11120	11050	10980	11040
	568	10890	10860	10870	10800	10740	10750
	569	10630	10580	10580	10500	10470	10480
	570	10300	10220	10220	10120	10090	10150
	571	9985	9941	9980	9873	9857	9861
	572	9713	9697	9676	9624	9593	9582
	573	9372	9318	9363	9247	9221	9241
	574	9118	9084	9081	8997	8993	8990
	575	8831	8809	8821	8736	8714	8729
	576	8513	8494	8522	8403	8399	8410
	577	8273	8257	8259	8171	8154	8165
	578	8050	8049	8020	7952	7946	7947
	579	7774	7729	7772	7678	7668	7665
	580	7548	7530	7534	7450	7453	7462
	581	7377	7341	7307	7243	7253	7250
	582	7105	7065	7123	6995	7012	6982
	583	6930	6895	6904	6833	6829	6834
	584	6688	6686	6672	6604	6593	6579
	585	6532	6526	6514	6418	6428	6427
	586	6343	6338	6366	6293	6250	6256
	587	6162	6125	6136	6079	6058	6058
	588	6007	5988	6007	5908	5895	5897
	589	5858	5846	5855	5792	5764	5781
	590	5659	5664	5674	5598	5599	5605
	591	5545	5533	5535	5464	5457	5450
	592	5443	5410	5403	5340	5350	5337
	593	5246	5248	5259	5171	5176	5170
	594	5148	5125	5135	5067	5064	5050
	595	5033	5017	5026	4942	4938	4923
	596	4855	4874	4873	4798	4788	4807
	597	4744	4753	4733	4676	4683	4678
	598	4613	4594	4603	4541	4520	4530
	599	4512	4499	4505	4425	4415	4427
	600	4402	4380	4396	4323	4308	4331
	601	4247	4252	4236	4185	4180	4185
	602	4156	4148	4140	4065	4075	4086
	603	4046	4047	4039	3969	3976	3986
	604	3915	3899	3899	3831	3843	3829
	605	3806	3810	3799	3735	3745	3737
	606	3681	3651	3570	3492	3503	3497
	607	3469	3473	3474	3421	3426	3402
	608	3385	3380	3368	3303	3317	3319
	609	3262	3230	3228	3183	3174	3185
	610	3158	3148	3151	3089	3091	3088
	611	3028	3020	3016	2957	2968	2959
	612	2938	2950	2939	2870	2870	2869
	613	2855	2853	2843	2787	2799	2774
	614	2741	2736	2726	2677	2675	2676
	615	2660	2646	2641	2576	2587	2593
	616	2537	2530	2534	2484	2480	2466
	617	2462	2445	2460	2401	2410	2381
	618	2382	2374	2375	2324	2332	2327
	619	2290	2280	2288	2219	2225	2226
	620	2204	2220	2204	2153	2161	2150
	621	2119	2113	2111	2059	2076	2059
	622	2042	2032	2039	2012	1993	1998
	623	1983	1969	1966	1929	1937	1940
	624	1897	1888	1900	1847	1855	1837
	625	1844	1832	1832	1789	1795	1783
	626	1751	1752	1750	1718	1712	1708
	627	1696	1693	1690	1655	1654	1649
	628	1638	1632	1630	1593	1608	1606
	629	1569	1570	1565	1522	1527	1533
	630	1515	1512	1517	1485	1494	1474
	631	1459	1459	1456	1414	1420	1412
	632	1410	1406	1403	1375	1371	1378
	633	1365	1356	1366	1324	1329	1325
	634	1299	1308	1310	1270	1274	1270
	635	1271	1264	1266	1227	1238	1237
	636	1212	1216	1212	1169	1176	1180
	637	1168	1181	1171	1149	1144	1145
	638	1133	1132	1136	1100	1111	1093
	639	1088	1087	1077	1063	1057	1066
	640	1052	1056	1053	1021	1029	1020
	641	1012	1008	1016	979.2	990.1	985.6
	642	980.4	976	980.7	962.6	955.1	953.5
	643	945.5	943.3	949.9	918.6	925.2	925.2
	644	924.7	916.3	918.5	893.9	886.7	890.3
	645	886.4	884.6	881.8	855.4	859.7	862.8
	646	859.9	855.9	856.8	836.6	836.6	833.5
	647	829.2	822.7	834.2	803.1	812.1	806.9
	648	800.9	800.9	798.4	770	782.5	765.2
	649	784.8	778.2	777.4	747.3	757	749.9
	650	744.2	739.3	744.1	724.4	727.4	729.1
	651	734.2	723.5	719.4	702	701.2	701.2
	652	701.6	707.6	697.8	683.2	685.7	681.5
	653	685	684.1	680.6	662	650.1	662
	654	663.8	653.6	665.9	639.5	649	642
	655	633.8	636.8	638.9	613.9	621.8	616.5
	656	624.4	618.7	619.1	593.8	607.6	591
	657	599.8	597.3	597.9	580.4	581	579.7
	658	580.8	576.2	578.3	563.1	566.8	562.7
	659	560	562	561.2	539.4	548.8	538.9
	660	535.1	535	539.9	528.5	526.7	517
	661	530.4	523.6	521.3	511.9	521.9	512.3
	662	517.5	515.6	504.5	502.7	495.1	494.6
	663	487.5	490.7	495.7	472.4	483	474.9
	664	483.3	478.9	480.1	460.9	474.5	462.7
	665	461.3	463.1	467.2	447.2	452.2	449.9
	666	453.3	443.8	455.9	433.8	438.4	438.1
	667	435.2	431.3	437.5	418	422.7	422.3
	668	422	421.5	421.9	412.8	408.1	416.5
	669	409.3	412.6	408.1	396.6	395.9	394.4
	670	393.1	395.2	390	376.2	374.5	388.2
	671	387.5	374.3	380.6	357.8	358.7	359.7
	672	356.8	371.6	362.3	347.5	350.8	345.4
	673	349.8	354.2	350	332.4	336.6	338.7
	674	337.5	333.7	337.4	326.2	331.9	323.9
	675	328.8	320.9	328.5	310.8	318.3	313.2
	676	313.7	316.9	311.4	300.1	305.3	297.4
	677	306.8	304.4	307.7	291.1	289.5	293
	678	289.2	293.1	291.6	287.2	284.8	287.2
	679	285.2	283.6	277	272.9	275.8	276.5
	680	267.3	273.9	269.8	263.9	265.2	263.7
	681	262.6	264.4	262.8	256.3	259	252.9
	682	248.4	257.4	253.7	245.9	244.1	243.1
	683	249	249.5	243.5	236.5	242.8	233.4
	684	237.4	237.8	237.2	223.8	230	222.9
	685	231.3	230.3	232.1	218.2	229.6	219.1
	686	224.7	218.9	219.1	214.3	210.9	207.3
	687	216.1	214.6	215.4	205.8	202.7	202.9
	688	209.7	204.8	203.7	193.5	201.7	196.2
	689	204.8	199.6	200.2	189.8	192.8	186.1
	690	189.9	192.9	189.5	187.2	182.9	186.9
	691	180.1	185.1	183.7	177.3	182.5	178.6
	692	179.3	176.1	176.7	172.9	169.5	174.2
	693	178.8	165.8	172.8	167.2	168.8	168.4
	694	168.4	167.2	163.2	160.5	166.7	159.8
	695	161	161.3	161.4	155.6	153.5	153.8
	696	148.3	153.3	154.6	147	148.9	146.9
	697	148.9	149.1	144.1	147.2	141.5	146.9
	698	142.6	141.4	142.6	136.4	134.9	138.4
	699	134.9	139.9	137.2	136.1	137.1	132.9
	700	134.5	129.5	132.4	129.9	126.4	128.7
	701	129.4	136.5	128.6	123.9	124.6	124.5
	702	127.1	126.4	122.3	122.7	121.9	122.3
	703	124.2	122.3	120.3	116.1	121.3	115.7
	704	119.3	118.9	117.6	117.3	116.2	112.7
	705	113	112.9	113.2	110.6	112.2	109.1
	706	108.1	111.9	111	107.6	108.3	110.4
	707	108.9	112.9	107.7	105.6	105.9	105.8
	708	104.9	107.9	102.9	102.4	104.4	99.16
	709	100.2	106.3	98.52	98.02	100.7	97.37
	710	100.5	101	99.09	93.81	97.11	96.49
	711	96.4	95.25	93.55	96.22	96.1	92.58
	712	93.4	96.01	93.3	92.74	87.5	92.4
	713	90.33	93.59	91.58	88.8	90.18	91.25
	714	90.42	87.63	86.57	86.37	86.77	85.96
	715	88.37	85.63	86.62	78.9	86.04	80.8
	716	82.23	83.84	84.92	84.64	82.93	79.58
	717	82.11	80.5	83.45	76.59	80.61	77.95
	718	77.74	78.51	80.04	71.24	75.75	74.89
	719	78.33	73.85	75.2	74.5	77.59	75.78
	720	73.98	72	76.16	69.93	74.22	70.87
	721	69.68	70.57	69.26	69.02	71.78	68.53
	722	72.6	70.27	68.61	68.66	66.9	67.01
	723	67.62	68.16	67.72	64.87	66.14	63.27
	724	64.89	65.4	66.02	59.3	60.15	63.71
	725	62.33	60.58	62.62	60.13	60.22	61.26
	726	58.68	58.27	60.58	58.96	57.33	60.97
	727	60.24	58.33	58.86	60.46	57.88	56.1
	728	58.92	56.97	55.86	55.67	54.66	53.53
	729	60.23	55.71	56.03	51.76	54.31	55.76
	730	54.82	49.96	53.24	50.02	52.62	52.05
	731	50.8	55.8	51.3	50.1	52.04	50.39
	732	51.7	49.52	49.41	49.19	50.56	50.14
	733	46.91	49.08	51.16	47.01	46.85	49.52
	734	50.19	49.46	46.87	45.49	45.08	46.43
	735	49.93	46.93	45.85	43.66	44.7	46.14
	736	44.6	42.36	46.65	41.98	43.34	42.71
	737	44.66	44.43	42.53	41.66	45.02	41.97
	738	42.51	43.68	43.23	41.26	40.93	41.05
	739	41.9	37.74	41.93	39.83	43.07	42.28
	740	40.53	39.46	39.86	39.75	39.36	38.76
	741	40.69	38.78	39.41	37.57	38.32	39.11
	742	38.6	36.5	37.02	37.33	37.96	36.9
	743	37.06	37.43	34.67	36.78	35.33	37.28
	744	35.12	38.68	34.4	36.99	32.82	33.37
	745	33.77	34.25	33.89	32.26	32.25	33.63
	746	34.33	32.6	35.65	34.42	32.95	34.39
	747	31.59	34.86	32.38	29.42	32.58	32.32
	748	33.67	32.07	32.21	30.27	29.03	30.7
	749	31.51	30.04	31.8	31.33	31.09	32.03
	750	31.5	31.47	29.83	29.29	29.63	28.88
	751	26.94	29.53	30.65	31.97	30.29	29.54
	752	28.67	29.88	27.94	29.41	29.31	26.62
	753	28.83	25.28	28.47	26.37	29.36	27.65
	754	28.71	25.06	27.84	28.35	27.42	24.4
	755	26.49	27.22	30.86	24.56	26.42	24.92
	756	25.17	27.69	25.53	26.54	26.14	25.07
	757	25.77	26.11	25.82	25.82	24.89	21.83
	758	24.79	23.86	23.63	24.03	25.21	23.48
	759	24.81	24.23	24.75	22.68	23.05	23.42
	760	26.29	23.87	22.12	23.49	22.55	23.29
	761	25.07	23.05	24.76	22.42	23.1	22.64
	762	22.14	22.17	21.76	20.11	20.46	22.75
	763	19.75	22.04	22.36	22.03	19.93	18.99
	764	21.56	23.08	21.27	20.88	19.56	21.45
	765	21.28	20.43	20.89	18.58	17.99	18.18
	766	20.2	21.04	18.8	18.9	20.89	18.37
	767	18.89	19.46	18.4	16.75	16.06	17.67
	768	19.68	17.77	16.01	17.64	18.07	15.7
	769	18.46	19	18.29	17.63	17.08	16.77
	770	14.74	17.57	18.71	15.94	18.44	16.87
	771	14.43	17.61	16.6	14.8	17.53	17.62
	772	15.35	14.72	13.41	16.64	15.21	16.29
	773	16.95	15.49	17.87	16.11	14.41	14.82
	774	15.58	14.04	14.79	12.58	14.86	15.05
	775	15.31	14.41	15.43	14.35	15.93	15.45
	776	14.56	15.33	11.85	13.69	14.96	15.15
	777	13.81	15.7	14.6	12	12.99	13.78
	778	14.28	12.09	12.54	11.43	15	12.83
	779	11.38	13.52	12.25	12.07	12.31	15.9
	780	11.47	13.21	12.21	13.9	14.4	12.28
	781	11.62	13.02	12.83	14.07	12	11.71
	782	12.28	12.17	11.7	11.38	12	12.2
	783	12.41	13.09	11.5	13.63	13.04	9.71
	784	11.26	12.69	11.6	10.6	12.4	13.09
	785	11.87	10.23	11.97	11.01	9.075	11.26
	786	9.37	11.77	9.365	11.93	10.9	10.54
	787	8.671	11.17	12.01	11.37	12.44	8.154
	788	11.61	9.848	10.98	9.963	9.292	9.903
	789	10.13	12.07	9.513	12.68	10.18	10.81
	790	10.81	11.25	11.38	9.825	10.19	10.28
	791	9.828	9.649	10.12	11.39	8.82	8.956
	792	7.836	7.252	8.308	8.548	10.27	8.803
	793	11.94	8.745	9.955	8.671	9.089	10.19
	794	7.996	8.125	7.617	9.195	7.869	6.464
	795	8.064	8.807	7.948	7.053	7.437	8.77
	796	7.12	9.245	8.766	8.249	9.037	9.499
	797	11.03	8.728	7.887	9.105	9.495	9.338
	798	7.559	9.433	9.634	7.985	6.922	8.369
	799	9.51	8.367	6.496	9.173	6.55	9.428
	800	10.09	6.245	7.729	7.439	8.204	6.717
