# Supplementary material for: Production and Evaluation of Fluorophore-Doped Polymer Substrates to Screen for Plastic-Degrading Enzymes
Source: ACS Sustain Chem Eng. 2026 Mar 25;14(13):6485–94. doi: 10.1021/acssuschemeng.6c00030 (PMC13058888; doi:10.1021/acssuschemeng.6c00030)
Supplement: Supplementary file 2 [file sc6c00030_si_002.zip › FigS8.xlsx]

## Sheet: Fig S8
		Rhodamine 6G [µg/mL]
	Replicate	no enzyme	1 μM LCCICCG
	#1	0.0157156	0.175819
	#2	0.0128874	0.175363
	#3	0.013657	0.136422
	#4	0.01334	0.242196
	#5	0.0148593	0.17217
