# Supplementary material for: Production and Evaluation of Fluorophore-Doped Polymer Substrates to Screen for Plastic-Degrading Enzymes
Source: ACS Sustain Chem Eng. 2026 Mar 25;14(13):6485–94. doi: 10.1021/acssuschemeng.6c00030 (PMC13058888; doi:10.1021/acssuschemeng.6c00030)
Supplement: Supplementary file 2 [file sc6c00030_si_002.zip › FigS9.xlsx]

## Sheet: Fig S9A
		Fluorescence [RFU]
	Replicate	medium (-)	medium (+)	lysate (-)	lysate (+)	clarified lysate (-)	clarified lysate (+)
	#1	15.4	2540	20	3110	24.1	1760
	#2	16.3	2770	14.4	3230	42.9	1810
