# Supplementary material for: Production and Evaluation of Fluorophore-Doped Polymer Substrates to Screen for Plastic-Degrading Enzymes
Source: ACS Sustain Chem Eng. 2026 Mar 25;14(13):6485–94. doi: 10.1021/acssuschemeng.6c00030 (PMC13058888; doi:10.1021/acssuschemeng.6c00030)
Supplement: Supplementary file 2 [file sc6c00030_si_002.zip › FigS11.xlsx]

## Sheet: Fig. S11 A,B
	HDPE			HDPE-6G					Mw (kDA)	Mn (kDa)
	Log M	dWf / dLog M		Log M	dWf / dLog M			HDPE	57.282	8.03
	2.2002	1.131		2.22041	1.483			HDPE-6G	43.972	7
	2.20132	1.126		2.22153	1.499
	2.20245	1.124		2.22265	1.502
	2.20357	1.132		2.22377	1.493
	2.2047	1.144		2.22489	1.473
	2.20582	1.159		2.22601	1.456
	2.20695	1.176		2.22713	1.452
	2.20807	1.19		2.22825	1.459
	2.2092	1.187		2.22936	1.475
	2.21032	1.17		2.23048	1.498
	2.21144	1.152		2.2316	1.523
	2.21256	1.141		2.23271	1.535
	2.21369	1.137		2.23383	1.536
	2.21481	1.138		2.23495	1.534
	2.21593	1.146		2.23606	1.537
	2.21705	1.159		2.23718	1.548
	2.21817	1.167		2.23829	1.565
	2.21929	1.164		2.2394	1.586
	2.22041	1.158		2.24052	1.609
	2.22153	1.157		2.24163	1.621
	2.22265	1.163		2.24275	1.612
	2.22377	1.177		2.24386	1.592
	2.22489	1.192		2.24497	1.575
	2.22601	1.213		2.24608	1.564
	2.22713	1.233		2.2472	1.562
	2.22825	1.237		2.24831	1.567
	2.22936	1.233		2.24942	1.581
	2.23048	1.224		2.25053	1.595
	2.2316	1.221		2.25164	1.603
	2.23271	1.218		2.25275	1.599
	2.23383	1.218		2.25386	1.592
	2.23495	1.22		2.25497	1.593
	2.23606	1.228		2.25608	1.605
	2.23718	1.229		2.25719	1.621
	2.23829	1.218		2.2583	1.642
	2.2394	1.203		2.2594	1.668
	2.24052	1.196		2.26051	1.686
	2.24163	1.2		2.26162	1.687
	2.24275	1.212		2.26273	1.676
	2.24386	1.227		2.26383	1.665
	2.24497	1.249		2.26494	1.659
	2.24608	1.266		2.26605	1.659
	2.2472	1.274		2.26715	1.662
	2.24831	1.271		2.26826	1.672
	2.24942	1.265		2.26936	1.684
	2.25053	1.266		2.27047	1.684
	2.25164	1.272		2.27157	1.671
	2.25275	1.28		2.27268	1.656
	2.25386	1.29		2.27378	1.652
	2.25497	1.3		2.27488	1.661
	2.25608	1.3		2.27599	1.676
	2.25719	1.287		2.27709	1.697
	2.2583	1.269		2.27819	1.722
	2.2594	1.254		2.27929	1.741
	2.26051	1.249		2.28039	1.749
	2.26162	1.251		2.2815	1.747
	2.26273	1.263		2.2826	1.745
	2.26383	1.28		2.2837	1.75
	2.26494	1.3		2.2848	1.762
	2.26605	1.308		2.2859	1.774
	2.26715	1.306		2.287	1.789
	2.26826	1.305		2.2881	1.801
	2.26936	1.309		2.2892	1.799
	2.27047	1.321		2.29029	1.781
	2.27157	1.333		2.29139	1.759
	2.27268	1.351		2.29249	1.743
	2.27378	1.368		2.29359	1.739
	2.27488	1.378		2.29469	1.747
	2.27599	1.373		2.29578	1.763
	2.27709	1.358		2.29688	1.787
	2.27819	1.341		2.29798	1.808
	2.27929	1.334		2.29907	1.813
	2.28039	1.331		2.30017	1.809
	2.2815	1.335		2.30126	1.805
	2.2826	1.345		2.30236	1.811
	2.2837	1.359		2.30345	1.823
	2.2848	1.365		2.30455	1.839
	2.2859	1.362		2.30564	1.861
	2.287	1.36		2.30673	1.884
	2.2881	1.364		2.30783	1.892
	2.2892	1.376		2.30892	1.881
	2.29029	1.39		2.31001	1.861
	2.29139	1.408		2.3111	1.845
	2.29249	1.432		2.3122	1.841
	2.29359	1.448		2.31329	1.842
	2.29469	1.45		2.31438	1.849
	2.29578	1.443		2.31547	1.864
	2.29688	1.436		2.31656	1.878
	2.29798	1.43		2.31765	1.881
	2.29907	1.429		2.31874	1.875
	2.30017	1.429		2.31983	1.871
	2.30126	1.435		2.32092	1.874
	2.30236	1.442		2.32201	1.886
	2.30345	1.438		2.3231	1.905
	2.30455	1.425		2.32418	1.929
	2.30564	1.412		2.32527	1.957
	2.30673	1.411		2.32636	1.972
	2.30783	1.417		2.32745	1.972
	2.30892	1.429		2.32853	1.964
	2.31001	1.447		2.32962	1.957
	2.3111	1.469		2.33071	1.956
	2.3122	1.483		2.33179	1.959
	2.31329	1.485		2.33288	1.961
	2.31438	1.48		2.33396	1.969
	2.31547	1.476		2.33505	1.974
	2.31656	1.479		2.33613	1.968
	2.31765	1.487		2.33722	1.952
	2.31874	1.493		2.3383	1.939
	2.31983	1.505		2.33938	1.937
	2.32092	1.512		2.34047	1.947
	2.32201	1.506		2.34155	1.964
	2.3231	1.491		2.34263	1.99
	2.32418	1.472		2.34371	2.014
	2.32527	1.461		2.3448	2.029
	2.32636	1.458		2.34588	2.03
	2.32745	1.46		2.34696	2.023
	2.32853	1.474		2.34804	2.021
	2.32962	1.492		2.34912	2.027
	2.33071	1.508		2.3502	2.039
	2.33179	1.511		2.35128	2.051
	2.33288	1.505		2.35236	2.068
	2.33396	1.504		2.35344	2.078
	2.33505	1.508		2.35452	2.072
	2.33613	1.521		2.3556	2.054
	2.33722	1.535		2.35667	2.034
	2.3383	1.555		2.35775	2.023
	2.33938	1.571		2.35883	2.023
	2.34047	1.575		2.35991	2.033
	2.34155	1.562		2.36098	2.055
	2.34263	1.543		2.36206	2.081
	2.34371	1.53		2.36314	2.101
	2.3448	1.523		2.36421	2.106
	2.34588	1.521		2.36529	2.102
	2.34696	1.524		2.36636	2.103
	2.34804	1.534		2.36744	2.113
	2.34912	1.544		2.36851	2.127
	2.3502	1.547		2.36959	2.152
	2.35128	1.541		2.37066	2.178
	2.35236	1.538		2.37173	2.2
	2.35344	1.542		2.37281	2.208
	2.35452	1.552		2.37388	2.197
	2.3556	1.567		2.37495	2.181
	2.35667	1.589		2.37602	2.172
	2.35775	1.613		2.3771	2.17
	2.35883	1.625		2.37817	2.176
	2.35991	1.624		2.37924	2.188
	2.36098	1.616		2.38031	2.205
	2.36206	1.611		2.38138	2.213
	2.36314	1.609		2.38245	2.212
	2.36421	1.61		2.38352	2.205
	2.36529	1.612		2.38459	2.204
	2.36636	1.623		2.38566	2.214
	2.36744	1.627		2.38673	2.228
	2.36851	1.62		2.3878	2.248
	2.36959	1.607		2.38887	2.277
	2.37066	1.593		2.38993	2.301
	2.37173	1.594		2.391	2.314
	2.37281	1.602		2.39207	2.31
	2.37388	1.617		2.39314	2.304
	2.37495	1.637		2.3942	2.302
	2.37602	1.659		2.39527	2.303
	2.3771	1.671		2.39633	2.306
	2.37817	1.674		2.3974	2.311
	2.37924	1.67		2.39847	2.321
	2.38031	1.669		2.39953	2.324
	2.38138	1.675		2.4006	2.313
	2.38245	1.684		2.40166	2.295
	2.38352	1.692		2.40272	2.284
	2.38459	1.705		2.40379	2.29
	2.38566	1.711		2.40485	2.304
	2.38673	1.702		2.40591	2.324
	2.3878	1.685		2.40698	2.353
	2.38887	1.669		2.40804	2.378
	2.38993	1.664		2.4091	2.393
	2.391	1.665		2.41016	2.391
	2.39207	1.675		2.41122	2.389
	2.39314	1.693		2.41229	2.393
	2.3942	1.716		2.41335	2.403
	2.39527	1.73		2.41441	2.415
	2.39633	1.733		2.41547	2.43
	2.3974	1.731		2.41653	2.446
	2.39847	1.734		2.41759	2.451
	2.39953	1.744		2.41865	2.438
	2.4006	1.759		2.4197	2.415
	2.40166	1.779		2.42076	2.396
	2.40272	1.799		2.42182	2.39
	2.40379	1.816		2.42288	2.393
	2.40485	1.82		2.42394	2.403
	2.40591	1.809		2.42499	2.425
	2.40698	1.794		2.42605	2.45
	2.40804	1.786		2.42711	2.46
	2.4091	1.785		2.42816	2.459
	2.41016	1.788		2.42922	2.45
	2.41122	1.798		2.43028	2.451
	2.41229	1.815		2.43133	2.461
	2.41335	1.823		2.43239	2.476
	2.41441	1.822		2.43344	2.496
	2.41547	1.818		2.43449	2.518
	2.41653	1.821		2.43555	2.531
	2.41759	1.831		2.4366	2.525
	2.41865	1.848		2.43766	2.506
	2.4197	1.869		2.43871	2.486
	2.42076	1.893		2.43976	2.477
	2.42182	1.916		2.44081	2.473
	2.42288	1.924		2.44187	2.478
	2.42394	1.921		2.44292	2.489
	2.42499	1.913		2.44397	2.502
	2.42605	1.91		2.44502	2.505
	2.42711	1.911		2.44607	2.498
	2.42816	1.913		2.44712	2.487
	2.42922	1.92		2.44817	2.486
	2.43028	1.929		2.44922	2.493
	2.43133	1.931		2.45027	2.509
	2.43239	1.924		2.45132	2.529
	2.43344	1.91		2.45237	2.556
	2.43449	1.905		2.45342	2.576
	2.43555	1.91		2.45447	2.579
	2.4366	1.92		2.45551	2.57
	2.43766	1.939		2.45656	2.559
	2.43871	1.962		2.45761	2.553
	2.43976	1.982		2.45866	2.551
	2.44081	1.993		2.4597	2.552
	2.44187	1.992		2.46075	2.56
	2.44292	1.988		2.46179	2.568
	2.44397	1.989		2.46284	2.564
	2.44502	1.995		2.46389	2.545
	2.44607	2.006		2.46493	2.525
	2.44712	2.019		2.46598	2.516
	2.44817	2.03		2.46702	2.521
	2.44922	2.032		2.46806	2.534
	2.45027	2.019		2.46911	2.557
	2.45132	2.001		2.47015	2.584
	2.45237	1.986		2.47119	2.604
	2.45342	1.98		2.47224	2.61
	2.45447	1.983		2.47328	2.603
	2.45551	1.994		2.47432	2.597
	2.45656	2.01		2.47536	2.6
	2.45761	2.029		2.47641	2.611
	2.45866	2.038		2.47745	2.621
	2.4597	2.035		2.47849	2.636
	2.46075	2.031		2.47953	2.652
	2.46179	2.034		2.48057	2.65
	2.46284	2.043		2.48161	2.634
	2.46389	2.057		2.48265	2.613
	2.46493	2.078		2.48369	2.597
	2.46598	2.099		2.48473	2.59
	2.46702	2.112		2.48577	2.594
	2.46806	2.107		2.4868	2.604
	2.46911	2.091		2.48784	2.627
	2.47015	2.075		2.48888	2.647
	2.47119	2.068		2.48992	2.655
	2.47224	2.067		2.49095	2.649
	2.47328	2.067		2.49199	2.645
	2.47432	2.076		2.49303	2.648
	2.47536	2.087		2.49406	2.661
	2.47641	2.088		2.4951	2.681
	2.47745	2.08		2.49613	2.704
	2.47849	2.073		2.49717	2.729
	2.47953	2.073		2.49821	2.737
	2.48057	2.08		2.49924	2.728
	2.48161	2.095		2.50027	2.707
	2.48265	2.114		2.50131	2.691
	2.48369	2.137		2.50234	2.685
	2.48473	2.154		2.50338	2.681
	2.48577	2.159		2.50441	2.686
	2.4868	2.153		2.50544	2.699
	2.48784	2.15		2.50647	2.712
	2.48888	2.15		2.50751	2.716
	2.48992	2.153		2.50854	2.712
	2.49095	2.158		2.50957	2.71
	2.49199	2.167		2.5106	2.721
	2.49303	2.173		2.51163	2.739
	2.49406	2.17		2.51266	2.761
	2.4951	2.154		2.51369	2.789
	2.49613	2.139		2.51472	2.822
	2.49717	2.133		2.51575	2.842
	2.49821	2.138		2.51678	2.846
	2.49924	2.151		2.51781	2.839
	2.50027	2.172		2.51884	2.835
	2.50131	2.197		2.51987	2.838
	2.50234	2.216		2.52089	2.844
	2.50338	2.221		2.52192	2.852
	2.50441	2.218		2.52295	2.866
	2.50544	2.216		2.52398	2.876
	2.50647	2.221		2.525	2.87
	2.50751	2.232		2.52603	2.854
	2.50854	2.247		2.52706	2.837
	2.50957	2.262		2.52808	2.833
	2.5106	2.275		2.52911	2.844
	2.51163	2.274		2.53013	2.862
	2.51266	2.258		2.53116	2.89
	2.51369	2.241		2.53218	2.92
	2.51472	2.229		2.53321	2.941
	2.51575	2.228		2.53423	2.944
	2.51678	2.232		2.53526	2.94
	2.51781	2.245		2.53628	2.939
	2.51884	2.265		2.5373	2.947
	2.51987	2.28		2.53832	2.958
	2.52089	2.287		2.53935	2.973
	2.52192	2.281		2.54037	2.994
	2.52295	2.278		2.54139	3.005
	2.52398	2.285		2.54241	3.001
	2.525	2.298		2.54343	2.985
	2.52603	2.315		2.54445	2.966
	2.52706	2.334		2.54548	2.954
	2.52808	2.355		2.5465	2.955
	2.52911	2.362		2.54752	2.961
	2.53013	2.353		2.54854	2.977
	2.53116	2.337		2.54956	3.002
	2.53218	2.325		2.55057	3.021
	2.53321	2.32		2.55159	3.024
	2.53423	2.321		2.55261	3.02
	2.53526	2.325		2.55363	3.021
	2.53628	2.337		2.55465	3.034
	2.5373	2.343		2.55567	3.053
	2.53832	2.342		2.55668	3.076
	2.53935	2.333		2.5577	3.104
	2.54037	2.329		2.55872	3.127
	2.54139	2.334		2.55973	3.133
	2.54241	2.347		2.56075	3.122
	2.54343	2.366		2.56176	3.105
	2.54445	2.39		2.56278	3.094
	2.54548	2.414		2.56379	3.09
	2.5465	2.429		2.56481	3.091
	2.54752	2.43		2.56582	3.102
	2.54854	2.422		2.56684	3.115
	2.54956	2.419		2.56785	3.124
	2.55057	2.419		2.56887	3.12
	2.55159	2.42		2.56988	3.113
	2.55261	2.425		2.57089	3.111
	2.55363	2.436		2.5719	3.122
	2.55465	2.439		2.57292	3.138
	2.55567	2.429		2.57393	3.162
	2.55668	2.413		2.57494	3.192
	2.5577	2.398		2.57595	3.221
	2.55872	2.396		2.57696	3.234
	2.55973	2.403		2.57797	3.233
	2.56075	2.419		2.57898	3.226
	2.56176	2.44		2.58	3.222
	2.56278	2.464		2.58101	3.226
	2.56379	2.477		2.58201	3.232
	2.56481	2.478		2.58302	3.243
	2.56582	2.472		2.58403	3.256
	2.56684	2.473		2.58504	3.26
	2.56785	2.48		2.58605	3.248
	2.56887	2.491		2.58706	3.227
	2.56988	2.505		2.58807	3.215
	2.57089	2.52		2.58907	3.214
	2.5719	2.529		2.59008	3.227
	2.57292	2.522		2.59109	3.251
	2.57393	2.504		2.59209	3.282
	2.57494	2.483		2.5931	3.315
	2.57595	2.474		2.59411	3.331
	2.57696	2.47		2.59511	3.335
	2.57797	2.473		2.59612	3.333
	2.57898	2.487		2.59712	3.337
	2.58	2.506		2.59813	3.348
	2.58101	2.517		2.59913	3.367
	2.58201	2.52		2.60014	3.388
	2.58302	2.515		2.60114	3.411
	2.58403	2.516		2.60214	3.42
	2.58504	2.525		2.60315	3.413
	2.58605	2.538		2.60415	3.392
	2.58706	2.556		2.60515	3.373
	2.58807	2.579		2.60616	3.366
	2.58907	2.597		2.60716	3.365
	2.59008	2.6		2.60816	3.376
	2.59109	2.588		2.60916	3.397
	2.59209	2.572		2.61016	3.421
	2.5931	2.562		2.61116	3.434
	2.59411	2.559		2.61216	3.435
	2.59511	2.56		2.61316	3.434
	2.59612	2.569		2.61416	3.437
	2.59712	2.58		2.61516	3.451
	2.59813	2.585		2.61616	3.47
	2.59913	2.582		2.61716	3.496
	2.60014	2.574		2.61816	3.527
	2.60114	2.575		2.61916	3.549
	2.60214	2.584		2.62016	3.552
	2.60315	2.6		2.62116	3.538
	2.60415	2.62		2.62215	3.524
	2.60515	2.648		2.62315	3.515
	2.60616	2.672		2.62415	3.514
	2.60716	2.681		2.62514	3.52
	2.60816	2.682		2.62614	3.531
	2.60916	2.679		2.62714	3.542
	2.61016	2.679		2.62813	3.546
	2.61116	2.682		2.62913	3.537
	2.61216	2.687		2.63012	3.528
	2.61316	2.697		2.63112	3.529
	2.61416	2.708		2.63211	3.54
	2.61516	2.711		2.63311	3.559
	2.61616	2.703		2.6341	3.585
	2.61716	2.689		2.6351	3.617
	2.61816	2.68		2.63609	3.641
	2.61916	2.683		2.63708	3.647
	2.62016	2.696		2.63808	3.643
	2.62116	2.716		2.63907	3.639
	2.62215	2.742		2.64006	3.642
	2.62315	2.769		2.64105	3.651
	2.62415	2.78		2.64204	3.662
	2.62514	2.779		2.64303	3.676
	2.62614	2.777		2.64403	3.688
	2.62714	2.78		2.64502	3.686
	2.62813	2.792		2.64601	3.672
	2.62913	2.805		2.647	3.65
	2.63012	2.821		2.64799	3.639
	2.63112	2.835		2.64898	3.642
	2.63211	2.84		2.64997	3.654
	2.63311	2.828		2.65096	3.675
	2.6341	2.808		2.65194	3.704
	2.6351	2.792		2.65293	3.728
	2.63609	2.786		2.65392	3.737
	2.63708	2.787		2.65491	3.736
	2.63808	2.794		2.6559	3.734
	2.63907	2.812		2.65688	3.74
	2.64006	2.83		2.65787	3.757
	2.64105	2.839		2.65886	3.776
	2.64204	2.838		2.65984	3.8
	2.64303	2.837		2.66083	3.822
	2.64403	2.84		2.66182	3.828
	2.64502	2.851		2.6628	3.814
	2.64601	2.869		2.66379	3.792
	2.647	2.891		2.66477	3.775
	2.64799	2.916		2.66576	3.771
	2.64898	2.93		2.66674	3.775
	2.64997	2.928		2.66772	3.786
	2.65096	2.916		2.66871	3.808
	2.65194	2.902		2.66969	3.827
	2.65293	2.895		2.67067	3.833
	2.65392	2.893		2.67166	3.827
	2.65491	2.892		2.67264	3.823
	2.6559	2.902		2.67362	3.829
	2.65688	2.909		2.6746	3.84
	2.65787	2.91		2.67559	3.86
	2.65886	2.9		2.67657	3.886
	2.65984	2.894		2.67755	3.913
	2.66083	2.897		2.67853	3.927
	2.66182	2.911		2.67951	3.921
	2.6628	2.929		2.68049	3.904
	2.66379	2.954		2.68147	3.887
	2.66477	2.982		2.68245	3.878
	2.66576	3.003		2.68343	3.874
	2.66674	3.008		2.68441	3.875
	2.66772	3.005		2.68539	3.882
	2.66871	3.001		2.68637	3.888
	2.66969	3.006		2.68734	3.876
	2.67067	3.014		2.68832	3.859
	2.67166	3.023		2.6893	3.845
	2.67264	3.035		2.69028	3.849
	2.67362	3.044		2.69125	3.86
	2.6746	3.043		2.69223	3.877
	2.67559	3.029		2.69321	3.904
	2.67657	3.015		2.69418	3.931
	2.67755	3.009		2.69516	3.947
	2.67853	3.015		2.69614	3.951
	2.67951	3.031		2.69711	3.945
	2.68049	3.051		2.69809	3.941
	2.68147	3.078		2.69906	3.944
	2.68245	3.098		2.70003	3.953
	2.68343	3.103		2.70101	3.96
	2.68441	3.1		2.70198	3.971
	2.68539	3.099		2.70296	3.975
	2.68637	3.104		2.70393	3.966
	2.68734	3.118		2.7049	3.941
	2.68832	3.132		2.70588	3.919
	2.6893	3.15		2.70685	3.91
	2.69028	3.164		2.70782	3.911
	2.69125	3.163		2.70879	3.923
	2.69223	3.149		2.70976	3.945
	2.69321	3.128		2.71074	3.972
	2.69418	3.114		2.71171	3.988
	2.69516	3.108		2.71268	3.99
	2.69614	3.109		2.71365	3.986
	2.69711	3.121		2.71462	3.987
	2.69809	3.139		2.71559	3.998
	2.69906	3.158		2.71656	4.015
	2.70003	3.163		2.71753	4.035
	2.70101	3.162		2.7185	4.059
	2.70198	3.16		2.71946	4.079
	2.70296	3.168		2.72043	4.077
	2.70393	3.184		2.7214	4.058
	2.7049	3.202		2.72237	4.033
	2.70588	3.227		2.72334	4.018
	2.70685	3.252		2.7243	4.014
	2.70782	3.262		2.72527	4.018
	2.70879	3.258		2.72624	4.03
	2.70976	3.244		2.7272	4.052
	2.71074	3.234		2.72817	4.069
	2.71171	3.233		2.72914	4.073
	2.71268	3.234		2.7301	4.071
	2.71365	3.242		2.73107	4.072
	2.71462	3.256		2.73203	4.084
	2.71559	3.263		2.733	4.104
	2.71656	3.262		2.73396	4.128
	2.71753	3.254		2.73493	4.161
	2.7185	3.251		2.73589	4.188
	2.71946	3.256		2.73685	4.203
	2.72043	3.272		2.73782	4.196
	2.7214	3.293		2.73878	4.187
	2.72237	3.32		2.73974	4.18
	2.72334	3.35		2.74071	4.179
	2.7243	3.368		2.74167	4.183
	2.72527	3.369		2.74263	4.192
	2.72624	3.366		2.74359	4.209
	2.7272	3.365		2.74455	4.215
	2.72817	3.372		2.74551	4.209
	2.72914	3.38		2.74647	4.197
	2.7301	3.387		2.74743	4.196
	2.73107	3.399		2.7484	4.207
	2.73203	3.405		2.74936	4.227
	2.733	3.395		2.75031	4.254
	2.73396	3.378		2.75127	4.287
	2.73493	3.36		2.75223	4.315
	2.73589	3.354		2.75319	4.326
	2.73685	3.359		2.75415	4.325
	2.73782	3.374		2.75511	4.319
	2.73878	3.399		2.75607	4.322
	2.73974	3.424		2.75702	4.334
	2.74071	3.44		2.75798	4.346
	2.74167	3.441		2.75894	4.363
	2.74263	3.436		2.7599	4.38
	2.74359	3.437		2.76085	4.384
	2.74455	3.447		2.76181	4.372
	2.74551	3.463		2.76277	4.353
	2.74647	3.482		2.76372	4.335
	2.74743	3.503		2.76468	4.329
	2.7484	3.515		2.76563	4.338
	2.74936	3.509		2.76659	4.355
	2.75031	3.49		2.76754	4.385
	2.75127	3.472		2.7685	4.416
	2.75223	3.459		2.76945	4.43
	2.75319	3.456		2.7704	4.429
	2.75415	3.459		2.77136	4.428
	2.75511	3.469		2.77231	4.432
	2.75607	3.486		2.77326	4.446
	2.75702	3.495		2.77422	4.469
	2.75798	3.497		2.77517	4.494
	2.75894	3.491		2.77612	4.521
	2.7599	3.49		2.77707	4.536
	2.76085	3.497		2.77802	4.532
	2.76181	3.514		2.77898	4.51
	2.76277	3.533		2.77993	4.487
	2.76372	3.56		2.78088	4.478
	2.76468	3.581		2.78183	4.477
	2.76563	3.587		2.78278	4.483
	2.76659	3.579		2.78373	4.5
	2.76754	3.567		2.78468	4.518
	2.7685	3.557		2.78563	4.527
	2.76945	3.553		2.78658	4.523
	2.7704	3.554		2.78753	4.519
	2.77136	3.56		2.78847	4.523
	2.77231	3.572		2.78942	4.538
	2.77326	3.575		2.79037	4.56
	2.77422	3.568		2.79132	4.588
	2.77517	3.558		2.79227	4.621
	2.77612	3.554		2.79321	4.644
	2.77707	3.564		2.79416	4.651
	2.77802	3.579		2.79511	4.644
	2.77898	3.6		2.79605	4.635
	2.77993	3.627		2.797	4.628
	2.78088	3.651		2.79794	4.63
	2.78183	3.658		2.79889	4.631
	2.78278	3.655		2.79984	4.64
	2.78373	3.649		2.80078	4.65
	2.78468	3.651		2.80172	4.646
	2.78563	3.658		2.80267	4.634
	2.78658	3.664		2.80361	4.619
	2.78753	3.672		2.80456	4.615
	2.78847	3.684		2.8055	4.627
	2.78942	3.685		2.80644	4.645
	2.79037	3.673		2.80739	4.67
	2.79132	3.654		2.80833	4.703
	2.79227	3.639		2.80927	4.726
	2.79321	3.636		2.81022	4.733
	2.79416	3.644		2.81116	4.726
	2.79511	3.66		2.8121	4.72
	2.79605	3.684		2.81304	4.724
	2.797	3.709		2.81398	4.733
	2.79794	3.724		2.81492	4.745
	2.79889	3.725		2.81586	4.76
	2.79984	3.724		2.8168	4.769
	2.80078	3.729		2.81774	4.765
	2.80172	3.744		2.81868	4.745
	2.80267	3.763		2.81962	4.723
	2.80361	3.784		2.82056	4.705
	2.80456	3.808		2.8215	4.701
	2.8055	3.82		2.82244	4.711
	2.80644	3.812		2.82338	4.731
	2.80739	3.798		2.82432	4.759
	2.80833	3.783		2.82525	4.785
	2.80927	3.78		2.82619	4.794
	2.81022	3.783		2.82713	4.793
	2.81116	3.791		2.82807	4.792
	2.8121	3.806		2.829	4.801
	2.81304	3.825		2.82994	4.819
	2.81398	3.833		2.83088	4.839
	2.81492	3.831		2.83181	4.867
	2.81586	3.828		2.83275	4.893
	2.8168	3.834		2.83368	4.902
	2.81774	3.848		2.83462	4.89
	2.81868	3.867		2.83555	4.868
	2.81962	3.893		2.83649	4.85
	2.82056	3.919		2.83742	4.844
	2.8215	3.936		2.83836	4.842
	2.82244	3.94		2.83929	4.849
	2.82338	3.932		2.84022	4.867
	2.82432	3.922		2.84116	4.884
	2.82525	3.916		2.84209	4.888
	2.82619	3.917		2.84302	4.884
	2.82713	3.921		2.84396	4.88
	2.82807	3.931		2.84489	4.885
	2.829	3.941		2.84582	4.9
	2.82994	3.94		2.84675	4.923
	2.83088	3.93		2.84768	4.951
	2.83181	3.917		2.84861	4.982
	2.83275	3.916		2.84955	5
	2.83368	3.929		2.85048	5.001
	2.83462	3.946		2.85141	4.995
	2.83555	3.969		2.85234	4.988
	2.83649	3.998		2.85327	4.99
	2.83742	4.017		2.8542	4.994
	2.83836	4.023		2.85513	5.003
	2.83929	4.019		2.85605	5.018
	2.84022	4.018		2.85698	5.031
	2.84116	4.024		2.85791	5.027
	2.84209	4.036		2.85884	5.012
	2.84302	4.049		2.85977	5
	2.84396	4.064		2.8607	5.004
	2.84489	4.076		2.86162	5.022
	2.84582	4.075		2.86255	5.048
	2.84675	4.058		2.86348	5.082
	2.84768	4.041		2.8644	5.118
	2.84861	4.029		2.86533	5.142
	2.84955	4.03		2.86626	5.151
	2.85048	4.038		2.86718	5.153
	2.85141	4.055		2.86811	5.157
	2.85234	4.081		2.86903	5.169
	2.85327	4.103		2.86996	5.187
	2.8542	4.113		2.87088	5.205
	2.85513	4.112		2.87181	5.226
	2.85605	4.111		2.87273	5.238
	2.85698	4.121		2.87366	5.231
	2.85791	4.136		2.87458	5.211
	2.85884	4.156		2.8755	5.191
	2.85977	4.18		2.87643	5.181
	2.8607	4.204		2.87735	5.183
	2.86162	4.212		2.87827	5.195
	2.86255	4.202		2.87919	5.221
	2.86348	4.185		2.88012	5.253
	2.8644	4.172		2.88104	5.276
	2.86533	4.169		2.88196	5.283
	2.86626	4.172		2.88288	5.282
	2.86718	4.18		2.8838	5.286
	2.86811	4.198		2.88472	5.299
	2.86903	4.213		2.88564	5.32
	2.86996	4.214		2.88656	5.346
	2.87088	4.21		2.88748	5.377
	2.87181	4.209		2.8884	5.404
	2.87273	4.217		2.88932	5.408
	2.87366	4.232		2.89024	5.396
	2.87458	4.252		2.89116	5.375
	2.8755	4.281		2.89208	5.361
	2.87643	4.307		2.893	5.357
	2.87735	4.324		2.89392	5.355
	2.87827	4.328		2.89484	5.368
	2.87919	4.322		2.89575	5.389
	2.88012	4.319		2.89667	5.401
	2.88104	4.32		2.89759	5.403
	2.88196	4.324		2.8985	5.396
	2.88288	4.332		2.89942	5.395
	2.8838	4.347		2.90034	5.407
	2.88472	4.357		2.90125	5.426
	2.88564	4.352		2.90217	5.452
	2.88656	4.337		2.90309	5.486
	2.88748	4.324		2.904	5.515
	2.8884	4.326		2.90492	5.531
	2.88932	4.339		2.90583	5.53
	2.89024	4.356		2.90675	5.523
	2.89116	4.38		2.90766	5.522
	2.89208	4.407		2.90857	5.526
	2.893	4.422		2.90949	5.533
	2.89392	4.423		2.9104	5.546
	2.89484	4.417		2.91131	5.564
	2.89575	4.416		2.91223	5.571
	2.89667	4.427		2.91314	5.564
	2.89759	4.44		2.91405	5.55
	2.8985	4.455		2.91497	5.543
	2.89942	4.47		2.91588	5.55
	2.90034	4.48		2.91679	5.568
	2.90125	4.473		2.9177	5.597
	2.90217	4.453		2.91861	5.632
	2.90309	4.434		2.91952	5.667
	2.904	4.423		2.92043	5.685
	2.90492	4.425		2.92134	5.69
	2.90583	4.433		2.92225	5.688
	2.90675	4.453		2.92316	5.696
	2.90766	4.477		2.92407	5.711
	2.90857	4.492		2.92498	5.729
	2.90949	4.496		2.92589	5.753
	2.9104	4.495		2.9268	5.777
	2.91131	4.498		2.92771	5.79
	2.91223	4.511		2.92862	5.78
	2.91314	4.531		2.92953	5.76
	2.91405	4.553		2.93043	5.745
	2.91497	4.582		2.93134	5.744
	2.91588	4.605		2.93225	5.751
	2.91679	4.608		2.93316	5.769
	2.9177	4.598		2.93406	5.798
	2.91861	4.583		2.93497	5.828
	2.91952	4.575		2.93588	5.846
	2.92043	4.572		2.93678	5.848
	2.92134	4.578		2.93769	5.847
	2.92225	4.591		2.93859	5.854
	2.92316	4.608		2.9395	5.872
	2.92407	4.619		2.9404	5.896
	2.92498	4.62		2.94131	5.929
	2.92589	4.617		2.94221	5.966
	2.9268	4.618		2.94312	5.99
	2.92771	4.633		2.94402	5.992
	2.92862	4.653		2.94493	5.98
	2.92953	4.678		2.94583	5.968
	2.93043	4.71		2.94673	5.961
	2.93134	4.739		2.94764	5.96
	2.93225	4.752		2.94854	5.967
	2.93316	4.751		2.94944	5.986
	2.93406	4.745		2.95034	6.007
	2.93497	4.744		2.95125	6.014
	2.93588	4.748		2.95215	6.013
	2.93678	4.754		2.95305	6.009
	2.93769	4.762		2.95395	6.017
	2.93859	4.775		2.95485	6.032
	2.9395	4.782		2.95575	6.056
	2.9404	4.771		2.95665	6.086
	2.94131	4.759		2.95755	6.121
	2.94221	4.753		2.95845	6.148
	2.94312	4.761		2.95935	6.158
	2.94402	4.777		2.96025	6.155
	2.94493	4.799		2.96115	6.151
	2.94583	4.829		2.96205	6.155
	2.94673	4.856		2.96295	6.163
	2.94764	4.866		2.96385	6.173
	2.94854	4.868		2.96475	6.186
	2.94944	4.864		2.96564	6.199
	2.95034	4.871		2.96654	6.198
	2.95125	4.884		2.96744	6.183
	2.95215	4.899		2.96834	6.167
	2.95305	4.919		2.96923	6.161
	2.95395	4.939		2.97013	6.171
	2.95485	4.946		2.97103	6.19
	2.95575	4.935		2.97192	6.219
	2.95665	4.916		2.97282	6.255
	2.95755	4.898		2.97372	6.285
	2.95845	4.893		2.97461	6.295
	2.95935	4.896		2.97551	6.297
	2.96025	4.912		2.9764	6.296
	2.96115	4.937		2.9773	6.306
	2.96205	4.964		2.97819	6.322
	2.96295	4.979		2.97908	6.343
	2.96385	4.981		2.97998	6.37
	2.96475	4.98		2.98087	6.395
	2.96564	4.986		2.98177	6.399
	2.96654	4.999		2.98266	6.381
	2.96744	5.017		2.98355	6.361
	2.96834	5.042		2.98444	6.346
	2.96923	5.069		2.98534	6.345
	2.97013	5.085		2.98623	6.352
	2.97103	5.084		2.98712	6.371
	2.97192	5.069		2.98801	6.404
	2.97282	5.054		2.98891	6.434
	2.97372	5.046		2.9898	6.447
	2.97461	5.045		2.99069	6.446
	2.97551	5.049		2.99158	6.445
	2.9764	5.064		2.99247	6.458
	2.9773	5.08		2.99336	6.477
	2.97819	5.086		2.99425	6.504
	2.97908	5.083		2.99514	6.54
	2.97998	5.08		2.99603	6.573
	2.98087	5.086		2.99692	6.594
	2.98177	5.101		2.99781	6.593
	2.98266	5.122		2.9987	6.581
	2.98355	5.149		2.99958	6.572
	2.98444	5.179		3.00047	6.568
	2.98534	5.204		3.00136	6.57
	2.98623	5.211		3.00225	6.58
	2.98712	5.207		3.00314	6.599
	2.98801	5.204		3.00402	6.612
	2.98891	5.208		3.00491	6.614
	2.9898	5.216		3.0058	6.607
	2.99069	5.225		3.00668	6.603
	2.99158	5.241		3.00757	6.614
	2.99247	5.254		3.00846	6.633
	2.99336	5.256		3.00934	6.657
	2.99425	5.245		3.01023	6.693
	2.99514	5.232		3.01111	6.729
	2.99603	5.229		3.012	6.754
	2.99692	5.24		3.01288	6.759
	2.99781	5.261		3.01377	6.752
	2.9987	5.291		3.01465	6.751
	2.99958	5.325		3.01554	6.756
	3.00047	5.353		3.01642	6.763
	3.00136	5.364		3.0173	6.774
	3.00225	5.366		3.01819	6.79
	3.00314	5.367		3.01907	6.803
	3.00402	5.378		3.01995	6.796
	3.00491	5.394		3.02084	6.776
	3.0058	5.415		3.02172	6.76
	3.00668	5.44		3.0226	6.757
	3.00757	5.461		3.02348	6.77
	3.00846	5.464		3.02437	6.795
	3.00934	5.452		3.02525	6.828
	3.01023	5.432		3.02613	6.867
	3.01111	5.421		3.02701	6.892
	3.012	5.42		3.02789	6.899
	3.01288	5.429		3.02877	6.898
	3.01377	5.447		3.02965	6.903
	3.01465	5.475		3.03053	6.917
	3.01554	5.498		3.03141	6.938
	3.01642	5.512		3.03229	6.963
	3.0173	5.513		3.03317	6.994
	3.01819	5.515		3.03405	7.019
	3.01907	5.528		3.03493	7.021
	3.01995	5.547		3.03581	7
	3.02084	5.572		3.03668	6.979
	3.02172	5.602		3.03756	6.966
	3.0226	5.633		3.03844	6.968
	3.02348	5.651		3.03932	6.976
	3.02437	5.653		3.0402	6.998
	3.02525	5.642		3.04107	7.029
	3.02613	5.637		3.04195	7.054
	3.02701	5.636		3.04283	7.064
	3.02789	5.642		3.0437	7.06
	3.02877	5.656		3.04458	7.065
	3.02965	5.677		3.04546	7.081
	3.03053	5.693		3.04633	7.106
	3.03141	5.697		3.04721	7.137
	3.03229	5.693		3.04808	7.176
	3.03317	5.69		3.04896	7.213
	3.03405	5.701		3.04983	7.227
	3.03493	5.722		3.05071	7.223
	3.03581	5.745		3.05158	7.21
	3.03668	5.776		3.05245	7.204
	3.03756	5.806		3.05333	7.203
	3.03844	5.827		3.0542	7.205
	3.03932	5.831		3.05508	7.218
	3.0402	5.83		3.05595	7.235
	3.04107	5.832		3.05682	7.245
	3.04195	5.841		3.05769	7.242
	3.04283	5.85		3.05857	7.232
	3.0437	5.861		3.05944	7.231
	3.04458	5.875		3.06031	7.245
	3.04546	5.886		3.06118	7.267
	3.04633	5.883		3.06205	7.292
	3.04721	5.872		3.06292	7.329
	3.04808	5.862		3.0638	7.36
	3.04896	5.866		3.06467	7.376
	3.04983	5.88		3.06554	7.378
	3.05071	5.903		3.06641	7.374
	3.05158	5.934		3.06728	7.376
	3.05245	5.967		3.06815	7.39
	3.05333	5.993		3.06902	7.404
	3.0542	6.002		3.06989	7.42
	3.05508	6.003		3.07075	7.44
	3.05595	6.012		3.07162	7.445
	3.05682	6.028		3.07249	7.435
	3.05769	6.049		3.07336	7.414
	3.05857	6.073		3.07423	7.398
	3.05944	6.099		3.0751	7.4
	3.06031	6.117		3.07596	7.417
	3.06118	6.114		3.07683	7.442
	3.06205	6.099		3.0777	7.479
	3.06292	6.081		3.07857	7.513
	3.0638	6.073		3.07943	7.533
	3.06467	6.075		3.0803	7.538
	3.06554	6.086		3.08117	7.534
	3.06641	6.107		3.08203	7.539
	3.06728	6.136		3.0829	7.552
	3.06815	6.157		3.08376	7.575
	3.06902	6.166		3.08463	7.6
	3.06989	6.165		3.08549	7.631
	3.07075	6.169		3.08636	7.645
	3.07162	6.183		3.08722	7.639
	3.07249	6.204		3.08809	7.614
	3.07336	6.23		3.08895	7.593
	3.07423	6.264		3.08982	7.587
	3.0751	6.295		3.09068	7.591
	3.07596	6.309		3.09154	7.605
	3.07683	6.305		3.09241	7.634
	3.0777	6.297		3.09327	7.662
	3.07857	6.297		3.09413	7.681
	3.07943	6.301		3.09499	7.686
	3.0803	6.31		3.09586	7.689
	3.08117	6.324		3.09672	7.697
	3.08203	6.343		3.09758	7.716
	3.0829	6.354		3.09844	7.742
	3.08376	6.353		3.0993	7.77
	3.08463	6.348		3.10017	7.804
	3.08549	6.35		3.10103	7.83
	3.08636	6.364		3.10189	7.835
	3.08722	6.385		3.10275	7.825
	3.08809	6.413		3.10361	7.813
	3.08895	6.449		3.10447	7.806
	3.08982	6.483		3.10533	7.805
	3.09068	6.499		3.10619	7.813
	3.09154	6.504		3.10705	7.827
	3.09241	6.503		3.10791	7.844
	3.09327	6.51		3.10876	7.852
	3.09413	6.524		3.10962	7.845
	3.09499	6.535		3.11048	7.839
	3.09586	6.552		3.11134	7.844
	3.09672	6.571		3.1122	7.86
	3.09758	6.577		3.11306	7.886
	3.09844	6.572		3.11391	7.917
	3.0993	6.556		3.11477	7.958
	3.10017	6.546		3.11563	7.989
	3.10103	6.548		3.11648	8.003
	3.10189	6.564		3.11734	8.002
	3.10275	6.588		3.1182	8.002
	3.10361	6.622		3.11905	8.013
	3.10447	6.656		3.11991	8.03
	3.10533	6.675		3.12076	8.046
	3.10619	6.679		3.12162	8.066
	3.10705	6.681		3.12248	8.083
	3.10791	6.69		3.12333	8.082
	3.10876	6.707		3.12418	8.067
	3.10962	6.723		3.12504	8.045
	3.11048	6.747		3.12589	8.036
	3.11134	6.771		3.12675	8.041
	3.1122	6.783		3.1276	8.058
	3.11306	6.775		3.12846	8.084
	3.11391	6.757		3.12931	8.124
	3.11477	6.741		3.13016	8.156
	3.11563	6.738		3.13101	8.17
	3.11648	6.743		3.13187	8.172
	3.11734	6.757		3.13272	8.171
	3.1182	6.781		3.13357	8.185
	3.11905	6.807		3.13442	8.208
	3.11991	6.827		3.13528	8.237
	3.12076	6.833		3.13613	8.269
	3.12162	6.838		3.13698	8.298
	3.12248	6.849		3.13783	8.309
	3.12333	6.871		3.13868	8.296
	3.12418	6.895		3.13953	8.272
	3.12504	6.929		3.14038	8.256
	3.12589	6.963		3.14123	8.252
	3.12675	6.985		3.14208	8.261
	3.1276	6.989		3.14293	8.281
	3.12846	6.981		3.14378	8.309
	3.12931	6.971		3.14463	8.338
	3.13016	6.97		3.14548	8.349
	3.13101	6.974		3.14633	8.352
	3.13187	6.984		3.14718	8.354
	3.13272	7.003		3.14803	8.368
	3.13357	7.022		3.14887	8.394
	3.13442	7.032		3.14972	8.423
	3.13528	7.028		3.15057	8.461
	3.13613	7.025		3.15142	8.505
	3.13698	7.037		3.15227	8.531
	3.13783	7.056		3.15311	8.539
	3.13868	7.083		3.15396	8.535
	3.13953	7.115		3.15481	8.535
	3.14038	7.154		3.15565	8.537
	3.14123	7.181		3.1565	8.545
	3.14208	7.19		3.15734	8.556
	3.14293	7.192		3.15819	8.576
	3.14378	7.192		3.15904	8.594
	3.14463	7.203		3.15988	8.596
	3.14548	7.215		3.16073	8.586
	3.14633	7.23		3.16157	8.583
	3.14718	7.247		3.16242	8.591
	3.14803	7.261		3.16326	8.617
	3.14887	7.263		3.1641	8.646
	3.14972	7.25		3.16495	8.687
	3.15057	7.234		3.16579	8.731
	3.15142	7.231		3.16664	8.757
	3.15227	7.241		3.16748	8.769
	3.15311	7.263		3.16832	8.768
	3.15396	7.292		3.16917	8.773
	3.15481	7.329		3.17001	8.791
	3.15565	7.358		3.17085	8.814
	3.1565	7.373		3.17169	8.84
	3.15734	7.372		3.17253	8.866
	3.15819	7.377		3.17338	8.884
	3.15904	7.391		3.17422	8.883
	3.15988	7.413		3.17506	8.867
	3.16073	7.44		3.1759	8.849
	3.16157	7.47		3.17674	8.848
	3.16242	7.497		3.17758	8.862
	3.16326	7.504		3.17842	8.889
	3.1641	7.493		3.17926	8.927
	3.16495	7.478		3.1801	8.971
	3.16579	7.472		3.18094	9.007
	3.16664	7.474		3.18178	9.021
	3.16748	7.484		3.18262	9.026
	3.16832	7.501		3.18346	9.035
	3.16917	7.53		3.1843	9.055
	3.17001	7.555		3.18514	9.079
	3.17085	7.567		3.18598	9.111
	3.17169	7.569		3.18682	9.146
	3.17253	7.571		3.18765	9.179
	3.17338	7.583		3.18849	9.187
	3.17422	7.605		3.18933	9.172
	3.17506	7.63		3.19017	9.156
	3.1759	7.667		3.191	9.149
	3.17674	7.701		3.19184	9.152
	3.17758	7.724		3.19268	9.16
	3.17842	7.726		3.19351	9.184
	3.17926	7.723		3.19435	9.213
	3.1801	7.717		3.19519	9.243
	3.18094	7.719		3.19602	9.254
	3.18178	7.724		3.19686	9.257
	3.18262	7.736		3.19769	9.265
	3.18346	7.753		3.19853	9.286
	3.1843	7.768		3.19936	9.315
	3.18514	7.77		3.2002	9.348
	3.18598	7.767		3.20103	9.392
	3.18682	7.766		3.20187	9.431
	3.18765	7.778		3.2027	9.452
	3.18849	7.801		3.20354	9.451
	3.18933	7.83		3.20437	9.444
	3.19017	7.868		3.2052	9.441
	3.191	7.908		3.20604	9.443
	3.19184	7.932		3.20687	9.452
	3.19268	7.94		3.2077	9.466
	3.19351	7.942		3.20854	9.487
	3.19435	7.946		3.20937	9.499
	3.19519	7.958		3.2102	9.492
	3.19602	7.973		3.21103	9.482
	3.19686	7.993		3.21186	9.482
	3.19769	8.013		3.2127	9.496
	3.19853	8.028		3.21353	9.523
	3.19936	8.027		3.21436	9.556
	3.2002	8.014		3.21519	9.598
	3.20103	8.001		3.21602	9.637
	3.20187	8.001		3.21685	9.657
	3.2027	8.01		3.21768	9.666
	3.20354	8.033		3.21851	9.665
	3.20437	8.063		3.21934	9.674
	3.2052	8.1		3.22017	9.695
	3.20604	8.123		3.221	9.718
	3.20687	8.132		3.22183	9.745
	3.2077	8.134		3.22266	9.769
	3.20854	8.142		3.22349	9.784
	3.20937	8.161		3.22432	9.78
	3.2102	8.186		3.22514	9.761
	3.21103	8.214		3.22597	9.749
	3.21186	8.247		3.2268	9.754
	3.2127	8.269		3.22763	9.769
	3.21353	8.276		3.22846	9.799
	3.21436	8.266		3.22928	9.838
	3.21519	8.253		3.23011	9.88
	3.21602	8.247		3.23094	9.904
	3.21685	8.252		3.23176	9.909
	3.21768	8.264		3.23259	9.912
	3.21851	8.284		3.23342	9.924
	3.21934	8.312		3.23424	9.944
	3.22017	8.334		3.23507	9.974
	3.221	8.342		3.23589	10.014
	3.22183	8.341		3.23672	10.053
	3.22266	8.348		3.23755	10.077
	3.22349	8.363		3.23837	10.076
	3.22432	8.388		3.2392	10.06
	3.22514	8.419		3.24002	10.042
	3.22597	8.457		3.24084	10.038
	3.2268	8.492		3.24167	10.044
	3.22763	8.509		3.24249	10.059
	3.22846	8.509		3.24332	10.086
	3.22928	8.504		3.24414	10.116
	3.23011	8.503		3.24496	10.14
	3.23094	8.508		3.24579	10.148
	3.23176	8.515		3.24661	10.151
	3.23259	8.53		3.24743	10.163
	3.23342	8.548		3.24825	10.187
	3.23424	8.56		3.24908	10.217
	3.23507	8.557		3.2499	10.253
	3.23589	8.552		3.25072	10.296
	3.23672	8.554		3.25154	10.329
	3.23755	8.572		3.25236	10.341
	3.23837	8.597		3.25319	10.334
	3.2392	8.63		3.25401	10.325
	3.24002	8.668		3.25483	10.324
	3.24084	8.704		3.25565	10.33
	3.24167	8.724		3.25647	10.342
	3.24249	8.729		3.25729	10.363
	3.24332	8.733		3.25811	10.384
	3.24414	8.743		3.25893	10.39
	3.24496	8.761		3.25975	10.383
	3.24579	8.781		3.26057	10.373
	3.24661	8.801		3.26139	10.379
	3.24743	8.822		3.26221	10.397
	3.24825	8.829		3.26303	10.43
	3.24908	8.821		3.26384	10.473
	3.2499	8.805		3.26466	10.519
	3.25072	8.795		3.26548	10.558
	3.25154	8.797		3.2663	10.576
	3.25236	8.812		3.26712	10.582
	3.25319	8.837		3.26793	10.588
	3.25401	8.873		3.26875	10.603
	3.25483	8.909		3.26957	10.624
	3.25565	8.929		3.27039	10.648
	3.25647	8.937		3.2712	10.673
	3.25729	8.942		3.27202	10.7
	3.25811	8.957		3.27284	10.709
	3.25893	8.98		3.27365	10.699
	3.25975	9.005		3.27447	10.687
	3.26057	9.038		3.27528	10.683
	3.26139	9.074		3.2761	10.695
	3.26221	9.097		3.27691	10.719
	3.26303	9.099		3.27773	10.756
	3.26384	9.086		3.27854	10.805
	3.26466	9.076		3.27936	10.851
	3.26548	9.075		3.28017	10.875
	3.2663	9.083		3.28099	10.884
	3.26712	9.095		3.2818	10.893
	3.26793	9.118		3.28262	10.915
	3.26875	9.144		3.28343	10.945
	3.26957	9.159		3.28424	10.982
	3.27039	9.162		3.28506	11.025
	3.2712	9.161		3.28587	11.065
	3.27202	9.171		3.28668	11.086
	3.27284	9.192		3.2875	11.083
	3.27365	9.218		3.28831	11.067
	3.27447	9.251		3.28912	11.054
	3.27528	9.29		3.28993	11.054
	3.2761	9.32		3.29074	11.063
	3.27691	9.333		3.29156	11.078
	3.27773	9.333		3.29237	11.106
	3.27854	9.333		3.29318	11.133
	3.27936	9.335		3.29399	11.145
	3.28017	9.343		3.2948	11.148
	3.28099	9.355		3.29561	11.154
	3.2818	9.373		3.29642	11.169
	3.28262	9.394		3.29723	11.197
	3.28343	9.401		3.29804	11.231
	3.28424	9.396		3.29885	11.271
	3.28506	9.388		3.29966	11.314
	3.28587	9.395		3.30047	11.345
	3.28668	9.416		3.30128	11.351
	3.2875	9.447		3.30209	11.348
	3.28831	9.483		3.3029	11.344
	3.28912	9.525		3.30371	11.35
	3.28993	9.558		3.30452	11.359
	3.29074	9.574		3.30532	11.374
	3.29156	9.579		3.30613	11.396
	3.29237	9.586		3.30694	11.411
	3.29318	9.599		3.30775	11.411
	3.29399	9.62		3.30856	11.398
	3.2948	9.64		3.30936	11.389
	3.29561	9.661		3.31017	11.395
	3.29642	9.679		3.31098	11.416
	3.29723	9.684		3.31178	11.447
	3.29804	9.673		3.31259	11.487
	3.29885	9.66		3.3134	11.531
	3.29966	9.655		3.3142	11.562
	3.30047	9.662		3.31501	11.577
	3.30128	9.68		3.31581	11.577
	3.30209	9.712		3.31662	11.586
	3.3029	9.751		3.31743	11.601
	3.30371	9.787		3.31823	11.626
	3.30452	9.808		3.31904	11.651
	3.30532	9.815		3.31984	11.679
	3.30613	9.826		3.32064	11.697
	3.30694	9.844		3.32145	11.694
	3.30775	9.87		3.32225	11.678
	3.30856	9.901		3.32306	11.659
	3.30936	9.938		3.32386	11.655
	3.31017	9.971		3.32466	11.665
	3.31098	9.99		3.32547	11.686
	3.31178	9.984		3.32627	11.724
	3.31259	9.971		3.32707	11.767
	3.3134	9.966		3.32788	11.802
	3.3142	9.971		3.32868	11.817
	3.31501	9.981		3.32948	11.823
	3.31581	10.005		3.33028	11.832
	3.31662	10.033		3.33109	11.857
	3.31743	10.059		3.33189	11.888
	3.31823	10.075		3.33269	11.926
	3.31904	10.083		3.33349	11.969
	3.31984	10.096		3.33429	12.007
	3.32064	10.117		3.33509	12.016
	3.32145	10.145		3.33589	12.007
	3.32225	10.179		3.33669	11.991
	3.32306	10.224		3.3375	11.987
	3.32386	10.266		3.3383	11.993
	3.32466	10.295		3.3391	12.012
	3.32547	10.308		3.3399	12.037
	3.32627	10.31		3.3407	12.068
	3.32707	10.316		3.34149	12.093
	3.32788	10.326		3.34229	12.106
	3.32868	10.342		3.34309	12.105
	3.32948	10.36		3.34389	12.118
	3.33028	10.384		3.34469	12.143
	3.33109	10.405		3.34549	12.174
	3.33189	10.41		3.34629	12.215
	3.33269	10.402		3.34709	12.268
	3.33349	10.402		3.34788	12.316
	3.33429	10.415		3.34868	12.344
	3.33509	10.441		3.34948	12.356
	3.33589	10.473		3.35028	12.356
	3.33669	10.515		3.35107	12.362
	3.3375	10.56		3.35187	12.375
	3.3383	10.589		3.35267	12.39
	3.3391	10.602		3.35346	12.409
	3.3399	10.61		3.35426	12.434
	3.3407	10.62		3.35506	12.447
	3.34149	10.639		3.35585	12.444
	3.34229	10.662		3.35665	12.431
	3.34309	10.689		3.35744	12.431
	3.34389	10.718		3.35824	12.446
	3.34469	10.736		3.35904	12.478
	3.34549	10.739		3.35983	12.519
	3.34629	10.726		3.36062	12.572
	3.34709	10.715		3.36142	12.62
	3.34788	10.715		3.36221	12.651
	3.34868	10.731		3.36301	12.661
	3.34948	10.752		3.3638	12.667
	3.35028	10.787		3.3646	12.68
	3.35107	10.826		3.36539	12.705
	3.35187	10.855		3.36618	12.73
	3.35267	10.871		3.36698	12.762
	3.35346	10.877		3.36777	12.79
	3.35426	10.89		3.36856	12.809
	3.35506	10.914		3.36936	12.803
	3.35585	10.943		3.37015	12.784
	3.35665	10.98		3.37094	12.771
	3.35744	11.02		3.37173	12.771
	3.35824	11.052		3.37253	12.783
	3.35904	11.065		3.37332	12.812
	3.35983	11.06		3.37411	12.856
	3.36062	11.049		3.3749	12.907
	3.36142	11.047		3.37569	12.939
	3.36221	11.055		3.37648	12.951
	3.36301	11.068		3.37727	12.958
	3.3638	11.089		3.37807	12.977
	3.3646	11.116		3.37886	13.008
	3.36539	11.137		3.37965	13.046
	3.36618	11.145		3.38044	13.091
	3.36698	11.15		3.38123	13.139
	3.36777	11.164		3.38202	13.171
	3.36856	11.185		3.38281	13.177
	3.36936	11.214		3.3836	13.164
	3.37015	11.249		3.38438	13.151
	3.37094	11.292		3.38517	13.151
	3.37173	11.329		3.38596	13.157
	3.37253	11.353		3.38675	13.173
	3.37332	11.361		3.38754	13.199
	3.37411	11.364		3.38833	13.231
	3.3749	11.372		3.38912	13.25
	3.37569	11.386		3.3899	13.256
	3.37648	11.399		3.39069	13.263
	3.37727	11.418		3.39148	13.278
	3.37807	11.442		3.39227	13.31
	3.37886	11.458		3.39305	13.349
	3.37965	11.455		3.39384	13.393
	3.38044	11.45		3.39463	13.445
	3.38123	11.45		3.39541	13.483
	3.38202	11.466		3.3962	13.499
	3.38281	11.493		3.39699	13.499
	3.3836	11.528		3.39777	13.499
	3.38438	11.571		3.39856	13.509
	3.38517	11.611		3.39935	13.518
	3.38596	11.638		3.40013	13.531
	3.38675	11.651		3.40092	13.553
	3.38754	11.66		3.4017	13.573
	3.38833	11.676		3.40249	13.582
	3.38912	11.7		3.40327	13.573
	3.3899	11.727		3.40406	13.56
	3.39069	11.754		3.40484	13.563
	3.39148	11.783		3.40562	13.585
	3.39227	11.8		3.40641	13.617
	3.39305	11.797		3.40719	13.662
	3.39384	11.781		3.40798	13.711
	3.39463	11.773		3.40876	13.756
	3.39541	11.776		3.40954	13.775
	3.3962	11.792		3.41033	13.781
	3.39699	11.819		3.41111	13.791
	3.39777	11.857		3.41189	13.81
	3.39856	11.897		3.41268	13.839
	3.39935	11.922		3.41346	13.868
	3.40013	11.93		3.41424	13.9
	3.40092	11.938		3.41502	13.933
	3.4017	11.952		3.4158	13.942
	3.40249	11.976		3.41659	13.936
	3.40327	12.006		3.41737	13.92
	3.40406	12.044		3.41815	13.913
	3.40484	12.087		3.41893	13.92
	3.40562	12.114		3.41971	13.942
	3.40641	12.122		3.42049	13.975
	3.40719	12.114		3.42127	14.023
	3.40798	12.109		3.42205	14.068
	3.40876	12.112		3.42283	14.094
	3.40954	12.125		3.42361	14.107
	3.41033	12.144		3.42439	14.12
	3.41111	12.174		3.42517	14.146
	3.41189	12.201		3.42595	14.182
	3.41268	12.22		3.42673	14.22
	3.41346	12.231		3.42751	14.269
	3.41424	12.24		3.42829	14.317
	3.41502	12.259		3.42907	14.343
	3.4158	12.289		3.42985	14.347
	3.41659	12.324		3.43063	14.337
	3.41737	12.365		3.4314	14.331
	3.41815	12.414		3.43218	14.337
	3.41893	12.452		3.43296	14.354
	3.41971	12.471		3.43374	14.379
	3.42049	12.479		3.43452	14.412
	3.42127	12.485		3.43529	14.441
	3.42205	12.501		3.43607	14.454
	3.42283	12.518		3.43685	14.458
	3.42361	12.537		3.43762	14.464
	3.42439	12.561		3.4384	14.487
	3.42517	12.586		3.43918	14.519
	3.42595	12.594		3.43995	14.558
	3.42673	12.592		3.44073	14.61
	3.42751	12.584		3.44151	14.666
	3.42829	12.592		3.44228	14.705
	3.42907	12.614		3.44306	14.724
	3.42985	12.65		3.44383	14.728
	3.43063	12.691		3.44461	14.734
	3.4314	12.74		3.44538	14.747
	3.43218	12.778		3.44616	14.764
	3.43296	12.797		3.44693	14.79
	3.43374	12.808		3.44771	14.819
	3.43452	12.819		3.44848	14.845
	3.43529	12.844		3.44926	14.855
	3.43607	12.874		3.45003	14.846
	3.43685	12.907		3.45081	14.843
	3.43762	12.94		3.45158	14.853
	3.4384	12.97		3.45235	14.882
	3.43918	12.981		3.45313	14.924
	3.43995	12.976		3.4539	14.977
	3.44073	12.968		3.45467	15.035
	3.44151	12.966		3.45545	15.081
	3.44228	12.977		3.45622	15.107
	3.44306	12.994		3.45699	15.124
	3.44383	13.024		3.45776	15.144
	3.44461	13.068		3.45854	15.176
	3.44538	13.103		3.45931	15.212
	3.44616	13.128		3.46008	15.255
	3.44693	13.139		3.46085	15.298
	3.44771	13.151		3.46162	15.33
	3.44848	13.175		3.46239	15.34
	3.44926	13.208		3.46316	15.331
	3.45003	13.244		3.46394	15.321
	3.45081	13.291		3.46471	15.321
	3.45158	13.332		3.46548	15.331
	3.45235	13.357		3.46625	15.355
	3.45313	13.363		3.46702	15.391
	3.4539	13.355		3.46779	15.437
	3.45467	13.353		3.46856	15.479
	3.45545	13.361		3.46933	15.502
	3.45622	13.378		3.4701	15.513
	3.45699	13.4		3.47087	15.532
	3.45776	13.43		3.47164	15.565
	3.45854	13.458		3.4724	15.605
	3.45931	13.472		3.47317	15.651
	3.46008	13.481		3.47394	15.704
	3.46085	13.495		3.47471	15.753
	3.46162	13.52		3.47548	15.776
	3.46239	13.556		3.47625	15.78
	3.46316	13.597		3.47702	15.77
	3.46394	13.647		3.47778	15.767
	3.46471	13.699		3.47855	15.777
	3.46548	13.735		3.47932	15.794
	3.46625	13.752		3.48009	15.82
	3.46702	13.76		3.48085	15.853
	3.46779	13.772		3.48162	15.88
	3.46856	13.791		3.48239	15.893
	3.46933	13.814		3.48315	15.897
	3.4701	13.839		3.48392	15.91
	3.47087	13.867		3.48469	15.94
	3.47164	13.889		3.48545	15.976
	3.4724	13.895		3.48622	16.023
	3.47317	13.89		3.48698	16.079
	3.47394	13.887		3.48775	16.132
	3.47471	13.899		3.48852	16.165
	3.47548	13.924		3.48928	16.178
	3.47625	13.957		3.49005	16.185
	3.47702	14.002		3.49081	16.195
	3.47778	14.049		3.49158	16.216
	3.47855	14.082		3.49234	16.239
	3.47932	14.102		3.49311	16.266
	3.48009	14.113		3.49387	16.292
	3.48085	14.13		3.49463	16.312
	3.48162	14.158		3.4954	16.309
	3.48239	14.192		3.49616	16.296
	3.48315	14.228		3.49693	16.293
	3.48392	14.267		3.49769	16.307
	3.48469	14.295		3.49845	16.34
	3.48545	14.301		3.49922	16.38
	3.48622	14.293		3.49998	16.433
	3.48698	14.285		3.50074	16.486
	3.48775	14.286		3.5015	16.52
	3.48852	14.3		3.50227	16.536
	3.48928	14.322		3.50303	16.543
	3.49005	14.359		3.50379	16.564
	3.49081	14.401		3.50455	16.594
	3.49158	14.437		3.50531	16.63
	3.49234	14.457		3.50608	16.674
	3.49311	14.471		3.50684	16.72
	3.49387	14.488		3.5076	16.747
	3.49463	14.519		3.50836	16.747
	3.4954	14.558		3.50912	16.731
	3.49616	14.603		3.50988	16.715
	3.49693	14.653		3.51064	16.719
	3.49769	14.698		3.5114	16.732
	3.49845	14.72		3.51216	16.756
	3.49922	14.726		3.51292	16.799
	3.49998	14.724		3.51368	16.846
	3.50074	14.73		3.51444	16.883
	3.5015	14.744		3.5152	16.9
	3.50227	14.762		3.51596	16.913
	3.50303	14.787		3.51672	16.934
	3.50379	14.818		3.51748	16.967
	3.50455	14.841		3.51824	17.007
	3.50531	14.849		3.519	17.057
	3.50608	14.858		3.51976	17.114
	3.50684	14.873		3.52052	17.158
	3.5076	14.901		3.52128	17.178
	3.50836	14.935		3.52203	17.182
	3.50912	14.974		3.52279	17.179
	3.50988	15.019		3.52355	17.183
	3.51064	15.064		3.52431	17.193
	3.5114	15.089		3.52506	17.213
	3.51216	15.098		3.52582	17.247
	3.51292	15.104		3.52658	17.281
	3.51368	15.119		3.52734	17.301
	3.51444	15.139		3.52809	17.305
	3.5152	15.159		3.52885	17.312
	3.51596	15.184		3.52961	17.332
	3.51672	15.213		3.53036	17.369
	3.51748	15.23		3.53112	17.413
	3.51824	15.23		3.53188	17.466
	3.519	15.223		3.53263	17.527
	3.51976	15.223		3.53339	17.577
	3.52052	15.238		3.53414	17.608
	3.52128	15.266		3.5349	17.621
	3.52203	15.3		3.53565	17.635
	3.52279	15.348		3.53641	17.656
	3.52355	15.393		3.53716	17.686
	3.52431	15.427		3.53792	17.717
	3.52506	15.441		3.53867	17.747
	3.52582	15.453		3.53943	17.781
	3.52658	15.473		3.54018	17.795
	3.52734	15.507		3.54094	17.792
	3.52809	15.544		3.54169	17.782
	3.52885	15.587		3.54244	17.786
	3.52961	15.629		3.5432	17.807
	3.53036	15.658		3.54395	17.84
	3.53112	15.664		3.5447	17.888
	3.53188	15.659		3.54546	17.948
	3.53263	15.656		3.54621	18.002
	3.53339	15.663		3.54696	18.033
	3.53414	15.677		3.54772	18.047
	3.5349	15.703		3.54847	18.061
	3.53565	15.743		3.54922	18.088
	3.53641	15.785		3.54997	18.125
	3.53716	15.817		3.55073	18.169
	3.53792	15.834		3.55148	18.223
	3.53867	15.849		3.55223	18.271
	3.53943	15.872		3.55298	18.298
	3.54018	15.909		3.55373	18.302
	3.54094	15.948		3.55448	18.289
	3.54169	15.999		3.55524	18.286
	3.54244	16.053		3.55599	18.297
	3.5432	16.096		3.55674	18.317
	3.54395	16.116		3.55749	18.351
	3.5447	16.125		3.55824	18.399
	3.54546	16.132		3.55899	18.449
	3.54621	16.146		3.55974	18.48
	3.54696	16.166		3.56049	18.498
	3.54772	16.192		3.56124	18.515
	3.54847	16.227		3.56199	18.539
	3.54922	16.264		3.56274	18.576
	3.54997	16.287		3.56349	18.621
	3.55073	16.299		3.56424	18.675
	3.55148	16.314		3.56499	18.733
	3.55223	16.339		3.56574	18.773
	3.55298	16.382		3.56648	18.787
	3.55373	16.431		3.56723	18.788
	3.55448	16.488		3.56798	18.792
	3.55524	16.547		3.56873	18.803
	3.55599	16.602		3.56948	18.82
	3.55674	16.636		3.57023	18.847
	3.55749	16.659		3.57097	18.885
	3.55824	16.682		3.57172	18.912
	3.55899	16.72		3.57247	18.93
	3.55974	16.76		3.57322	18.934
	3.56049	16.8		3.57396	18.941
	3.56124	16.851		3.57471	18.962
	3.56199	16.9		3.57546	19.003
	3.56274	16.935		3.57621	19.051
	3.56349	16.955		3.57695	19.109
	3.56424	16.967		3.5777	19.17
	3.56499	16.99		3.57844	19.218
	3.56574	17.025		3.57919	19.245
	3.56648	17.074		3.57994	19.259
	3.56723	17.128		3.58068	19.28
	3.56798	17.194		3.58143	19.311
	3.56873	17.251		3.58217	19.346
	3.56948	17.288		3.58292	19.383
	3.57023	17.312		3.58367	19.424
	3.57097	17.335		3.58441	19.459
	3.57172	17.367		3.58516	19.47
	3.57247	17.407		3.5859	19.467
	3.57322	17.453		3.58664	19.461
	3.57396	17.502		3.58739	19.471
	3.57471	17.546		3.58813	19.499
	3.57546	17.572		3.58888	19.54
	3.57621	17.576		3.58962	19.595
	3.57695	17.573		3.59037	19.657
	3.5777	17.58		3.59111	19.705
	3.57844	17.598		3.59185	19.732
	3.57919	17.621		3.5926	19.747
	3.57994	17.656		3.59334	19.768
	3.58068	17.702		3.59408	19.802
	3.58143	17.745		3.59483	19.847
	3.58217	17.775		3.59557	19.898
	3.58292	17.792		3.59631	19.953
	3.58367	17.81		3.59705	19.998
	3.58441	17.842		3.5978	20.016
	3.58516	17.877		3.59854	20.013
	3.5859	17.921		3.59928	20
	3.58664	17.973		3.60002	20.001
	3.58739	18.024		3.60077	20.015
	3.58813	18.062		3.60151	20.036
	3.58888	18.077		3.60225	20.07
	3.58962	18.081		3.60299	20.115
	3.59037	18.085		3.60373	20.157
	3.59111	18.097		3.60447	20.181
	3.59185	18.115		3.60521	20.199
	3.5926	18.138		3.60595	20.223
	3.59334	18.171		3.60669	20.258
	3.59408	18.2		3.60744	20.299
	3.59483	18.212		3.60818	20.351
	3.59557	18.216		3.60892	20.413
	3.59631	18.228		3.60966	20.468
	3.59705	18.255		3.6104	20.506
	3.5978	18.29		3.61114	20.521
	3.59854	18.333		3.61188	20.528
	3.59928	18.385		3.61261	20.542
	3.60002	18.44		3.61335	20.564
	3.60077	18.481		3.61409	20.588
	3.60151	18.505		3.61483	20.62
	3.60225	18.52		3.61557	20.658
	3.60299	18.541		3.61631	20.689
	3.60373	18.57		3.61705	20.7
	3.60447	18.6		3.61779	20.704
	3.60521	18.629		3.61852	20.722
	3.60595	18.664		3.61926	20.753
	3.60669	18.691		3.62	20.805
	3.60744	18.703		3.62074	20.861
	3.60818	18.701		3.62148	20.926
	3.60892	18.702		3.62221	20.992
	3.60966	18.714		3.62295	21.037
	3.6104	18.741		3.62369	21.065
	3.61114	18.779		3.62443	21.086
	3.61188	18.829		3.62516	21.121
	3.61261	18.884		3.6259	21.163
	3.61335	18.925		3.62664	21.208
	3.61409	18.948		3.62737	21.253
	3.61483	18.964		3.62811	21.302
	3.61557	18.988		3.62885	21.337
	3.61631	19.02		3.62958	21.351
	3.61705	19.061		3.63032	21.349
	3.61779	19.108		3.63105	21.356
	3.61852	19.157		3.63179	21.378
	3.61926	19.195		3.63252	21.416
	3.62	19.214		3.63326	21.465
	3.62074	19.212		3.634	21.527
	3.62148	19.207		3.63473	21.59
	3.62221	19.214		3.63547	21.635
	3.62295	19.232		3.6362	21.663
	3.62369	19.258		3.63694	21.688
	3.62443	19.297		3.63767	21.723
	3.62516	19.341		3.6384	21.769
	3.6259	19.376		3.63914	21.824
	3.62664	19.4		3.63987	21.887
	3.62737	19.418		3.64061	21.953
	3.62811	19.445		3.64134	22.002
	3.62885	19.48		3.64207	22.02
	3.62958	19.527		3.64281	22.021
	3.63032	19.577		3.64354	22.018
	3.63105	19.635		3.64427	22.033
	3.63179	19.691		3.64501	22.058
	3.63252	19.727		3.64574	22.093
	3.63326	19.745		3.64647	22.138
	3.634	19.754		3.64721	22.194
	3.63473	19.77		3.64794	22.233
	3.63547	19.791		3.64867	22.258
	3.6362	19.818		3.6494	22.279
	3.63694	19.85		3.65014	22.311
	3.63767	19.892		3.65087	22.357
	3.6384	19.919		3.6516	22.409
	3.63914	19.931		3.65233	22.468
	3.63987	19.941		3.65306	22.538
	3.64061	19.959		3.65379	22.598
	3.64134	19.995		3.65452	22.633
	3.64207	20.039		3.65526	22.651
	3.64281	20.092		3.65599	22.666
	3.64354	20.15		3.65672	22.687
	3.64427	20.206		3.65745	22.716
	3.64501	20.245		3.65818	22.744
	3.64574	20.269		3.65891	22.783
	3.64647	20.29		3.65964	22.822
	3.64721	20.317		3.66037	22.847
	3.64794	20.353		3.6611	22.858
	3.64867	20.391		3.66183	22.866
	3.6494	20.43		3.66256	22.888
	3.65014	20.474		3.66329	22.927
	3.65087	20.501		3.66402	22.976
	3.6516	20.511		3.66475	23.035
	3.65233	20.512		3.66548	23.102
	3.65306	20.516		3.66621	23.162
	3.65379	20.54		3.66694	23.197
	3.65452	20.576		3.66766	23.219
	3.65526	20.623		3.66839	23.244
	3.65599	20.682		3.66912	23.276
	3.65672	20.741		3.66985	23.318
	3.65745	20.786		3.67058	23.361
	3.65818	20.813		3.67131	23.407
	3.65891	20.84		3.67203	23.449
	3.65964	20.876		3.67276	23.471
	3.66037	20.92		3.67349	23.472
	3.6611	20.973		3.67422	23.466
	3.66183	21.032		3.67494	23.474
	3.66256	21.092		3.67567	23.496
	3.66329	21.133		3.6764	23.531
	3.66402	21.152		3.67713	23.581
	3.66475	21.159		3.67785	23.644
	3.66548	21.166		3.67858	23.704
	3.66621	21.19		3.67931	23.743
	3.66694	21.22		3.68003	23.765
	3.66766	21.256		3.68076	23.783
	3.66839	21.306		3.68149	23.815
	3.66912	21.357		3.68221	23.861
	3.66985	21.399		3.68294	23.914
	3.67058	21.426		3.68366	23.978
	3.67131	21.45		3.68439	24.041
	3.67203	21.486		3.68511	24.08
	3.67276	21.534		3.68584	24.095
	3.67349	21.587		3.68657	24.093
	3.67422	21.647		3.68729	24.094
	3.67494	21.712		3.68802	24.112
	3.67567	21.765		3.68874	24.134
	3.6764	21.795		3.68947	24.17
	3.67713	21.811		3.69019	24.219
	3.67785	21.824		3.69091	24.262
	3.67858	21.843		3.69164	24.294
	3.67931	21.867		3.69236	24.313
	3.68003	21.894		3.69309	24.331
	3.68076	21.933		3.69381	24.36
	3.68149	21.972		3.69453	24.403
	3.68221	21.997		3.69526	24.456
	3.68294	22.007		3.69598	24.516
	3.68366	22.017		3.69671	24.583
	3.68439	22.044		3.69743	24.633
	3.68511	22.086		3.69815	24.662
	3.68584	22.134		3.69887	24.68
	3.68657	22.19		3.6996	24.699
	3.68729	22.253		3.70032	24.724
	3.68802	22.304		3.70104	24.757
	3.68874	22.34		3.70177	24.789
	3.68947	22.364		3.70249	24.828
	3.69019	22.389		3.70321	24.864
	3.69091	22.425		3.70393	24.886
	3.69164	22.461		3.70465	24.891
	3.69236	22.504		3.70538	24.902
	3.69309	22.549		3.7061	24.931
	3.69381	22.591		3.70682	24.978
	3.69453	22.615		3.70754	25.035
	3.69526	22.622		3.70826	25.105
	3.69598	22.627		3.70898	25.176
	3.69671	22.637		3.7097	25.233
	3.69743	22.664		3.71043	25.266
	3.69815	22.7		3.71115	25.291
	3.69887	22.751		3.71187	25.32
	3.6996	22.811		3.71259	25.363
	3.70032	22.868		3.71331	25.413
	3.70104	22.904		3.71403	25.467
	3.70177	22.929		3.71475	25.527
	3.70249	22.957		3.71547	25.574
	3.70321	22.996		3.71619	25.593
	3.70393	23.044		3.71691	25.594
	3.70465	23.095		3.71763	25.595
	3.70538	23.155		3.71835	25.613
	3.7061	23.209		3.71907	25.642
	3.70682	23.245		3.71979	25.689
	3.70754	23.255		3.7205	25.753
	3.70826	23.257		3.72122	25.824
	3.70898	23.267		3.72194	25.881
	3.7097	23.286		3.72266	25.921
	3.71043	23.313		3.72338	25.947
	3.71115	23.35		3.7241	25.976
	3.71187	23.395		3.72482	26.019
	3.71259	23.437		3.72553	26.076
	3.71331	23.468		3.72625	26.134
	3.71403	23.487		3.72697	26.205
	3.71475	23.509		3.72769	26.266
	3.71547	23.542		3.72841	26.305
	3.71619	23.591		3.72912	26.32
	3.71691	23.642		3.72984	26.322
	3.71763	23.702		3.73056	26.333
	3.71835	23.765		3.73128	26.356
	3.71907	23.813		3.73199	26.388
	3.71979	23.841		3.73271	26.435
	3.7205	23.857		3.73343	26.492
	3.72122	23.876		3.73414	26.539
	3.72194	23.904		3.73486	26.572
	3.72266	23.937		3.73558	26.594
	3.72338	23.974		3.73629	26.624
	3.7241	24.017		3.73701	26.674
	3.72482	24.053		3.73773	26.728
	3.72553	24.072		3.73844	26.789
	3.72625	24.082		3.73916	26.86
	3.72697	24.095		3.73987	26.932
	3.72769	24.126		3.74059	26.979
	3.72841	24.172		3.7413	27.008
	3.72912	24.226		3.74202	27.03
	3.72984	24.292		3.74273	27.06
	3.73056	24.358		3.74345	27.103
	3.73128	24.413		3.74416	27.143
	3.73199	24.45		3.74488	27.19
	3.73271	24.477		3.74559	27.244
	3.73343	24.511		3.74631	27.288
	3.73414	24.557		3.74702	27.306
	3.73486	24.602		3.74774	27.318
	3.73558	24.651		3.74845	27.337
	3.73629	24.703		3.74917	27.377
	3.73701	24.742		3.74988	27.431
	3.73773	24.767		3.75059	27.496
	3.73844	24.775		3.75131	27.571
	3.73916	24.782		3.75202	27.643
	3.73987	24.801		3.75273	27.693
	3.74059	24.835		3.75345	27.726
	3.7413	24.881		3.75416	27.749
	3.74202	24.938		3.75487	27.782
	3.74273	25.001		3.75559	27.833
	3.74345	25.056		3.7563	27.883
	3.74416	25.09		3.75701	27.945
	3.74488	25.118		3.75773	28.002
	3.74559	25.149		3.75844	28.046
	3.74631	25.198		3.75915	28.058
	3.74702	25.249		3.75986	28.059
	3.74774	25.31		3.76057	28.064
	3.74845	25.377		3.76129	28.083
	3.74917	25.434		3.762	28.116
	3.74988	25.471		3.76271	28.163
	3.75059	25.484		3.76342	28.232
	3.75131	25.495		3.76413	28.304
	3.75202	25.514		3.76485	28.358
	3.75273	25.542		3.76556	28.391
	3.75345	25.576		3.76627	28.421
	3.75416	25.625		3.76698	28.457
	3.75487	25.68		3.76769	28.508
	3.75559	25.726		3.7684	28.566
	3.7563	25.76		3.76911	28.635
	3.75701	25.788		3.76982	28.707
	3.75773	25.822		3.77053	28.768
	3.75844	25.871		3.77124	28.798
	3.75915	25.926		3.77195	28.81
	3.75986	25.989		3.77266	28.815
	3.76057	26.059		3.77337	28.834
	3.76129	26.123		3.77408	28.86
	3.762	26.172		3.77479	28.897
	3.76271	26.203		3.7755	28.948
	3.76342	26.228		3.77621	29.002
	3.76413	26.256		3.77692	29.046
	3.76485	26.288		3.77763	29.072
	3.76556	26.325		3.77834	29.095
	3.76627	26.365		3.77905	29.128
	3.76698	26.414		3.77976	29.179
	3.76769	26.448		3.78047	29.237
	3.7684	26.467		3.78118	29.306
	3.76911	26.478		3.78188	29.378
	3.76982	26.5		3.78259	29.443
	3.77053	26.537		3.7833	29.491
	3.77124	26.586		3.78401	29.517
	3.77195	26.641		3.78472	29.547
	3.77266	26.708		3.78543	29.584
	3.77337	26.775		3.78613	29.628
	3.77408	26.825		3.78684	29.675
	3.77479	26.856		3.78755	29.73
	3.7755	26.887		3.78826	29.781
	3.77621	26.924		3.78896	29.818
	3.77692	26.971		3.78967	29.834
	3.77763	27.023		3.79038	29.846
	3.77834	27.075		3.79109	29.872
	3.77905	27.124		3.79179	29.916
	3.77976	27.161		3.7925	29.978
	3.78047	27.175		3.79321	30.05
	3.78118	27.176		3.79391	30.13
	3.78188	27.184		3.79462	30.203
	3.78259	27.209		3.79533	30.254
	3.7833	27.244		3.79603	30.284
	3.78401	27.293		3.79674	30.317
	3.78472	27.354		3.79744	30.369
	3.78543	27.415		3.79815	30.423
	3.78613	27.465		3.79886	30.489
	3.78684	27.493		3.79956	30.555
	3.78755	27.521		3.80027	30.624
	3.78826	27.556		3.80097	30.664
	3.78896	27.605		3.80168	30.684
	3.78967	27.66		3.80238	30.689
	3.79038	27.725		3.80309	30.704
	3.79109	27.789		3.80379	30.738
	3.79179	27.841		3.8045	30.782
	3.7925	27.873		3.8052	30.844
	3.79321	27.883		3.80591	30.92
	3.79391	27.897		3.80661	30.993
	3.79462	27.922		3.80732	31.052
	3.79533	27.957		3.80802	31.093
	3.79603	27.994		3.80873	31.13
	3.79674	28.047		3.80943	31.181
	3.79744	28.099		3.81013	31.24
	3.79815	28.14		3.81084	31.306
	3.79886	28.165		3.81154	31.386
	3.79956	28.194		3.81225	31.466
	3.80027	28.228		3.81295	31.528
	3.80097	28.278		3.81365	31.562
	3.80168	28.333		3.81436	31.577
	3.80238	28.398		3.81506	31.597
	3.80309	28.468		3.81576	31.623
	3.80379	28.533		3.81647	31.657
	3.8045	28.573		3.81717	31.705
	3.8052	28.599		3.81787	31.76
	3.80591	28.627		3.81857	31.811
	3.80661	28.662		3.81928	31.849
	3.80732	28.703		3.81998	31.879
	3.80802	28.743		3.82068	31.909
	3.80873	28.79		3.82138	31.961
	3.80943	28.833		3.82209	32.023
	3.81013	28.868		3.82279	32.096
	3.81084	28.885		3.82349	32.176
	3.81154	28.898		3.82419	32.257
	3.81225	28.924		3.82489	32.326
	3.81295	28.97		3.8256	32.367
	3.81365	29.026		3.8263	32.394
	3.81436	29.091		3.827	32.428
	3.81506	29.165		3.8277	32.472
	3.81576	29.229		3.8284	32.517
	3.81647	29.276		3.8291	32.565
	3.81717	29.311		3.8298	32.62
	3.81787	29.345		3.8305	32.672
	3.81857	29.389		3.8312	32.702
	3.81928	29.442		3.8319	32.714
	3.81998	29.498		3.83261	32.727
	3.82068	29.559		3.83331	32.76
	3.82138	29.612		3.83401	32.812
	3.82209	29.65		3.83471	32.875
	3.82279	29.664		3.83541	32.952
	3.82349	29.674		3.83611	33.032
	3.82419	29.691		3.83681	33.098
	3.82489	29.726		3.83751	33.139
	3.8256	29.769		3.83821	33.173
	3.8263	29.828		3.83891	33.211
	3.827	29.899		3.83961	33.266
	3.8277	29.964		3.8403	33.325
	3.8284	30.014		3.841	33.392
	3.8291	30.049		3.8417	33.461
	3.8298	30.087		3.8424	33.524
	3.8305	30.133		3.8431	33.558
	3.8312	30.189		3.8438	33.567
	3.8319	30.251		3.8445	33.572
	3.83261	30.325		3.8452	33.595
	3.83331	30.393		3.8459	33.636
	3.83401	30.446		3.84659	33.688
	3.83471	30.472		3.84729	33.751
	3.83541	30.489		3.84799	33.828
	3.83611	30.506		3.84869	33.898
	3.83681	30.535		3.84939	33.946
	3.83751	30.572		3.85008	33.98
	3.83821	30.616		3.85078	34.021
	3.83891	30.672		3.85148	34.081
	3.83961	30.722		3.85218	34.147
	3.8403	30.76		3.85288	34.221
	3.841	30.789		3.85357	34.305
	3.8417	30.821		3.85427	34.379
	3.8424	30.868		3.85497	34.435
	3.8431	30.927		3.85566	34.462
	3.8438	30.989		3.85636	34.481
	3.8445	31.061		3.85706	34.511
	3.8452	31.132		3.85775	34.549
	3.8459	31.188		3.85845	34.594
	3.84659	31.226		3.85915	34.653
	3.84729	31.255		3.85984	34.716
	3.84799	31.29		3.86054	34.768
	3.84869	31.331		3.86124	34.802
	3.84939	31.372		3.86193	34.833
	3.85008	31.419		3.86263	34.874
	3.85078	31.469		3.86333	34.93
	3.85148	31.516		3.86402	35
	3.85218	31.545		3.86472	35.074
	3.85288	31.562		3.86541	35.159
	3.85357	31.585		3.86611	35.24
	3.85427	31.62		3.8668	35.299
	3.85497	31.673		3.8675	35.341
	3.85566	31.738		3.86819	35.375
	3.85636	31.81		3.86889	35.42
	3.85706	31.887		3.86958	35.472
	3.85775	31.95		3.87028	35.528
	3.85845	31.994		3.87097	35.584
	3.85915	32.029		3.87167	35.643
	3.85984	32.07		3.87236	35.692
	3.86054	32.126		3.87306	35.715
	3.86124	32.189		3.87375	35.731
	3.86193	32.251		3.87445	35.747
	3.86263	32.32		3.87514	35.789
	3.86333	32.379		3.87583	35.845
	3.86402	32.414		3.87653	35.919
	3.86472	32.434		3.87722	36.004
	3.86541	32.451		3.87792	36.092
	3.86611	32.477		3.87861	36.159
	3.8668	32.515		3.8793	36.204
	3.8675	32.566		3.88	36.246
	3.86819	32.625		3.88069	36.295
	3.86889	32.694		3.88138	36.358
	3.86958	32.753		3.88208	36.425
	3.87028	32.797		3.88277	36.499
	3.87097	32.83		3.88346	36.577
	3.87167	32.874		3.88416	36.636
	3.87236	32.927		3.88485	36.671
	3.87306	32.993		3.88554	36.69
	3.87375	33.062		3.88624	36.707
	3.87445	33.136		3.88693	36.741
	3.87514	33.208		3.88762	36.79
	3.87583	33.256		3.88831	36.849
	3.87653	33.285		3.889	36.927
	3.87722	33.302		3.8897	37.009
	3.87792	33.331		3.89039	37.076
	3.87861	33.366		3.89108	37.121
	3.8793	33.407		3.89177	37.163
	3.88	33.461		3.89246	37.215
	3.88069	33.52		3.89316	37.279
	3.88138	33.571		3.89385	37.353
	3.88208	33.606		3.89454	37.438
	3.88277	33.638		3.89523	37.527
	3.88346	33.677		3.89592	37.602
	3.88416	33.733		3.89661	37.651
	3.88485	33.799		3.8973	37.674
	3.88554	33.871		3.898	37.697
	3.88624	33.952		3.89869	37.732
	3.88693	34.027		3.89938	37.777
	3.88762	34.087		3.90007	37.826
	3.88831	34.125		3.90076	37.89
	3.889	34.164		3.90145	37.953
	3.8897	34.208		3.90214	37.998
	3.89039	34.265		3.90283	38.029
	3.89108	34.321		3.90352	38.06
	3.89177	34.381		3.90421	38.105
	3.89246	34.441		3.9049	38.165
	3.89316	34.489		3.90559	38.232
	3.89385	34.518		3.90628	38.314
	3.89454	34.541		3.90697	38.403
	3.89523	34.567		3.90766	38.482
	3.89592	34.612		3.90835	38.538
	3.89661	34.672		3.90904	38.576
	3.8973	34.741		3.90973	38.614
	3.898	34.819		3.91042	38.66
	3.89869	34.897		3.91111	38.709
	3.89938	34.957		3.9118	38.765
	3.90007	34.998		3.91249	38.825
	3.90076	35.037		3.91317	38.885
	3.90145	35.088		3.91386	38.931
	3.90214	35.148		3.91455	38.95
	3.90283	35.214		3.91524	38.967
	3.90352	35.286		3.91593	38.994
	3.90421	35.361		3.91662	39.039
	3.9049	35.421		3.91731	39.103
	3.90559	35.453		3.91799	39.181
	3.90628	35.467		3.91868	39.271
	3.90697	35.491		3.91937	39.353
	3.90766	35.523		3.92006	39.409
	3.90835	35.571		3.92075	39.447
	3.90904	35.625		3.92144	39.482
	3.90973	35.694		3.92212	39.535
	3.91042	35.769		3.92281	39.598
	3.91111	35.829		3.9235	39.666
	3.9118	35.874		3.92419	39.741
	3.91249	35.913		3.92487	39.812
	3.91317	35.963		3.92556	39.857
	3.91386	36.023		3.92625	39.877
	3.91455	36.09		3.92693	39.89
	3.91524	36.165		3.92762	39.91
	3.91593	36.244		3.92831	39.948
	3.91662	36.313		3.929	39.997
	3.91731	36.358		3.92968	40.057
	3.91799	36.384		3.93037	40.136
	3.91868	36.41		3.93106	40.211
	3.91937	36.446		3.93174	40.267
	3.92006	36.488		3.93243	40.313
	3.92075	36.535		3.93312	40.355
	3.92144	36.592		3.9338	40.411
	3.92212	36.653		3.93449	40.479
	3.92281	36.697		3.93517	40.558
	3.9235	36.73		3.93586	40.644
	3.92419	36.762		3.93655	40.733
	3.92487	36.807		3.93723	40.805
[truncated: 3,242 more rows]
