# Supplementary material for: Production and Evaluation of Fluorophore-Doped Polymer Substrates to Screen for Plastic-Degrading Enzymes
Source: ACS Sustain Chem Eng. 2026 Mar 25;14(13):6485–94. doi: 10.1021/acssuschemeng.6c00030 (PMC13058888; doi:10.1021/acssuschemeng.6c00030)
Supplement: Supplementary file 2 [file sc6c00030_si_002.zip › FigS12.xlsx]

## Sheet: Fig S12 A,B
	Retention time (min)	Rayleigh ratio		Retention time (min)	dRI		Retention time (min)	Molar mass (kDa)
	0.00226667	-0.0001041		0.00449662	0.00043638		13.7447	1481.18
	0.0104565	-0.000111		0.0132686	0.00041018		13.7529	1361.66
	0.0186462	-0.0001175		0.0220406	0.00038015		13.7611	1288.35
	0.026836	-0.0001247		0.0308126	0.00035481		13.7693	1183.62
	0.0350258	-0.0001337		0.0395846	0.00033018		13.7775	1103.6
	0.0432156	-0.0001436		0.0483566	0.00029961		13.7857	1040.7
	0.0514054	-0.0001528		0.0571286	0.00027602		13.7939	979.772
	0.0595952	-0.0001599		0.0659006	0.0002532		13.8021	957.819
	0.067785	-0.000165		0.0746726	0.00022663		13.8102	918.29
	0.0759747	-0.0001688		0.0834446	0.00020629		13.8184	883.88
	0.0841645	-0.0001714		0.0922166	0.00018581		13.8266	866.964
	0.0923543	-0.0001715		0.100989	0.00016347		13.8348	836.757
	0.100544	-0.0001682		0.109761	0.00014378		13.843	804.806
	0.108734	-0.0001635		0.118533	0.00012266		13.8512	775.734
	0.116924	-0.0001607		0.127305	0.00010234		13.8594	738.592
	0.125113	-0.0001607		0.136077	8.72e-05		13.8676	699.259
	0.133303	-0.0001621		0.144849	7.25e-05		13.8758	666.291
	0.141493	-0.0001633		0.153621	5.27e-05		13.884	630.82
	0.149683	-0.0001643		0.162393	3.63e-05		13.8921	594.832
	0.157873	-0.0001648		0.171165	2.27e-05		13.9003	572.845
	0.166062	-0.0001643		0.179937	4.77e-06		13.9085	553.196
	0.174252	-0.0001616		0.188709	-7.36e-06		13.9167	531.886
	0.182442	-0.0001563		0.197481	-2.05e-05		13.9249	518.977
	0.190632	-0.0001479		0.206253	-3.66e-05		13.9331	498.901
	0.198822	-0.0001367		0.215025	-4.36e-05		13.9413	482.011
	0.207011	-0.0001247		0.223797	-5.28e-05		13.9495	467.877
	0.215201	-0.0001147		0.232569	-6.59e-05		13.9577	449.336
	0.223391	-0.0001086		0.241341	-7.31e-05		13.9659	433.492
	0.231581	-0.0001064		0.250113	-8.25e-05		13.974	422.248
	0.23977	-0.0001075		0.258885	-9.24e-05		13.9822	410.37
	0.24796	-0.0001104		0.267657	-9.91e-05		13.9904	397.954
	0.25615	-0.000114		0.276429	-0.0001075		13.9986	389.479
	0.26434	-0.0001172		0.285201	-0.0001172		14.0068	383.252
	0.27253	-0.0001197		0.293973	-0.0001209		14.015	374.376
	0.280719	-0.0001212		0.302745	-0.0001289		14.0232	367.249
	0.288909	-0.0001223		0.311517	-0.0001374		14.0314	359.218
	0.297099	-0.0001233		0.320289	-0.0001404		14.0396	349.326
	0.305289	-0.0001249		0.329061	-0.0001502		14.0478	346.575
	0.313479	-0.0001275		0.337833	-0.0001546		14.0559	342.477
	0.321668	-0.0001307		0.346605	-0.000157		14.0641	335.684
	0.329858	-0.0001327		0.355377	-0.0001618		14.0723	328.663
	0.338048	-0.0001319		0.364149	-0.000167		14.0805	321.456
	0.346238	-0.0001282		0.372921	-0.0001725		14.0887	315.936
	0.354428	-0.0001236		0.381693	-0.0001754		14.0969	313.676
	0.362617	-0.0001201		0.390465	-0.0001796		14.1051	313.415
	0.370807	-0.0001192		0.399237	-0.0001834		14.1133	314.165
	0.378997	-0.0001216		0.408009	-0.0001869		14.1215	315.145
	0.387187	-0.0001255		0.416781	-0.0001887		14.1296	314.153
	0.395376	-0.0001282		0.425553	-0.0001899		14.1378	311.106
	0.403566	-0.0001281		0.434325	-0.0001931		14.146	306.803
	0.411756	-0.0001256		0.443097	-0.0001972		14.1542	300.997
	0.419946	-0.0001219		0.451869	-0.0002002		14.1624	297.073
	0.428136	-0.0001184		0.460641	-0.000202		14.1706	294.464
	0.436325	-0.0001151		0.469413	-0.0002042		14.1788	291.396
	0.444515	-0.000112		0.478185	-0.0002079		14.187	288.193
	0.452705	-0.0001101		0.486957	-0.0002116		14.1952	286.126
	0.460895	-0.0001104		0.495729	-0.0002121		14.2034	283.747
	0.469085	-0.0001134		0.504501	-0.0002129		14.2115	281.43
	0.477274	-0.0001179		0.513273	-0.0002137		14.2197	280.06
	0.485464	-0.0001232		0.522045	-0.0002181		14.2279	278.538
	0.493654	-0.0001286		0.530817	-0.0002204		14.2361	275.976
	0.501844	-0.0001342		0.539589	-0.0002222		14.2443	273.012
	0.510033	-0.0001398		0.548361	-0.0002223		14.2525	269.75
	0.518223	-0.0001438		0.557133	-0.0002241		14.2607	265.767
	0.526413	-0.0001446		0.565905	-0.0002249		14.2689	262.332
	0.534603	-0.0001432		0.574677	-0.0002256		14.2771	259.628
	0.542793	-0.0001419		0.583449	-0.0002284		14.2853	256.541
	0.550982	-0.0001412		0.592221	-0.0002281		14.2934	254.477
	0.559172	-0.00014		0.600993	-0.0002286		14.3016	252.371
	0.567362	-0.0001368		0.609765	-0.0002291		14.3098	250.044
	0.575552	-0.0001328		0.618537	-0.0002311		14.318	248.021
	0.583742	-0.0001298		0.627309	-0.0002314		14.3262	246.086
	0.591931	-0.0001289		0.636081	-0.0002317		14.3344	244.378
	0.600121	-0.0001296		0.644853	-0.0002326		14.3426	242.789
	0.608311	-0.0001311		0.653625	-0.0002335		14.3508	240.99
	0.616501	-0.0001326		0.662397	-0.0002358		14.359	239.038
	0.62469	-0.000134		0.671169	-0.0002366		14.3672	237.202
	0.63288	-0.0001355		0.679941	-0.0002374		14.3753	235.468
	0.64107	-0.0001372		0.688713	-0.0002401		14.3835	233.858
	0.64926	-0.0001393		0.697485	-0.0002371		14.3917	232.46
	0.65745	-0.0001419		0.706257	-0.0002374		14.3999	231.056
	0.665639	-0.0001448		0.715029	-0.0002377		14.4081	229.829
	0.673829	-0.000147		0.723801	-0.0002386		14.4163	228.557
	0.682019	-0.000147		0.732573	-0.0002391		14.4245	227.04
	0.690209	-0.0001435		0.741345	-0.0002401		14.4327	225.701
	0.698399	-0.0001355		0.750117	-0.0002406		14.4409	224.919
	0.706588	-0.0001234		0.758889	-0.000241		14.4491	224.071
	0.714778	-0.0001096		0.767661	-0.0002438		14.4572	223.077
	0.722968	-9.65e-05		0.776433	-0.0002419		14.4654	222.379
	0.731158	-8.55e-05		0.785205	-0.0002412		14.4736	221.685
	0.739347	-7.78e-05		0.793977	-0.0002405		14.4818	220.854
	0.747537	-7.35e-05		0.802749	-0.0002402		14.49	220.354
	0.755727	-7.12e-05		0.811521	-0.0002407		14.4982	220.196
	0.763917	-6.96e-05		0.820293	-0.0002413		14.5064	219.969
	0.772107	-6.91e-05		0.829065	-0.0002407		14.5146	219.739
	0.780296	-7.1e-05		0.837837	-0.000241		14.5228	219.758
	0.788486	-7.54e-05		0.846609	-0.0002414		14.5309	220.23
	0.796676	-8.11e-05		0.855381	-0.0002411		14.5391	220.998
	0.804866	-8.65e-05		0.864153	-0.0002411		14.5473	221.32
	0.813056	-9.11e-05		0.872925	-0.0002411		14.5555	220.895
	0.821245	-9.51e-05		0.881697	-0.0002409		14.5637	220.054
	0.829435	-9.92e-05		0.890469	-0.0002408		14.5719	219.007
	0.837625	-0.0001042		0.899241	-0.0002393		14.5801	217.917
	0.845815	-0.0001106		0.908013	-0.0002389		14.5883	216.831
	0.854004	-0.0001173		0.916785	-0.0002388		14.5965	215.736
	0.862194	-0.0001232		0.925557	-0.0002388		14.6047	214.64
	0.870384	-0.0001277		0.934329	-0.0002347		14.6128	213.59
	0.878574	-0.0001306		0.943101	-0.0002343		14.621	212.541
	0.886764	-0.0001325		0.951873	-0.000234		14.6292	211.449
	0.894953	-0.0001344		0.960645	-0.0002317		14.6374	210.518
	0.903143	-0.0001372		0.969417	-0.00023		14.6456	209.728
	0.911333	-0.0001414		0.978189	-0.00023		14.6538	208.894
	0.919523	-0.0001457		0.986961	-0.0002278		14.662	208.322
	0.927713	-0.0001487		0.995733	-0.0002276		14.6702	207.817
	0.935902	-0.0001507		1.0045	-0.0002275		14.6784	207.225
	0.944092	-0.0001526		1.01328	-0.0002275		14.6866	206.63
	0.952282	-0.0001547		1.02205	-0.0002274		14.6947	205.937
	0.960472	-0.0001565		1.03082	-0.0002244		14.7029	205.191
	0.968661	-0.0001575		1.03959	-0.0002226		14.7111	204.523
	0.976851	-0.0001587		1.04836	-0.0002205		14.7193	203.887
	0.985041	-0.0001617		1.05714	-0.0002163		14.7275	203.285
	0.993231	-0.0001668		1.06591	-0.0002163		14.7357	202.816
	1.00142	-0.0001728		1.07468	-0.0002162		14.7439	202.374
	1.00961	-0.000178		1.08345	-0.0002153		14.7521	201.778
	1.0178	-0.0001811		1.09222	-0.000213		14.7603	201.243
	1.02599	-0.0001821		1.101	-0.0002108		14.7685	200.806
	1.03418	-0.0001822		1.10977	-0.0002101		14.7766	200.14
	1.04237	-0.0001823		1.11854	-0.0002079		14.7848	199.457
	1.05056	-0.0001827		1.12731	-0.0002054		14.793	198.865
	1.05875	-0.0001825		1.13608	-0.0002041		14.8012	198.141
	1.06694	-0.0001812		1.14486	-0.0002027		14.8094	197.45
	1.07513	-0.0001787		1.15363	-0.0001991		14.8176	196.845
	1.08332	-0.0001758		1.1624	-0.0001974		14.8258	196.26
	1.09151	-0.0001733		1.17117	-0.0001974		14.834	195.749
	1.0997	-0.0001682		1.17994	-0.0001947		14.8422	195.325
	1.10789	-0.000152		1.18872	-0.0001936		14.8504	194.916
	1.11608	-0.0001218		1.19749	-0.0001925		14.8585	194.47
	1.12427	-9.08e-05		1.20626	-0.0001905		14.8667	193.966
	1.13246	-7.17e-05		1.21503	-0.0001852		14.8749	193.399
	1.14065	-6.32e-05		1.2238	-0.0001843		14.8831	192.861
	1.14884	-6.04e-05		1.23258	-0.000183		14.8913	192.333
	1.15703	-6e-05		1.24135	-0.0001823		14.8995	191.774
	1.16522	-5.8e-05		1.25012	-0.0001816		14.9077	191.272
	1.17341	-5.12e-05		1.25889	-0.0001779		14.9159	190.783
	1.1816	-4.15e-05		1.26766	-0.0001776		14.9241	190.311
	1.18979	-3.34e-05		1.27644	-0.0001772		14.9322	189.912
	1.19798	-2.97e-05		1.28521	-0.000176		14.9404	189.516
	1.20617	-3.04e-05		1.29398	-0.0001756		14.9486	189.104
	1.21436	-3.38e-05		1.30275	-0.0001752		14.9568	188.737
	1.22254	-3.85e-05		1.31152	-0.0001694		14.965	188.4
	1.23073	-4.36e-05		1.3203	-0.0001681		14.9732	188.114
	1.23892	-4.85e-05		1.32907	-0.0001667		14.9814	187.951
	1.24711	-5.22e-05		1.33784	-0.0001655		14.9896	187.835
	1.2553	-5.44e-05		1.34661	-0.0001643		14.9978	187.621
	1.26349	-5.63e-05		1.35538	-0.0001626		15.006	187.34
	1.27168	-5.88e-05		1.36416	-0.0001592		15.0141	186.986
	1.27987	-6.19e-05		1.37293	-0.0001568		15.0223	186.54
	1.28806	-6.51e-05		1.3817	-0.0001562		15.0305	186.13
	1.29625	-6.8e-05		1.39047	-0.0001549		15.0387	185.725
	1.30444	-7.01e-05		1.39924	-0.0001545		15.0469	185.266
	1.31263	-7.07e-05		1.40802	-0.0001541		15.0551	184.837
	1.32082	-7.05e-05		1.41679	-0.0001478		15.0633	184.418
	1.32901	-7.06e-05		1.42556	-0.0001458		15.0715	183.992
	1.3372	-7.19e-05		1.43433	-0.0001439		15.0797	183.608
	1.34539	-7.4e-05		1.4431	-0.0001403		15.0879	183.263
	1.35358	-7.59e-05		1.45188	-0.0001365		15.096	182.774
	1.36177	-7.68e-05		1.46065	-0.0001357		15.1042	182.038
	1.36996	-7.67e-05		1.46942	-0.0001347		15.1124	181.272
	1.37815	-7.61e-05		1.47819	-0.0001344		15.1206	180.713
	1.38634	-7.59e-05		1.48696	-0.000134		15.1288	180.268
	1.39453	-7.69e-05		1.49574	-0.0001333		15.137	179.842
	1.40272	-7.93e-05		1.50451	-0.0001315		15.1452	179.375
	1.41091	-8.25e-05		1.51328	-0.0001307		15.1534	178.944
	1.4191	-8.58e-05		1.52205	-0.0001288		15.1616	178.531
	1.42729	-8.84e-05		1.53082	-0.0001288		15.1698	178.093
	1.43548	-8.98e-05		1.5396	-0.0001287		15.1779	177.662
	1.44367	-9.02e-05		1.54837	-0.0001261		15.1861	177.185
	1.45186	-9.01e-05		1.55714	-0.0001228		15.1943	176.687
	1.46005	-8.97e-05		1.56591	-0.0001221		15.2025	176.217
	1.46824	-8.83e-05		1.57468	-0.0001205		15.2107	175.748
	1.47643	-8.58e-05		1.58346	-0.0001198		15.2189	175.287
	1.48462	-8.32e-05		1.59223	-0.000119		15.2271	174.862
	1.49281	-8.18e-05		1.601	-0.0001166		15.2353	174.441
	1.501	-8.19e-05		1.60977	-0.0001154		15.2435	174.012
	1.50919	-8.26e-05		1.61854	-0.0001142		15.2516	173.623
	1.51738	-8.21e-05		1.62732	-0.0001134		15.2598	173.231
	1.52557	-7.86e-05		1.63609	-0.0001126		15.268	172.802
	1.53376	-7.16e-05		1.64486	-0.0001119		15.2762	172.393
	1.54195	-6.29e-05		1.65363	-0.0001115		15.2844	171.994
	1.55014	-5.5e-05		1.6624	-0.0001111		15.2926	171.574
	1.55833	-4.95e-05		1.67118	-0.0001088		15.3008	171.177
	1.56652	-4.68e-05		1.67995	-0.0001081		15.309	170.799
	1.57471	-4.62e-05		1.68872	-0.0001085		15.3172	170.419
	1.5829	-4.69e-05		1.69749	-0.0001089		15.3254	170.03
	1.59109	-4.91e-05		1.70626	-0.00011		15.3335	169.643
	1.59928	-5.3e-05		1.71504	-0.0001123		15.3417	169.266
	1.60746	-5.83e-05		1.72381	-0.0001093		15.3499	168.894
	1.61565	-6.47e-05		1.73258	-0.0001075		15.3581	168.533
	1.62384	-7.14e-05		1.74135	-0.0001077		15.3663	168.181
	1.63203	-7.75e-05		1.75012	-0.0001079		15.3745	167.798
	1.64022	-8.18e-05		1.7589	-0.0001085		15.3827	167.379
	1.64841	-8.37e-05		1.76767	-0.0001088		15.3909	166.931
	1.6566	-8.15e-05		1.77644	-0.000109		15.3991	166.471
	1.66479	-7.54e-05		1.78521	-0.0001105		15.4073	166.031
	1.67298	-6.84e-05		1.79398	-0.0001082		15.4154	165.615
	1.68117	-6.44e-05		1.80276	-0.0001082		15.4236	165.271
	1.68936	-6.46e-05		1.81153	-0.0001082		15.4318	165.087
	1.69755	-6.76e-05		1.8203	-0.000107		15.44	165.053
	1.70574	-7.1e-05		1.82907	-0.0001067		15.4482	164.976
	1.71393	-7.41e-05		1.83784	-0.0001064		15.4564	164.687
	1.72212	-7.72e-05		1.84662	-0.0001028		15.4646	164.23
	1.73031	-8.05e-05		1.85539	-0.0001025		15.4728	163.735
	1.7385	-8.39e-05		1.86416	-0.0001021		15.481	163.273
	1.74669	-8.62e-05		1.87293	-0.0001022		15.4892	162.853
	1.75488	-8.64e-05		1.8817	-0.0001023		15.4973	162.456
	1.76307	-8.45e-05		1.89048	-0.0001033		15.5055	162.034
	1.77126	-8.19e-05		1.89925	-0.0001035		15.5137	161.563
	1.77945	-8.04e-05		1.90802	-0.0001028		15.5219	161.054
	1.78764	-8.07e-05		1.91679	-0.0001021		15.5301	160.413
	1.79583	-8.22e-05		1.92556	-0.0001006		15.5383	159.766
	1.80402	-8.4e-05		1.93434	-0.0001		15.5465	159.282
	1.81221	-8.53e-05		1.94311	-0.0001001		15.5547	158.902
	1.8204	-8.64e-05		1.95188	-0.0001002		15.5629	158.544
	1.82859	-8.76e-05		1.96065	-0.0001006		15.5711	158.16
	1.83678	-8.91e-05		1.96942	-0.0001009		15.5792	157.731
	1.84497	-9.13e-05		1.9782	-0.0001012		15.5874	157.278
	1.85316	-9.38e-05		1.98697	-0.0001018		15.5956	156.847
	1.86135	-9.63e-05		1.99574	-0.000101		15.6038	156.446
	1.86954	-9.8e-05		2.00451	-9.94e-05		15.612	156.045
	1.87773	-9.83e-05		2.01328	-9.91e-05		15.6202	155.635
	1.88592	-9.67e-05		2.02206	-9.9e-05		15.6284	155.219
	1.89411	-9.36e-05		2.03083	-9.9e-05		15.6366	154.797
	1.9023	-9.09e-05		2.0396	-9.9e-05		15.6448	154.361
	1.91049	-9.06e-05		2.04837	-9.81e-05		15.6529	153.924
	1.91868	-9.38e-05		2.05714	-9.51e-05		15.6611	153.497
	1.92687	-9.94e-05		2.06592	-9.42e-05		15.6693	153.083
	1.93506	-0.0001058		2.07469	-9.36e-05		15.6775	152.672
	1.94325	-0.0001122		2.08346	-9.35e-05		15.6857	152.256
	1.95144	-0.0001185		2.09223	-9.33e-05		15.6939	151.836
	1.95963	-0.0001245		2.101	-9.21e-05		15.7021	151.43
	1.96782	-0.0001297		2.10978	-9.19e-05		15.7103	151.057
	1.97601	-0.0001338		2.11855	-9.17e-05		15.7185	150.694
	1.9842	-0.0001373		2.12732	-8.8e-05		15.7267	150.308
	1.99238	-0.0001409		2.13609	-8.8e-05		15.7348	149.901
	2.00057	-0.0001454		2.14486	-8.8e-05		15.743	149.488
	2.00876	-0.000151		2.15364	-8.54e-05		15.7512	149.059
	2.01695	-0.0001577		2.16241	-8.44e-05		15.7594	148.624
	2.02514	-0.0001649		2.17118	-8.4e-05		15.7676	148.158
	2.03333	-0.0001725		2.17995	-8.35e-05		15.7758	147.615
	2.04152	-0.0001802		2.18872	-7.84e-05		15.784	147.138
	2.04971	-0.0001881		2.1975	-7.68e-05		15.7922	146.764
	2.0579	-0.0001956		2.20627	-7.61e-05		15.8004	146.395
	2.06609	-0.0002024		2.21504	-7.53e-05		15.8086	146.003
	2.07428	-0.0002084		2.22381	-7.42e-05		15.8167	145.616
	2.08247	-0.0002141		2.23258	-7.32e-05		15.8249	145.252
	2.09066	-0.0002202		2.24136	-7.22e-05		15.8331	144.898
	2.09885	-0.0002272		2.25013	-7.19e-05		15.8413	144.536
	2.10704	-0.0002339		2.2589	-7.05e-05		15.8495	144.162
	2.11523	-0.0002387		2.26767	-7.03e-05		15.8577	143.782
	2.12342	-0.0002413		2.27644	-6.61e-05		15.8659	143.397
	2.13161	-0.0002426		2.28522	-6.53e-05		15.8741	142.999
	2.1398	-0.0002431		2.29399	-6.46e-05		15.8823	142.596
	2.14799	-0.0002428		2.30276	-6.49e-05		15.8905	142.188
	2.15618	-0.0002418		2.31153	-6.52e-05		15.8986	141.77
	2.16437	-0.0002403		2.3203	-6.62e-05		15.9068	141.37
	2.17256	-0.0002386		2.32908	-6.33e-05		15.915	140.974
	2.18075	-0.0002365		2.33785	-6.18e-05		15.9232	140.567
	2.18894	-0.0002334		2.34662	-6.04e-05		15.9314	140.164
	2.19713	-0.0002289		2.35539	-5.74e-05		15.9396	139.763
	2.20532	-0.0002231		2.36416	-5.71e-05		15.9478	139.334
	2.21351	-0.0002173		2.37294	-5.68e-05		15.956	138.839
	2.2217	-0.0002126		2.38171	-5.33e-05		15.9642	138.279
	2.22989	-0.0002088		2.39048	-5.23e-05		15.9724	137.732
	2.23808	-0.0002044		2.39925	-5.13e-05		15.9805	137.286
	2.24627	-0.0001977		2.40802	-4.9e-05		15.9887	136.916
	2.25446	-0.0001892		2.4168	-4.69e-05		15.9969	136.547
	2.26265	-0.0001801		2.42557	-4.48e-05		16.0051	136.183
	2.27084	-0.0001712		2.43434	-4.2e-05		16.0133	135.815
	2.27903	-0.0001635		2.44311	-4.19e-05		16.0215	135.445
	2.28722	-0.0001581		2.45188	-4.19e-05		16.0297	135.08
	2.29541	-0.0001557		2.46066	-3.86e-05		16.0379	134.695
	2.3036	-0.0001559		2.46943	-3.61e-05		16.0461	134.272
	2.31179	-0.0001578		2.4782	-3.3e-05		16.0542	133.865
	2.31998	-0.0001605		2.48697	-3.17e-05		16.0624	133.492
	2.32817	-0.0001632		2.49574	-3.03e-05		16.0706	133.124
	2.33636	-0.0001653		2.50452	-3.02e-05		16.0788	132.746
	2.34455	-0.0001669		2.51329	-3.07e-05		16.087	132.365
	2.35274	-0.0001673		2.52206	-3.11e-05		16.0952	131.982
	2.36093	-0.0001651		2.53083	-2.68e-05		16.1034	131.575
	2.36912	-0.0001599		2.5396	-2.37e-05		16.1116	131.091
	2.3773	-0.0001536		2.54838	-2.37e-05		16.1198	130.597
	2.38549	-0.0001494		2.55715	-2.15e-05		16.128	130.208
	2.39368	-0.0001488		2.56592	-2.05e-05		16.1361	129.844
	2.40187	-0.0001513		2.57469	-2.01e-05		16.1443	129.471
	2.41006	-0.0001554		2.58346	-1.76e-05		16.1525	129.106
	2.41825	-0.0001595		2.59224	-1.67e-05		16.1607	128.736
	2.42644	-0.0001627		2.60101	-1.66e-05		16.1689	128.363
	2.43463	-0.0001643		2.60978	-1.32e-05		16.1771	128.006
	2.44282	-0.0001647		2.61855	-1.1e-05		16.1853	127.656
	2.45101	-0.0001644		2.62732	-9.29e-06		16.1935	127.304
	2.4592	-0.0001643		2.6361	-8.82e-06		16.2017	126.949
	2.46739	-0.0001647		2.64487	-8.79e-06		16.2099	126.591
	2.47558	-0.0001657		2.65364	-9.19e-06		16.218	126.229
	2.48377	-0.0001667		2.66241	-9.59e-06		16.2262	125.87
	2.49196	-0.0001673		2.67118	-8.14e-06		16.2344	125.514
	2.50015	-0.0001675		2.67996	-6.47e-06		16.2426	125.16
	2.50834	-0.0001668		2.68873	-5.84e-06		16.2508	124.815
	2.51653	-0.0001656		2.6975	-5.21e-06		16.259	124.477
	2.52472	-0.0001643		2.70627	-3.99e-06		16.2672	124.143
	2.53291	-0.0001638		2.71504	-3.52e-06		16.2754	123.818
	2.5411	-0.0001643		2.72382	-3.06e-06		16.2836	123.491
	2.54929	-0.0001652		2.73259	-2.01e-06		16.2918	123.151
	2.55748	-0.0001651		2.74136	-1.83e-06		16.2999	122.805
	2.56567	-0.0001632		2.75013	-1.64e-06		16.3081	122.456
	2.57386	-0.0001604		2.7589	8.12e-07		16.3163	122.105
	2.58205	-0.0001581		2.76768	2e-06		16.3245	121.754
	2.59024	-0.0001567		2.77645	3.19e-06		16.3327	121.403
	2.59843	-0.000155		2.78522	3.98e-06		16.3409	121.053
	2.60662	-0.0001524		2.79399	4.13e-06		16.3491	120.704
	2.61481	-0.0001489		2.80276	4.29e-06		16.3573	120.356
	2.623	-0.0001448		2.81154	5.65e-06		16.3655	120.014
	2.63119	-0.000141		2.82031	6.32e-06		16.3737	119.679
	2.63938	-0.0001384		2.82908	6.99e-06		16.3818	119.339
	2.64757	-0.0001374		2.83785	7.99e-06		16.39	118.999
	2.65576	-0.0001376		2.84662	8.29e-06		16.3982	118.664
	2.66395	-0.0001387		2.8554	8.59e-06		16.4064	118.327
	2.67214	-0.0001408		2.86417	8.83e-06		16.4146	117.989
	2.68033	-0.0001432		2.87294	1.04e-05		16.4228	117.654
	2.68852	-0.0001447		2.88171	1.15e-05		16.431	117.317
	2.69671	-0.0001446		2.89048	1.21e-05		16.4392	116.976
	2.7049	-0.0001438		2.89926	1.25e-05		16.4474	116.635
	2.71309	-0.0001435		2.90803	1.41e-05		16.4555	116.295
	2.72128	-0.0001438		2.9168	1.47e-05		16.4637	115.959
	2.72947	-0.0001434		2.92557	1.48e-05		16.4719	115.625
	2.73766	-0.0001414		2.93434	1.48e-05		16.4801	115.298
	2.74585	-0.0001382		2.94312	1.48e-05		16.4883	114.98
	2.75404	-0.0001346		2.95189	1.4e-05		16.4965	114.67
	2.76222	-0.0001317		2.96066	1.42e-05		16.5047	114.36
	2.77041	-0.00013		2.96943	1.43e-05		16.5129	114.043
	2.7786	-0.0001295		2.9782	1.44e-05		16.5211	113.735
	2.78679	-0.0001302		2.98698	1.51e-05		16.5293	113.464
	2.79498	-0.0001315		2.99575	1.54e-05		16.5374	113.188
	2.80317	-0.000133		3.00452	1.57e-05		16.5456	112.875
	2.81136	-0.0001341		3.01329	1.64e-05		16.5538	112.549
	2.81955	-0.0001345		3.02206	1.92e-05		16.562	112.223
	2.82774	-0.0001344		3.03084	1.98e-05		16.5702	111.894
	2.83593	-0.000135		3.03961	1.9e-05		16.5784	111.565
	2.84412	-0.0001372		3.04838	1.81e-05		16.5866	111.24
	2.85231	-0.0001413		3.05715	1.64e-05		16.5948	110.92
	2.8605	-0.0001459		3.06592	1.77e-05		16.603	110.597
	2.86869	-0.0001497		3.0747	1.79e-05		16.6112	110.278
	2.87688	-0.0001524		3.08347	1.79e-05		16.6193	109.964
	2.88507	-0.000154		3.09224	1.78e-05		16.6275	109.641
	2.89326	-0.000155		3.10101	1.75e-05		16.6357	109.317
	2.90145	-0.0001556		3.10978	1.75e-05		16.6439	108.999
	2.90964	-0.000156		3.11856	1.89e-05		16.6521	108.683
	2.91783	-0.0001555		3.12733	1.89e-05		16.6603	108.371
	2.92602	-0.0001517		3.1361	1.92e-05		16.6685	108.057
	2.93421	-0.0001426		3.14487	1.93e-05		16.6767	107.739
	2.9424	-0.0001298		3.15364	1.93e-05		16.6849	107.424
	2.95059	-0.0001175		3.16242	1.96e-05		16.6931	107.115
	2.95878	-0.0001098		3.17119	1.94e-05		16.7012	106.82
	2.96697	-0.0001074		3.17996	1.93e-05		16.7094	106.54
	2.97516	-0.0001083		3.18873	2.04e-05		16.7176	106.26
	2.98335	-0.0001103		3.1975	2.05e-05		16.7258	105.964
	2.99154	-0.0001134		3.20628	2.05e-05		16.734	105.652
	2.99973	-0.000118		3.21505	2.05e-05		16.7422	105.331
	3.00792	-0.0001236		3.22382	1.94e-05		16.7504	105.009
	3.01611	-0.0001292		3.23259	1.82e-05		16.7586	104.694
	3.0243	-0.0001344		3.24136	1.81e-05		16.7668	104.386
	3.03249	-0.0001394		3.25014	1.8e-05		16.7749	104.079
	3.04068	-0.0001445		3.25891	1.78e-05		16.7831	103.774
	3.04887	-0.00015		3.26768	1.66e-05		16.7913	103.468
	3.05706	-0.0001555		3.27645	1.54e-05		16.7995	103.157
	3.06525	-0.0001575		3.28522	1.38e-05		16.8077	102.846
	3.07344	-0.0001488		3.294	1.51e-05		16.8159	102.532
	3.08163	-0.000128		3.30277	1.63e-05		16.8241	102.219
	3.08982	-0.0001078		3.31154	1.71e-05		16.8323	101.912
	3.09801	-9.94e-05		3.32031	1.7e-05		16.8405	101.609
	3.1062	-0.0001013		3.32908	1.69e-05		16.8487	101.303
	3.11439	-0.0001074		3.33786	1.54e-05		16.8568	100.996
	3.12258	-0.0001148		3.34663	1.56e-05		16.865	100.692
	3.13077	-0.0001232		3.3554	1.57e-05		16.8732	100.387
	3.13895	-0.0001321		3.36417	1.57e-05		16.8814	100.084
	3.14714	-0.0001412		3.37294	1.57e-05		16.8896	99.7826
	3.15533	-0.0001501		3.38172	1.55e-05		16.8978	99.4786
	3.16352	-0.000158		3.39049	1.62e-05		16.906	99.177
	3.17171	-0.0001643		3.39926	1.6e-05		16.9142	98.8744
	3.1799	-0.0001692		3.40803	1.59e-05		16.9224	98.5681
	3.18809	-0.0001733		3.4168	1.54e-05		16.9306	98.262
	3.19628	-0.0001776		3.42558	1.49e-05		16.9387	97.958
	3.20447	-0.0001833		3.43435	1.38e-05		16.9469	97.6546
	3.21266	-0.0001915		3.44312	1.54e-05		16.9551	97.3513
	3.22085	-0.0002011		3.45189	1.62e-05		16.9633	97.0489
	3.22904	-0.0002107		3.46066	1.7e-05		16.9715	96.7491
	3.23723	-0.0002193		3.46944	1.68e-05		16.9797	96.4533
	3.24542	-0.0002263		3.47821	1.66e-05		16.9879	96.1582
	3.25361	-0.0002312		3.48698	1.61e-05		16.9961	95.8597
	3.2618	-0.0002339		3.49575	1.37e-05		17.0043	95.5649
	3.26999	-0.0002344		3.50452	1.14e-05		17.0125	95.2717
	3.27818	-0.0002334		3.5133	1.18e-05		17.0206	94.9759
	3.28637	-0.0002318		3.52207	1.19e-05		17.0288	94.6818
	3.29456	-0.0002309		3.53084	1.2e-05		17.037	94.3855
	3.30275	-0.0002314		3.53961	1.06e-05		17.0452	94.088
	3.31094	-0.0002334		3.54838	9.18e-06		17.0534	93.7942
	3.31913	-0.000237		3.55716	5.93e-06		17.0616	93.5043
	3.32732	-0.0002418		3.56593	6.31e-06		17.0698	93.2168
	3.33551	-0.0002463		3.5747	6.27e-06		17.078	92.9321
	3.3437	-0.0002489		3.58347	6.23e-06		17.0862	92.6498
	3.35189	-0.0002497		3.59224	6.13e-06		17.0944	92.3645
	3.36008	-0.0002494		3.60102	4.88e-06		17.1025	92.0694
	3.36827	-0.0002494		3.60979	3.54e-06		17.1107	91.7784
	3.37646	-0.0002507		3.61856	4.37e-06		17.1189	91.5015
	3.38465	-0.0002538		3.62733	4.41e-06		17.1271	91.2247
	3.39284	-0.0002578		3.6361	4.45e-06		17.1353	90.945
	3.40103	-0.0002618		3.64488	4.02e-06		17.1435	90.6661
	3.40922	-0.0002661		3.65365	3.59e-06		17.1517	90.3904
	3.41741	-0.0002716		3.66242	2.48e-06		17.1599	90.1168
	3.4256	-0.0002788		3.67119	1.43e-06		17.1681	89.8443
	3.43379	-0.0002865		3.67996	-5.69e-07		17.1762	89.5727
	3.44198	-0.0002934		3.68874	-2.2e-06		17.1844	89.3025
	3.45017	-0.0002989		3.69751	-1.77e-06		17.1926	89.033
	3.45836	-0.0003031		3.70628	1.43e-06		17.2008	88.7633
	3.46655	-0.0003061		3.71505	1.74e-06		17.209	88.4929
	3.47474	-0.0003082		3.72382	1.77e-06		17.2172	88.2203
	3.48293	-0.0003098		3.7326	6.32e-07		17.2254	87.9456
	3.49112	-0.0003112		3.74137	-5.01e-07		17.2336	87.6689
	3.49931	-0.0003118		3.75014	-3.93e-07		17.2418	87.393
	3.5075	-0.0003105		3.75891	-2.84e-07		17.25	87.1143
	3.51569	-0.0003075		3.76768	2.25e-07		17.2581	86.8247
	3.52387	-0.0003046		3.77646	8.81e-07		17.2663	86.5415
	3.53206	-0.000303		3.78523	2.1e-06		17.2745	86.2706
	3.54025	-0.0003018		3.794	2.17e-06		17.2827	86.0018
	3.54844	-0.0003003		3.80277	2e-06		17.2909	85.734
	3.55663	-0.0002989		3.81154	1.84e-06		17.2991	85.4685
	3.56482	-0.0002985		3.82032	1.76e-06		17.3073	85.2057
	3.57301	-0.0002985		3.82909	-2.89e-06		17.3155	84.9445
	3.5812	-0.0002974		3.83786	-3.37e-06		17.3237	84.6824
	3.58939	-0.0002948		3.84663	-3.84e-06		17.3319	84.4179
	3.59758	-0.0002927		3.8554	-7.65e-06		17.34	84.1526
	3.60577	-0.0002925		3.86418	-6.64e-06		17.3482	83.8887
	3.61396	-0.0002931		3.87295	-6.27e-06		17.3564	83.6276
	3.62215	-0.0002928		3.88172	-6.35e-06		17.3646	83.3672
	3.63034	-0.0002919		3.89049	-6.44e-06		17.3728	83.1069
	3.63853	-0.0002923		3.89926	-8.08e-06		17.381	82.8467
	3.64672	-0.0002958		3.90804	-9.73e-06		17.3892	82.5893
	3.65491	-0.0003023		3.91681	-1.03e-05		17.3974	82.3343
	3.6631	-0.0003107		3.92558	-1.08e-05		17.4056	82.0791
	3.67129	-0.0003195		3.93435	-1.24e-05		17.4138	81.8184
	3.67948	-0.0003282		3.94312	-1e-05		17.4219	81.5466
	3.68767	-0.0003365		3.9519	-9.79e-06		17.4301	81.2759
	3.69586	-0.0003441		3.96067	-9.77e-06		17.4383	81.0187
	3.70405	-0.0003504		3.96944	-1.06e-05		17.4465	80.77
	3.71224	-0.0003545		3.97821	-1.14e-05		17.4547	80.5211
	3.72043	-0.0003576		3.98698	-1.27e-05		17.4629	80.2726
	3.72862	-0.0003613		3.99576	-1.22e-05		17.4711	80.0238
	3.73681	-0.0003664		4.00453	-1.25e-05		17.4793	79.7715
	3.745	-0.0003727		4.0133	-1.27e-05		17.4875	79.518
	3.75319	-0.0003793		4.02207	-1.38e-05		17.4957	79.268
	3.76138	-0.0003857		4.03084	-1.33e-05		17.5038	79.0211
	3.76957	-0.0003922		4.03962	-1.17e-05		17.512	78.7772
	3.77776	-0.0003989		4.04839	-1.17e-05		17.5202	78.5349
	3.78595	-0.0004054		4.05716	-1.17e-05		17.5284	78.2925
	3.79414	-0.0004112		4.06593	-1.18e-05		17.5366	78.0372
	3.80233	-0.0004162		4.0747	-1.19e-05		17.5448	77.7769
	3.81052	-0.0004209		4.08348	-1.2e-05		17.553	77.527
	3.81871	-0.0004254		4.09225	-1.25e-05		17.5612	77.2852
	3.8269	-0.0004298		4.10102	-1.34e-05		17.5694	77.0435
	3.83509	-0.0004336		4.10979	-1.53e-05		17.5775	76.8023
	3.84328	-0.0004365		4.11856	-1.58e-05		17.5857	76.5633
	3.85147	-0.0004379		4.12734	-1.63e-05		17.5939	76.3274
	3.85966	-0.0004371		4.13611	-1.67e-05		17.6021	76.0935
	3.86785	-0.0004348		4.14488	-1.72e-05		17.6103	75.8605
	3.87604	-0.000432		4.15365	-1.81e-05		17.6185	75.6295
	3.88423	-0.0004293		4.16242	-1.81e-05		17.6267	75.3991
	3.89242	-0.000426		4.1712	-1.82e-05		17.6349	75.1684
	3.90061	-0.0004221		4.17997	-2.08e-05		17.6431	74.9387
	3.90879	-0.0004185		4.18874	-2.17e-05		17.6513	74.6886
	3.91698	-0.0004161		4.19751	-2.18e-05		17.6594	74.4268
	3.92517	-0.0004159		4.20629	-2.46e-05		17.6676	74.1794
	3.93336	-0.0004175		4.21506	-2.43e-05		17.6758	73.9471
	3.94155	-0.0004187		4.22383	-2.5e-05		17.684	73.7188
	3.94974	-0.0004179		4.2326	-2.57e-05		17.6922	73.4916
	3.95793	-0.0004156		4.24137	-2.59e-05		17.7004	73.263
	3.96612	-0.0004134		4.25014	-2.6e-05		17.7086	73.0295
	3.97431	-0.0004126		4.25892	-2.91e-05		17.7168	72.7972
	3.9825	-0.0004133		4.26769	-2.64e-05		17.725	72.5706
	3.99069	-0.0004145		4.27646	-2.63e-05		17.7332	72.3443
	3.99888	-0.0004151		4.28523	-2.61e-05		17.7413	72.1184
	4.00707	-0.0004151		4.29401	-2.61e-05		17.7495	71.8935
	4.01526	-0.0004142		4.30278	-2.62e-05		17.7577	71.6591
	4.02345	-0.0004124		4.31155	-2.47e-05		17.7659	71.4196
	4.03164	-0.0004096		4.32032	-2.49e-05		17.7741	71.1912
	4.03983	-0.0004068		4.32909	-2.52e-05		17.7823	70.9731
	4.04802	-0.0004047		4.33787	-2.58e-05		17.7905	70.7568
	4.05621	-0.0004034		4.34664	-2.64e-05		17.7987	70.5387
	4.0644	-0.0004018		4.35541	-2.47e-05		17.8069	70.3199
	4.07259	-0.0003989		4.36418	-2.54e-05		17.8151	70.102
	4.08078	-0.0003953		4.37295	-2.61e-05		17.8232	69.8863
	4.08897	-0.0003928		4.38173	-2.76e-05		17.8314	69.6725
	4.09716	-0.0003918		4.3905	-2.64e-05		17.8396	69.4593
	4.10535	-0.0003915		4.39927	-2.69e-05		17.8478	69.2457
	4.11354	-0.0003909		4.40804	-2.75e-05		17.856	69.0327
	4.12173	-0.00039		4.41681	-2.89e-05		17.8642	68.8221
	4.12992	-0.0003892		4.42559	-3.19e-05		17.8724	68.6119
	4.13811	-0.0003881		4.43436	-3.13e-05		17.8806	68.4025
	4.1463	-0.0003842		4.44313	-3.11e-05		17.8888	68.1944
	4.15449	-0.0003739		4.4519	-3.09e-05		17.897	67.9859
	4.16268	-0.0003578		4.46067	-3.02e-05		17.9051	67.7776
	4.17087	-0.0003411		4.46945	-3.04e-05		17.9133	67.57
	4.17906	-0.0003287		4.47822	-3.06e-05		17.9215	67.3615
	4.18725	-0.0003221		4.48699	-3.04e-05		17.9297	67.1522
	4.19544	-0.0003203		4.49576	-3.08e-05		17.9379	66.9445
	4.20363	-0.0003202		4.50453	-3.11e-05		17.9461	66.7385
	4.21182	-0.0003197		4.51331	-3.12e-05		17.9543	66.5322
	4.22001	-0.0003191		4.52208	-3.12e-05		17.9625	66.3259
	4.2282	-0.0003188		4.53085	-3.12e-05		17.9707	66.1204
	4.23639	-0.0003193		4.53962	-3.09e-05		17.9788	65.9153
	4.24458	-0.0003208		4.54839	-3.09e-05		17.987	65.7114
	4.25277	-0.0003226		4.55717	-3.1e-05		17.9952	65.5083
	4.26096	-0.0003245		4.56594	-3.26e-05		18.0034	65.3054
	4.26915	-0.0003266		4.57471	-3.42e-05		18.0116	65.1029
	4.27734	-0.0003291		4.58348	-3.54e-05		18.0198	64.9015
	4.28553	-0.000331		4.59225	-3.47e-05		18.028	64.7018
	4.29371	-0.0003311		4.60103	-3.41e-05		18.0362	64.5048
	4.3019	-0.0003293		4.6098	-3.32e-05		18.0444	64.3097
	4.31009	-0.0003265		4.61857	-3.3e-05		18.0526	64.1158
	4.31828	-0.0003228		4.62734	-3.29e-05		18.0607	63.9231
	4.32647	-0.0003182		4.63611	-3.28e-05		18.0689	63.7313
	4.33466	-0.0003125		4.64489	-3.31e-05		18.0771	63.5415
	4.34285	-0.0003063		4.65366	-3.33e-05		18.0853	63.3585
	4.35104	-0.0003		4.66243	-3.38e-05		18.0935	63.1746
	4.35923	-0.0002934		4.6712	-3.42e-05		18.1017	62.981
	4.36742	-0.0002864		4.67997	-3.46e-05		18.1099	62.7864
	4.37561	-0.0002798		4.68875	-3.34e-05		18.1181	62.594
	4.3838	-0.0002752		4.69752	-3.22e-05		18.1263	62.4031
	4.39199	-0.0002733		4.70629	-3.25e-05		18.1345	62.2139
	4.40018	-0.0002726		4.71506	-3.28e-05		18.1426	62.025
	4.40837	-0.0002715		4.72383	-3.35e-05		18.1508	61.836
	4.41656	-0.00027		4.73261	-3.36e-05		18.159	61.6478
	4.42475	-0.0002688		4.74138	-3.43e-05		18.1672	61.4584
	4.43294	-0.000267		4.75015	-3.49e-05		18.1754	61.2674
	4.44113	-0.0002629		4.75892	-3.47e-05		18.1836	61.0774
	4.44932	-0.0002566		4.76769	-3.4e-05		18.1918	60.8891
	4.45751	-0.0002501		4.77647	-3.35e-05		18.2	60.7013
	4.4657	-0.0002462		4.78524	-3.26e-05		18.2082	60.5149
	4.47389	-0.0002467		4.79401	-3.17e-05		18.2164	60.3304
	4.48208	-0.0002509		4.80278	-3.12e-05		18.2245	60.1473
	4.49027	-0.0002571		4.81155	-3.11e-05		18.2327	59.9659
	4.49846	-0.0002642		4.82033	-3.27e-05		18.2409	59.784
	4.50665	-0.0002718		4.8291	-3.44e-05		18.2491	59.6001
	4.51484	-0.000279		4.83787	-3.47e-05		18.2573	59.4156
	4.52303	-0.0002838		4.84664	-3.6e-05		18.2655	59.232
	4.53122	-0.0002842		4.85541	-3.68e-05		18.2737	59.05
	4.53941	-0.0002804		4.86419	-3.69e-05		18.2819	58.8682
	4.5476	-0.0002755		4.87296	-3.7e-05		18.2901	58.6858
	4.55579	-0.0002732		4.88173	-3.96e-05		18.2983	58.5032
	4.56398	-0.0002748		4.8905	-3.63e-05		18.3064	58.3209
	4.57217	-0.000279		4.89927	-3.61e-05		18.3146	58.1392
	4.58036	-0.0002834		4.90805	-3.63e-05		18.3228	57.9581
	4.58855	-0.0002864		4.91682	-3.65e-05		18.331	57.7778
	4.59674	-0.0002882		4.92559	-3.7e-05		18.3392	57.5985
	4.60493	-0.0002897		4.93436	-3.63e-05		18.3474	57.4197
	4.61312	-0.0002912		4.94313	-3.61e-05		18.3556	57.2418
	4.62131	-0.0002927		4.95191	-3.59e-05		18.3638	57.0642
	4.6295	-0.0002937		4.96068	-3.4e-05		18.372	56.8867
	4.63769	-0.0002943		4.96945	-3.34e-05		18.3801	56.7094
	4.64588	-0.0002949		4.97822	-3.28e-05		18.3883	56.5327
	4.65407	-0.0002958		4.98699	-3.19e-05		18.3965	56.3577
	4.66226	-0.0002966		4.99577	-3.16e-05		18.4047	56.1835
	4.67045	-0.0002967		5.00454	-3.18e-05		18.4129	56.0077
	4.67863	-0.0002963		5.01331	-3.21e-05		18.4211	55.8309
	4.68682	-0.0002959		5.02208	-3.29e-05		18.4293	55.6561
	4.69501	-0.000296		5.03085	-3.14e-05		18.4375	55.4834
	4.7032	-0.0002964		5.03963	-3.09e-05		18.4457	55.3107
	4.71139	-0.000297		5.0484	-3.04e-05		18.4539	55.1384
	4.71958	-0.0002975		5.05717	-3.04e-05		18.462	54.9668
	4.72777	-0.000298		5.06594	-3.05e-05		18.4702	54.7952
	4.73596	-0.0002983		5.07471	-3.13e-05		18.4784	54.6239
	4.74415	-0.000298		5.08349	-2.86e-05		18.4866	54.4531
	4.75234	-0.0002974		5.09226	-2.82e-05		18.4948	54.2822
	4.76053	-0.0002968		5.10103	-2.78e-05		18.503	54.1122
	4.76872	-0.0002963		5.1098	-2.64e-05		18.5112	53.9431
	4.77691	-0.0002952		5.11857	-2.61e-05		18.5194	53.7747
	4.7851	-0.0002933		5.12735	-2.57e-05		18.5276	53.6076
	4.79329	-0.0002905		5.13612	-2.52e-05		18.5358	53.4414
	4.80148	-0.0002869		5.14489	-2.52e-05		18.5439	53.2749
	4.80967	-0.0002827		5.15366	-2.53e-05		18.5521	53.1075
	4.81786	-0.0002782		5.16243	-2.48e-05		18.5603	52.9403
	4.82605	-0.0002731		5.17121	-2.49e-05		18.5685	52.7738
	4.83424	-0.0002675		5.17998	-2.5e-05		18.5767	52.6082
	4.84243	-0.000262		5.18875	-2.53e-05		18.5849	52.4431
	4.85062	-0.0002576		5.19752	-2.69e-05		18.5931	52.2782
	4.85881	-0.0002543		5.20629	-2.56e-05		18.6013	52.1137
	4.867	-0.000252		5.21507	-2.45e-05		18.6095	51.951
	4.87519	-0.0002506		5.22384	-2.4e-05		18.6177	51.7902
	4.88338	-0.0002506		5.23261	-2.36e-05		18.6258	51.6301
	4.89157	-0.0002516		5.24138	-2.22e-05		18.634	51.4704
	4.89976	-0.0002524		5.25015	-2.19e-05		18.6422	51.3108
	4.90795	-0.0002522		5.25893	-2.3e-05		18.6504	51.1516
	4.91614	-0.0002506		5.2677	-2.41e-05		18.6586	50.992
	4.92433	-0.000248		5.27647	-2.39e-05		18.6668	50.8323
	4.93252	-0.0002453		5.28524	-2.43e-05		18.675	50.6738
	4.94071	-0.0002433		5.29401	-2.47e-05		18.6832	50.518
	4.9489	-0.0002415		5.30279	-2.56e-05		18.6914	50.3649
	4.95709	-0.0002385		5.31156	-2.6e-05		18.6995	50.2129
	4.96528	-0.0002335		5.32033	-2.67e-05		18.7077	50.059
	4.97347	-0.0002271		5.3291	-2.61e-05		18.7159	49.903
	4.98166	-0.0002207		5.33787	-2.61e-05		18.7241	49.7477
	4.98985	-0.0002154		5.34665	-2.62e-05		18.7323	49.5928
	4.99804	-0.0002108		5.35542	-2.41e-05		18.7405	49.4363
	5.00623	-0.0002056		5.36419	-2.29e-05		18.7487	49.2769
	5.01442	-0.0002001		5.37296	-2.23e-05		18.7569	49.1159
	5.02261	-0.0001957		5.38173	-2.21e-05		18.7651	48.9571
	5.0308	-0.0001933		5.39051	-2.26e-05		18.7733	48.8013
	5.03899	-0.0001927		5.39928	-2.31e-05		18.7814	48.6468
	5.04718	-0.0001935		5.40805	-2.21e-05		18.7896	48.4934
	5.05537	-0.0001952		5.41682	-2.24e-05		18.7978	48.3404
	5.06355	-0.0001973		5.42559	-2.27e-05		18.806	48.1866
	5.07174	-0.0001993		5.43437	-1.96e-05		18.8142	48.0319
	5.07993	-0.0002012		5.44314	-1.74e-05		18.8224	47.8774
	5.08812	-0.0002027		5.45191	-1.74e-05		18.8306	47.7241
	5.09631	-0.000203		5.46068	-1.78e-05		18.8388	47.5718
	5.1045	-0.0002015		5.46945	-1.83e-05		18.847	47.4202
	5.11269	-0.0001993		5.47823	-1.88e-05		18.8552	47.2689
	5.12088	-0.0001979		5.487	-1.77e-05		18.8633	47.1185
	5.12907	-0.0001979		5.49577	-1.72e-05		18.8715	46.9691
	5.13726	-0.0001982		5.50454	-1.74e-05		18.8797	46.8205
	5.14545	-0.0001978		5.51331	-1.75e-05		18.8879	46.6726
	5.15364	-0.0001965		5.52209	-1.81e-05		18.8961	46.5252
	5.16183	-0.000195		5.53086	-1.71e-05		18.9043	46.377
	5.17002	-0.000194		5.53963	-1.7e-05		18.9125	46.228
	5.17821	-0.0001933		5.5484	-1.69e-05		18.9207	46.0797
	5.1864	-0.0001894		5.55717	-1.57e-05		18.9289	45.9323
	5.19459	-0.0001745		5.56595	-1.53e-05		18.9371	45.7859
	5.20278	-0.0001467		5.57472	-1.49e-05		18.9452	45.641
	5.21097	-0.0001195		5.58349	-1.51e-05		18.9534	45.4971
	5.21916	-0.000105		5.59226	-1.53e-05		18.9616	45.3531
	5.22735	-0.0001019		5.60103	-1.61e-05		18.9698	45.209
	5.23554	-0.0001048		5.60981	-1.58e-05		18.978	45.0656
	5.24373	-0.0001108		5.61858	-1.56e-05		18.9862	44.9227
	5.25192	-0.0001182		5.62735	-1.38e-05		18.9944	44.7813
	5.26011	-0.0001259		5.63612	-1.21e-05		19.0026	44.641
	5.2683	-0.0001328		5.64489	-1.05e-05		19.0108	44.4993
	5.27649	-0.0001377		5.65367	-1e-05		19.019	44.3541
	5.28468	-0.0001407		5.66244	-1.09e-05		19.0271	44.2088
	5.29287	-0.0001425		5.67121	-1.18e-05		19.0353	44.0673
	5.30106	-0.0001441		5.67998	-1.15e-05		19.0435	43.9285
	5.30925	-0.0001461		5.68875	-1.2e-05		19.0517	43.79
	5.31744	-0.0001485		5.69753	-1.24e-05		19.0599	43.6523
	5.32563	-0.0001506		5.7063	-9.56e-06		19.0681	43.5151
	5.33382	-0.0001524		5.71507	-9.12e-06		19.0763	43.3775
	5.34201	-0.0001541		5.72384	-9.09e-06		19.0845	43.2389
	5.3502	-0.0001561		5.73261	-9.27e-06		19.0927	43.0998
	5.35839	-0.0001585		5.74139	-9.45e-06		19.1008	42.9615
	5.36658	-0.0001611		5.75016	-9.43e-06		19.109	42.8241
	5.37477	-0.0001637		5.75893	-9.18e-06		19.1172	42.6878
	5.38296	-0.0001649		5.7677	-8.93e-06		19.1254	42.5525
	5.39115	-0.0001644		5.77647	-7.26e-06		19.1336	42.4179
	5.39934	-0.0001635		5.78525	-4.8e-06		19.1418	42.2838
	5.40753	-0.0001641		5.79402	-4.42e-06		19.15	42.1504
	5.41572	-0.0001669		5.80279	-4.66e-06		19.1582	42.0181
	5.42391	-0.0001711		5.81156	-4.9e-06		19.1664	41.8878
	5.4321	-0.0001749		5.82033	-5.51e-06		19.1746	41.7584
	5.44029	-0.0001775		5.82911	-3.97e-06		19.1827	41.6279
	5.44847	-0.000179		5.83788	-1.85e-06		19.1909	41.4965
	5.45666	-0.0001796		5.84665	-1.65e-06		19.1991	41.3653
	5.46485	-0.0001794		5.85542	-2.09e-06		19.2073	41.2349
	5.47304	-0.0001781		5.86419	-2.53e-06		19.2155	41.1052
	5.48123	-0.000176		5.87297	-3.46e-06		19.2237	40.9767
	5.48942	-0.000174		5.88174	-3.44e-06		19.2319	40.848
	5.49761	-0.0001727		5.89051	-3.42e-06		19.2401	40.7179
	5.5058	-0.0001726		5.89928	-3e-06		19.2483	40.5863
	5.51399	-0.0001732		5.90805	-3.12e-06		19.2565	40.4539
	5.52218	-0.0001741		5.91683	-3.24e-06		19.2646	40.322
	5.53037	-0.0001752		5.9256	-3.18e-06		19.2728	40.1911
	5.53856	-0.0001764		5.93437	-3.44e-06		19.281	40.061
	5.54675	-0.000177		5.94314	-3.69e-06		19.2892	39.9313
	5.55494	-0.0001752		5.95191	-5e-07		19.2974	39.802
	5.56313	-0.0001697		5.96069	1.31e-06		19.3056	39.6733
	5.57132	-0.0001617		5.96946	3.42e-06		19.3138	39.5452
	5.57951	-0.0001535		5.97823	5.04e-06		19.322	39.4178
	5.5877	-0.0001474		5.987	4.74e-06		19.3302	39.2908
	5.59589	-0.0001449		5.99577	4.45e-06		19.3384	39.1647
	5.60408	-0.0001459		6.00455	3.82e-06		19.3465	39.0392
	5.61227	-0.0001486		6.01332	1.42e-06		19.3547	38.9146
	5.62046	-0.0001516		6.02209	2.35e-06		19.3629	38.7906
	5.62865	-0.0001539		6.03086	2.77e-06		19.3711	38.6675
	5.63684	-0.0001546		6.03963	3.2e-06		19.3793	38.5453
	5.64503	-0.0001537		6.04841	3.7e-06		19.3875	38.4243
	5.65322	-0.0001517		6.05718	3.78e-06		19.3957	38.3036
	5.66141	-0.0001498		6.06595	3.86e-06		19.4039	38.182
	5.6696	-0.0001496		6.07472	3.89e-06		19.4121	38.0599
	5.67779	-0.0001522		6.08349	3.56e-06		19.4203	37.9383
	5.68598	-0.0001574		6.09227	3.23e-06		19.4284	37.8176
	5.69417	-0.0001632		6.10104	2.3e-06		19.4366	37.6979
	5.70236	-0.0001687		6.10981	1.4e-06		19.4448	37.5788
	5.71055	-0.0001743		6.11858	3.78e-06		19.453	37.4594
	5.71874	-0.0001804		6.12735	3.87e-06		19.4612	37.3398
	5.72693	-0.0001861		6.13613	3.96e-06		19.4694	37.2208
	5.73512	-0.0001902		6.1449	3.5e-06		19.4776	37.1019
	5.74331	-0.0001927		6.15367	3.03e-06		19.4858	36.984
	5.7515	-0.0001944		6.16244	1.74e-06		19.494	36.8668
	5.75969	-0.0001961		6.17121	1.21e-06		19.5021	36.7502
	5.76788	-0.0001984		6.17999	6.67e-07		19.5103	36.6339
	5.77607	-0.0002012		6.18876	-8.42e-07		19.5185	36.5173
	5.78426	-0.0002042		6.19753	-1.07e-06		19.5267	36.4001
	5.79245	-0.0002064		6.2063	-1.3e-06		19.5349	36.2828
	5.80064	-0.0002066		6.21507	9.58e-08		19.5431	36.1659
	5.80883	-0.0002046		6.22385	1.44e-06		19.5513	36.0496
	5.81702	-0.0002008		6.23262	2.78e-06		19.5595	35.9342
	5.82521	-0.0001952		6.24139	4.84e-06		19.5677	35.8202
	5.83339	-0.0001879		6.25016	4.84e-06		19.5759	35.7063
	5.84158	-0.0001804		6.25893	4.51e-06		19.584	35.5923
	5.84977	-0.0001745		6.26771	4.19e-06		19.5922	35.4778
	5.85796	-0.0001707		6.27648	3.77e-06		19.6004	35.3641
	5.86615	-0.0001683		6.28525	3.36e-06		19.6086	35.2511
	5.87434	-0.0001666		6.29402	2.23e-06		19.6168	35.14
	5.88253	-0.000166		6.30279	-2.45e-07		19.625	35.0305
	5.89072	-0.0001664		6.31157	-2.97e-06		19.6332	34.9225
	5.89891	-0.0001677		6.32034	-1.59e-06		19.6414	34.8164
	5.9071	-0.0001687		6.32911	1.47e-06		19.6496	34.7115
	5.91529	-0.0001681		6.33788	1.2e-06		19.6578	34.6069
	5.92348	-0.0001656		6.34665	9.31e-07		19.6659	34.5033
	5.93167	-0.0001618		6.35543	4.66e-08		19.6741	34.4015
	5.93986	-0.0001576		6.3642	-3.11e-07		19.6823	34.2998
	5.94805	-0.0001535		6.37297	-6.43e-07		19.6905	34.1961
	5.95624	-0.0001496		6.38174	-9.74e-07		19.6987	34.0901
	5.96443	-0.000146		6.39051	6.33e-07		19.7069	33.9825
	5.97262	-0.0001425		6.39929	1.34e-06		19.7151	33.8736
	5.98081	-0.0001387		6.40806	2.04e-06		19.7233	33.7639
	5.989	-0.0001343		6.41683	2.06e-06		19.7315	33.6535
	5.99719	-0.0001295		6.4256	1.51e-06		19.7397	33.5435
	6.00538	-0.0001246		6.43437	9.65e-07		19.7478	33.434
	6.01357	-0.0001199		6.44315	1.51e-06		19.756	33.3257
	6.02176	-0.0001156		6.45192	1.58e-06		19.7642	33.2192
	6.02995	-0.0001118		6.46069	1.66e-06		19.7724	33.1135
	6.03814	-0.0001089		6.46946	2.74e-06		19.7806	33.0081
	6.04633	-0.0001072		6.47823	2.37e-06		19.7888	32.9033
	6.05452	-0.0001057		6.48701	2.01e-06		19.797	32.7987
	6.06271	-0.0001026		6.49578	1.57e-06		19.8052	32.6942
	6.0709	-9.76e-05		6.50455	1.14e-06		19.8134	32.5906
	6.07909	-9.18e-05		6.51332	-1.09e-06		19.8216	32.487
	6.08728	-8.66e-05		6.52209	5.02e-07		19.8297	32.3823
	6.09547	-8.26e-05		6.53087	1.9e-06		19.8379	32.2773
	6.10366	-7.98e-05		6.53964	1.72e-06		19.8461	32.1724
	6.11185	-7.79e-05		6.54841	1.54e-06		19.8543	32.0674
	6.12004	-7.67e-05		6.55718	9.53e-07		19.8625	31.9629
	6.12823	-7.52e-05		6.56595	8.34e-07		19.8707	31.8587
	6.13642	-7.18e-05		6.57473	8.58e-07		19.8789	31.7543
	6.14461	-6.66e-05		6.5835	4.06e-07		19.8871	31.6502
	6.1528	-6.05e-05		6.59227	-4.59e-08		19.8953	31.547
	6.16099	-5.46e-05		6.60104	-1.08e-06		19.9034	31.4446
	6.16918	-4.93e-05		6.60981	-7.25e-07		19.9116	31.3436
	6.17737	-4.44e-05		6.61859	-8.91e-07		19.9198	31.2439
	6.18556	-4e-05		6.62736	-1.06e-06		19.928	31.144
	6.19375	-3.64e-05		6.63613	-1.69e-06		19.9362	31.044
	6.20194	-3.41e-05		6.6449	-2.63e-06		19.9444	30.944
	6.21013	-3.3e-05		6.65367	-3.57e-06		19.9526	30.8436
	6.21831	-3.29e-05		6.66245	-3.38e-06		19.9608	30.743
	6.2265	-3.35e-05		6.67122	-3.48e-06		19.969	30.6425
	6.23469	-3.43e-05		6.67999	-3.58e-06		19.9772	30.5424
	6.24288	-3.47e-05		6.68876	-3.83e-06		19.9853	30.4438
	6.25107	-3.51e-05		6.69753	-4.07e-06		19.9935	30.3472
	6.25926	-3.64e-05		6.70631	-5.94e-06		20.0017	30.2508
	6.26745	-3.9e-05		6.71508	-5.99e-06		20.0099	30.1532
	6.27564	-4.22e-05		6.72385	-6.03e-06		20.0181	30.0545
	6.28383	-4.48e-05		6.73262	-6.85e-06		20.0263	29.9552
	6.29202	-4.7e-05		6.74139	-7.29e-06		20.0345	29.8564
	6.30021	-4.94e-05		6.75017	-8.99e-06		20.0427	29.7592
	6.3084	-5.22e-05		6.75894	-1.02e-05		20.0509	29.6644
	6.31659	-5.49e-05		6.76771	-1.05e-05		20.0591	29.5711
	6.32478	-5.68e-05		6.77648	-1.08e-05		20.0672	29.4766
	6.33297	-5.66e-05		6.78525	-1.21e-05		20.0754	29.3812
	6.34116	-5.43e-05		6.79403	-1.15e-05		20.0836	29.286
	6.34935	-5e-05		6.8028	-1.12e-05		20.0918	29.1917
	6.35754	-4.43e-05		6.81157	-1.09e-05		20.1	29.098
	6.36573	-3.78e-05		6.82034	-1.05e-05		20.1082	29.0057
	6.37392	-3.14e-05		6.82911	-1.05e-05		20.1164	28.9148
	6.38211	-2.65e-05		6.83789	-1.12e-05		20.1246	28.8238
	6.3903	-2.31e-05		6.84666	-1.19e-05		20.1328	28.7322
	6.39849	-2.03e-05		6.85543	-1.28e-05		20.141	28.6406
	6.40668	-1.74e-05		6.8642	-1.23e-05		20.1491	28.5487
	6.41487	-1.46e-05		6.87297	-1.19e-05		20.1573	28.4566
	6.42306	-1.18e-05		6.88175	-1.15e-05		20.1655	28.3645
	6.43125	-8.28e-06		6.89052	-1.14e-05		20.1737	28.273
	6.43944	-3.2e-06		6.89929	-1.12e-05		20.1819	28.1833
	6.44763	3.17e-06		6.90806	-1.15e-05		20.1901	28.0964
	6.45582	1.02e-05		6.91683	-1.17e-05		20.1983	28.0105
	6.46401	1.82e-05		6.92561	-1.28e-05		20.2065	27.923
	6.4722	2.68e-05		6.93438	-1.22e-05		20.2147	27.8338
	6.48039	3.39e-05		6.94315	-1.19e-05		20.2229	27.7442
	6.48858	3.81e-05		6.95192	-1.16e-05		20.231	27.6552
	6.49677	4.1e-05		6.96069	-1.15e-05		20.2392	27.5665
	6.50496	4.53e-05		6.96947	-1.2e-05		20.2474	27.4802
	6.51315	5.11e-05		6.97824	-1.25e-05		20.2556	27.3965
	6.52134	5.64e-05		6.98701	-1.27e-05		20.2638	27.312
	6.52953	5.96e-05		6.99578	-1.29e-05		20.272	27.224
	6.53772	6.02e-05		7.00455	-1.3e-05		20.2802	27.1331
	6.54591	5.86e-05		7.01333	-1.28e-05		20.2884	27.0406
	6.5541	5.57e-05		7.0221	-1.3e-05		20.2966	26.9475
	6.56229	5.26e-05		7.03087	-1.31e-05		20.3047	26.855
	6.57048	4.93e-05		7.03964	-1.2e-05		20.3129	26.7637
	6.57867	4.6e-05		7.04841	-1.16e-05		20.3211	26.6736
	6.58686	4.23e-05		7.05719	-1.14e-05		20.3293	26.5849
	6.59504	3.84e-05		7.06596	-1.31e-05		20.3375	26.4965
	6.60323	3.45e-05		7.07473	-1.47e-05		20.3457	26.4071
	6.61142	3.17e-05		7.0835	-1.54e-05		20.3539	26.3173
	6.61961	3.14e-05		7.09227	-1.37e-05		20.3621	26.2274
	6.6278	3.35e-05		7.10105	-1.31e-05		20.3703	26.1366
	6.63599	3.72e-05		7.10982	-1.34e-05		20.3785	26.0456
	6.64418	4.09e-05		7.11859	-1.36e-05		20.3866	25.9562
	6.65237	4.32e-05		7.12736	-1.31e-05		20.3948	25.8691
	6.66056	4.35e-05		7.13613	-1.32e-05		20.403	25.7829
	6.66875	4.17e-05		7.14491	-1.33e-05		20.4112	25.6956
	6.67694	3.85e-05		7.15368	-1.4e-05		20.4194	25.6062
	6.68513	3.49e-05		7.16245	-1.46e-05		20.4276	25.5152
	6.69332	3.17e-05		7.17122	-1.62e-05		20.4358	25.4241
	6.70151	2.97e-05		7.17999	-1.59e-05		20.444	25.3329
	6.7097	2.91e-05		7.18877	-1.61e-05		20.4522	25.2417
	6.71789	2.96e-05		7.19754	-1.63e-05		20.4604	25.1507
	6.72608	3.08e-05		7.20631	-1.31e-05		20.4685	25.0598
	6.73427	3.33e-05		7.21508	-1.27e-05		20.4767	24.9694
	6.74246	3.86e-05		7.22385	-1.23e-05		20.4849	24.8805
	6.75065	4.68e-05		7.23263	-1.11e-05		20.4931	24.7924
	6.75884	5.5e-05		7.2414	-1.03e-05		20.5013	24.7033
	6.76703	6.01e-05		7.25017	-7.96e-06		20.5095	24.6128
	6.77522	6.16e-05		7.25894	-8.07e-06		20.5177	24.5223
	6.78341	6.14e-05		7.26771	-8.17e-06		20.5259	24.4335
	6.7916	6.15e-05		7.27649	-8.49e-06		20.5341	24.3468
	6.79979	6.15e-05		7.28526	-1.01e-05		20.5423	24.2602
	6.80798	6.1e-05		7.29403	-1.13e-05		20.5504	24.171
	6.81617	5.99e-05		7.3028	-1.07e-05		20.5586	24.0794
	6.82436	5.96e-05		7.31157	-9.72e-06		20.5668	23.9864
	6.83255	6.14e-05		7.32035	-9.59e-06		20.575	23.8934
	6.84074	6.63e-05		7.32912	-9.85e-06		20.5832	23.8011
	6.84893	7.54e-05		7.33789	-1.01e-05		20.5914	23.7087
	6.85712	8.68e-05		7.34666	-7.88e-06		20.5996	23.6167
	6.86531	9.71e-05		7.35543	-7.53e-06		20.6078	23.5264
	6.8735	0.00010352		7.36421	-7.18e-06		20.616	23.4377
	6.88169	0.00010539		7.37298	-5.38e-06		20.6241	23.3507
	6.88988	0.00010344		7.38175	-4.98e-06		20.6323	23.2635
	6.89807	9.89e-05		7.39052	-4.57e-06		20.6405	23.1738
	6.90626	9.31e-05		7.39929	-2.81e-06		20.6487	23.0816
	6.91445	8.75e-05		7.40807	-2.72e-06		20.6569	22.9893
	6.92264	8.32e-05		7.41684	-2.63e-06		20.6651	22.8966
	6.93083	7.98e-05		7.42561	-1.04e-07		20.6733	22.8015
	6.93902	7.68e-05		7.43438	1.53e-07		20.6815	22.7067
	6.94721	7.4e-05		7.44315	4.1e-07		20.6897	22.6151
	6.9554	7.18e-05		7.45193	1.65e-06		20.6979	22.5239
	6.96359	7e-05		7.4607	1.64e-06		20.706	22.4331
	6.97178	6.84e-05		7.46947	1.63e-06		20.7142	22.3428
	6.97996	6.73e-05		7.47824	3.24e-06		20.7224	22.253
	6.98815	6.75e-05		7.48701	4.85e-06		20.7306	22.1635
	6.99634	6.86e-05		7.49579	4.9e-06		20.7388	22.0739
	7.00453	6.99e-05		7.50456	6.51e-06		20.747	21.984
	7.01272	7.17e-05		7.51333	6.73e-06		20.7552	21.894
	7.02091	7.41e-05		7.5221	6.22e-06		20.7634	21.8047
	7.0291	7.68e-05		7.53087	5.71e-06		20.7716	21.7161
	7.03729	7.88e-05		7.53965	4.61e-06		20.7798	21.6275
	7.04548	7.94e-05		7.54842	4.66e-06		20.7879	21.5382
	7.05367	7.87e-05		7.55719	4.7e-06		20.7961	21.4476
	7.06186	7.68e-05		7.56596	5.78e-06		20.8043	21.3559
	7.07005	7.39e-05		7.57473	7.9e-06		20.8125	21.263
	7.07824	7.12e-05		7.58351	1.09e-05		20.8207	21.1694
	7.08643	7.04e-05		7.59228	1.48e-05		20.8289	21.0762
	7.09462	7.23e-05		7.60105	1.72e-05		20.8371	20.983
	7.10281	7.75e-05		7.60982	1.77e-05		20.8453	20.8902
	7.111	8.8e-05		7.61859	2.16e-05		20.8535	20.7983
	7.11919	0.00010797		7.62737	2.16e-05		20.8617	20.7082
	7.12738	0.00013897		7.63614	2.16e-05		20.8698	20.6218
	7.13557	0.00017233		7.64491	2.19e-05		20.878	20.5376
	7.14376	0.00019599		7.65368	2.35e-05		20.8862	20.4514
	7.15195	0.00020444		7.66245	2.41e-05		20.8944	20.3626
	7.16014	0.00020055		7.67123	2.83e-05		20.9026	20.2746
	7.16833	0.000191		7.68	3.15e-05		20.9108	20.1883
	7.17652	0.00018057		7.68877	3.15e-05		20.919	20.102
	7.18471	0.00017109		7.69754	3.44e-05		20.9272	20.0166
	7.1929	0.00016327		7.70631	3.44e-05		20.9354	19.9315
	7.20109	0.00015781		7.71509	3.5e-05		20.9436	19.8427
	7.20928	0.00015469		7.72386	3.65e-05		20.9517	19.7523
	7.21747	0.00015202		7.73263	3.81e-05		20.9599	19.6643
	7.22566	0.00014712		7.7414	4.04e-05		20.9681	19.5804
	7.23385	0.00013924		7.75017	4.4e-05		20.9763	19.4986
	7.24204	0.00013029		7.75895	4.54e-05		20.9845	19.4137
	7.25023	0.00012259		7.76772	4.77e-05		20.9927	19.3254
	7.25842	0.00011656		7.77649	5.26e-05		21.0009	19.2396
	7.26661	0.00011135		7.78526	5.71e-05		21.0091	19.1555
	7.2748	0.00010629		7.79403	5.88e-05		21.0173	19.0678
	7.28299	0.00010166		7.80281	6.06e-05		21.0254	18.9767
	7.29118	9.85e-05		7.81158	6.3e-05		21.0336	18.8855
	7.29937	9.74e-05		7.82035	6.46e-05		21.0418	18.7949
	7.30756	9.72e-05		7.82912	6.52e-05		21.05	18.7053
	7.31575	9.65e-05		7.83789	6.85e-05		21.0582	18.6152
	7.32394	9.45e-05		7.84667	7.1e-05		21.0664	18.5235
	7.33213	9.11e-05		7.85544	7.25e-05		21.0746	18.4354
	7.34032	8.72e-05		7.86421	7.85e-05		21.0828	18.3492
	7.34851	8.34e-05		7.87298	8.25e-05		21.091	18.2599
	7.3567	7.99e-05		7.88175	8.25e-05		21.0992	18.1699
	7.36488	7.67e-05		7.89053	8.57e-05		21.1073	18.0794
	7.37307	7.4e-05		7.8993	8.65e-05		21.1155	17.9887
	7.38126	7.18e-05		7.90807	8.94e-05		21.1237	17.8986
	7.38945	7e-05		7.91684	9.28e-05		21.1319	17.8094
	7.39764	6.83e-05		7.92561	9.61e-05		21.1401	17.7202
	7.40583	6.66e-05		7.93439	9.63e-05		21.1483	17.6311
	7.41402	6.48e-05		7.94316	0.00010213		21.1565	17.5432
	7.42221	6.33e-05		7.95193	0.0001041		21.1647	17.4565
	7.4304	6.28e-05		7.9607	0.00010529		21.1729	17.3731
	7.43859	6.35e-05		7.96947	0.00010852		21.1811	17.2968
	7.44678	6.47e-05		7.97825	0.00011198		21.1892	17.2205
	7.45497	6.53e-05		7.98702	0.00011665		21.1974	17.1379
	7.46316	6.46e-05		7.99579	0.00012038		21.2056	17.0546
	7.47135	6.3e-05		8.00456	0.00012398		21.2138	16.9721
	7.47954	6.07e-05		8.01333	0.00012739		21.222	16.8907
	7.48773	5.83e-05		8.02211	0.00012904		21.2302	16.8094
	7.49592	5.63e-05		8.03088	0.00013463		21.2384	16.7261
	7.50411	5.55e-05		8.03965	0.0001385		21.2466	16.6414
	7.5123	5.56e-05		8.04842	0.00014031		21.2548	16.5562
	7.52049	5.61e-05		8.05719	0.0001439		21.263	16.4707
	7.52868	5.66e-05		8.06597	0.00014734		21.2711	16.3852
	7.53687	5.7e-05		8.07474	0.00014871		21.2793	16.3004
	7.54506	5.69e-05		8.08351	0.00015145		21.2875	16.2167
	7.55325	5.61e-05		8.09228	0.00015754		21.2957	16.1326
	7.56144	5.45e-05		8.10105	0.00015925		21.3039	16.0482
	7.56963	5.25e-05		8.10983	0.00016234		21.3121	15.9665
	7.57782	5.13e-05		8.1186	0.00016576		21.3203	15.8879
	7.58601	5.17e-05		8.12737	0.00016786		21.3285	15.8103
	7.5942	5.34e-05		8.13614	0.00017332		21.3367	15.7313
	7.60239	5.59e-05		8.14491	0.00017523		21.3449	15.6518
	7.61058	5.84e-05		8.15369	0.00017699		21.353	15.5725
	7.61877	5.99e-05		8.16246	0.00018076		21.3612	15.4942
	7.62696	6.03e-05		8.17123	0.00018129		21.3694	15.4181
	7.63515	5.97e-05		8.18	0.00018833		21.3776	15.3444
	7.64334	5.93e-05		8.18877	0.00019478		21.3858	15.2714
	7.65153	5.94e-05		8.19755	0.00019675		21.394	15.1984
	7.65972	5.97e-05		8.20632	0.00020282		21.4022	15.1258
	7.66791	5.97e-05		8.21509	0.00020372		21.4104	15.0539
	7.6761	5.88e-05		8.22386	0.00020461		21.4186	14.9809
	7.68429	5.69e-05		8.23263	0.00020738		21.4267	14.9064
	7.69248	5.4e-05		8.24141	0.00020915		21.4349	14.8301
	7.70067	5.09e-05		8.25018	0.00021047		21.4431	14.7526
	7.70886	4.82e-05		8.25895	0.00021327		21.4513	14.6764
	7.71705	4.61e-05		8.26772	0.00021523		21.4595	14.6014
	7.72524	4.49e-05		8.27649	0.00021872		21.4677	14.5255
	7.73343	4.4e-05		8.28527	0.00022228		21.4759	14.4481
	7.74162	4.28e-05		8.29404	0.00022421		21.4841	14.3699
	7.7498	4.04e-05		8.30281	0.0002298		21.4923	14.2911
	7.75799	3.7e-05		8.31158	0.00023329		21.5005	14.2122
	7.76618	3.32e-05		8.32035	0.00023358		21.5086	14.1348
	7.77437	3e-05		8.32913	0.00023808		21.5168	14.0605
	7.78256	2.78e-05		8.3379	0.00024087		21.525	13.99
	7.79075	2.63e-05		8.34667	0.00024287		21.5332	13.9208
	7.79894	2.5e-05		8.35544	0.00024646		21.5414	13.8513
	7.80713	2.33e-05		8.36421	0.00024907		21.5496	13.782
	7.81532	2.07e-05		8.37299	0.00025229		21.5578	13.7136
	7.82351	1.78e-05		8.38176	0.00025629		21.566	13.6456
	7.8317	1.51e-05		8.39053	0.00025835		21.5742	13.5783
	7.83989	1.29e-05		8.3993	0.00026046		21.5824	13.5113
	7.84808	1.13e-05		8.40807	0.00026141		21.5905	13.4445
	7.85627	1.03e-05		8.41685	0.00026236		21.5987	13.3783
	7.86446	1.01e-05		8.42562	0.00026689		21.6069	13.3125
	7.87265	1.11e-05		8.43439	0.00027036		21.6151	13.2479
	7.88084	1.26e-05		8.44316	0.00027097		21.6233	13.1842
	7.88903	1.31e-05		8.45193	0.00027335		21.6315	13.1195
	7.89722	1.18e-05		8.46071	0.00027407		21.6397	13.0532
	7.90541	9.51e-06		8.46948	0.00027821		21.6479	12.9864
	7.9136	7.09e-06		8.47825	0.00027979		21.6561	12.9196
	7.92179	4.66e-06		8.48702	0.00028137		21.6643	12.8528
	7.92998	1.97e-06		8.49579	0.00028231		21.6724	12.7858
	7.93817	-9.77e-07		8.50457	0.00028212		21.6806	12.7189
	7.94636	-3.7e-06		8.51334	0.00028193		21.6888	12.6528
	7.95455	-5.46e-06		8.52211	0.00028144		21.697	12.588
	7.96274	-5.81e-06		8.53088	0.00028095		21.7052	12.5215
	7.97093	-4.88e-06		8.53965	0.00027972		21.7134	12.4564
	7.97912	-3.09e-06		8.54843	0.00028008		21.7216	12.3961
	7.98731	-1.11e-06		8.5572	0.0002808		21.7298	12.337
	7.9955	6.71e-08		8.56597	0.00028105		21.738	12.2768
	8.00369	-7.1e-07		8.57474	0.00028129		21.7462	12.217
	8.01188	-3.76e-06		8.58351	0.00028316		21.7543	12.1599
	8.02007	-8.1e-06		8.59229	0.00028312		21.7625	12.1046
	8.02826	-1.22e-05		8.60106	0.00028309		21.7707	12.0479
	8.03645	-1.53e-05		8.60983	0.00028192		21.7789	11.9892
	8.04464	-1.71e-05		8.6186	0.00028084		21.7871	11.9298
	8.05283	-1.68e-05		8.62737	0.0002807		21.7953	11.8701
	8.06102	-1.41e-05		8.63615	0.00028056		21.8035	11.8093
	8.06921	-1.06e-05		8.64492	0.00028037		21.8117	11.7476
	8.0774	-8.78e-06		8.65369	0.00028018		21.8199	11.6864
	8.08559	-9.68e-06		8.66246	0.00027783		21.828	11.6252
	8.09378	-1.2e-05		8.67123	0.00027648		21.8362	11.5641
	8.10197	-1.4e-05		8.68001	0.00027512		21.8444	11.5036
	8.11016	-1.52e-05		8.68878	0.00027299		21.8526	11.4433
	8.11835	-1.64e-05		8.69755	0.00027191		21.8608	11.3829
	8.12654	-1.81e-05		8.70632	0.00027084		21.869	11.3227
	8.13472	-2.12e-05		8.71509	0.00026857		21.8772	11.2623
	8.14291	-2.58e-05		8.72387	0.00026739		21.8854	11.2016
	8.1511	-3.1e-05		8.73264	0.00026493		21.8936	11.1413
	8.15929	-3.57e-05		8.74141	0.0002643		21.9018	11.0824
	8.16748	-3.99e-05		8.75018	0.00026367		21.9099	11.0248
	8.17567	-4.43e-05		8.75895	0.00025997		21.9181	10.9693
	8.18386	-4.83e-05		8.76773	0.00025981		21.9263	10.9173
	8.19205	-5.09e-05		8.7765	0.00025966		21.9345	10.8662
	8.20024	-5.23e-05		8.78527	0.00025409		21.9427	10.8132
	8.20843	-5.41e-05		8.79404	0.00025237		21.9509	10.7584
	8.21662	-5.69e-05		8.80281	0.00024915		21.9591	10.7018
	8.22481	-6.01e-05		8.81159	0.00024534		21.9673	10.6448
	8.233	-6.22e-05		8.82036	0.00024488		21.9755	10.5884
	8.24119	-6.3e-05		8.82913	0.00024006		21.9837	10.5313
	8.24938	-6.31e-05		8.8379	0.00023722		21.9918	10.4724
	8.25757	-6.29e-05		8.84667	0.00023506		22	10.4133
	8.26576	-6.23e-05		8.85545	0.00023162		22.0082	10.355
	8.27395	-6.12e-05		8.86422	0.0002298		22.0164	10.2956
	8.28214	-5.99e-05		8.87299	0.00022799		22.0246	10.2337
	8.29033	-5.89e-05		8.88176	0.00022421		22.0328	10.1694
	8.29852	-5.98e-05		8.89053	0.00022236		22.041	10.1045
	8.30671	-6.3e-05		8.89931	0.00022052		22.0492	10.0447
	8.3149	-6.78e-05		8.90808	0.00021663		22.0574	9.99954
	8.32309	-7.33e-05		8.91685	0.00021329		22.0656	9.96946
	8.33128	-7.89e-05		8.92562	0.00020665		22.0737	9.93833
	8.33947	-8.47e-05		8.93439	0.00020657		22.0819	9.89154
	8.34766	-9.09e-05		8.94317	0.00020349		22.0901	9.83041
	8.35585	-9.75e-05		8.95194	0.00020041		22.0983	9.77064
	8.36404	-0.0001038		8.96071	0.0001997		22.1065	9.71433
	8.37223	-0.0001091		8.96948	0.00019658		22.1147	9.65379
	8.38042	-0.0001128		8.97825	0.00019141		22.1229	9.58894
	8.38861	-0.0001148		8.98703	0.00019056		22.1311	9.52375
	8.3968	-0.0001153		8.9958	0.00018539		22.1393	9.45903
	8.40499	-0.0001152		9.00457	0.00018108		22.1474	9.39505
	8.41318	-0.0001153		9.01334	0.00017956		22.1556	9.33214
	8.42137	-0.0001162		9.02211	0.00017764		22.1638	9.27139
	8.42956	-0.0001179		9.03089	0.00017518		22.172	9.21558
	8.43775	-0.0001195		9.03966	0.00016967		22.1802	9.17041
	8.44594	-0.00012		9.04843	0.00016707		22.1884	9.13049
	8.45413	-0.0001194		9.0572	0.00016554		22.1966	9.08584
	8.46232	-0.000118		9.06597	0.0001614		22.2048	9.03419
	8.47051	-0.0001164		9.07475	0.00015835		22.213	8.978
	8.4787	-0.0001144		9.08352	0.00015466		22.2212	8.92214
	8.48689	-0.0001121		9.09229	0.00015187		22.2293	8.86653
	8.49508	-0.0001096		9.10106	0.00014958		22.2375	8.80976
	8.50327	-0.0001072		9.10983	0.00014569		22.2457	8.75268
	8.51146	-0.0001051		9.11861	0.00014072		22.2539	8.69889
	8.51964	-0.0001041		9.12738	0.00013967		22.2621	8.65059
	8.52783	-0.0001051		9.13615	0.00013741		22.2703	8.60422
	8.53602	-0.0001079		9.14492	0.0001309		22.2785	8.55445
	8.54421	-0.0001113		9.15369	0.00012934		22.2867	8.50351
	8.5524	-0.0001145		9.16247	0.00012767		22.2949	8.4557
	8.56059	-0.0001178		9.17124	0.00012268		22.3031	8.40876
	8.56878	-0.0001214		9.18001	0.00012029		22.3112	8.36104
	8.57697	-0.0001258		9.18878	0.00011793		22.3194	8.31488
	8.58516	-0.0001311		9.19755	0.000114		22.3276	8.2693
	8.59335	-0.0001366		9.20633	0.00011392		22.3358	8.22285
	8.60154	-0.0001415		9.2151	0.00011274		22.344	8.17559
	8.60973	-0.0001455		9.22387	0.00010975		22.3522	8.12834
	8.61792	-0.0001493		9.23264	0.00010705		22.3604	8.08224
	8.62611	-0.0001541		9.24141	9.98e-05		22.3686	8.03788
	8.6343	-0.0001595		9.25019	9.52e-05		22.3768	7.99462
	8.64249	-0.0001644		9.25896	9.49e-05		22.385	7.95171
	8.65068	-0.0001685		9.26773	9.24e-05		22.3931	7.91019
	8.65887	-0.0001717		9.2765	8.97e-05		22.4013	7.87265
	8.66706	-0.0001727		9.28527	8.79e-05		22.4095	7.84124
	8.67525	-0.0001697		9.29405	8.47e-05		22.4177	7.81741
	8.68344	-0.0001635		9.30282	8.21e-05		22.4259	7.79905
	8.69163	-0.0001561		9.31159	7.7e-05		22.4341	7.78076
	8.69982	-0.0001488		9.32036	7.29e-05		22.4423	7.75831
	8.70801	-0.0001423		9.32913	7.06e-05		22.4505	7.72667
	8.7162	-0.000138		9.33791	6.48e-05		22.4587	7.68501
	8.72439	-0.0001377		9.34668	6.32e-05		22.4669	7.63823
	8.73258	-0.0001427		9.35545	6.23e-05		22.475	7.58985
	8.74077	-0.0001523		9.36422	5.76e-05		22.4832	7.54087
	8.74896	-0.0001639		9.37299	5.68e-05		22.4914	7.49236
	8.75715	-0.0001754		9.38177	5.59e-05		22.4996	7.44531
	8.76534	-0.000186		9.39054	5.39e-05		22.5078	7.40134
	8.77353	-0.000196		9.39931	5.35e-05		22.516	7.36273
	8.78172	-0.0002053		9.40808	5.14e-05		22.5242	7.32891
	8.78991	-0.0002137		9.41685	4.9e-05		22.5324	7.29556
	8.7981	-0.0002214		9.42563	4.82e-05		22.5406	7.26101
	8.80629	-0.0002282		9.4344	4.74e-05		22.5487	7.22991
	8.81448	-0.0002342		9.44317	4.42e-05		22.5569	7.19473
	8.82267	-0.0002394		9.45194	4.19e-05		22.5651	7.15017
	8.83086	-0.0002441		9.46071	4.09e-05		22.5733	7.10367
	8.83905	-0.0002483		9.46949	4.08e-05		22.5815	7.05733
	8.84724	-0.000252		9.47826	3.9e-05		22.5897	7.01189
	8.85543	-0.0002548		9.48703	3.62e-05		22.5979	6.96756
	8.86362	-0.000256		9.4958	3.52e-05		22.6061	6.92378
	8.87181	-0.0002549		9.50457	3.4e-05		22.6143	6.87985
	8.88	-0.0002519		9.51335	3.17e-05		22.6225	6.83521
	8.88819	-0.0002481		9.52212	3.1e-05		22.6306	6.78951
	8.89638	-0.0002445		9.53089	3.03e-05		22.6388	6.7428
	8.90456	-0.0002417		9.53966	2.86e-05		22.647	6.69539
	8.91275	-0.00024		9.54843	2.89e-05		22.6552	6.64761
	8.92094	-0.0002392		9.55721	2.92e-05		22.6634	6.6005
	8.92913	-0.0002385		9.56598	2.97e-05		22.6716	6.55456
	8.93732	-0.000237		9.57475	2.97e-05		22.6798	6.50968
	8.94551	-0.0002347		9.58352	2.94e-05		22.688	6.46805
	8.9537	-0.0002317		9.59229	2.91e-05		22.6962	6.43202
	8.96189	-0.0002282		9.60107	2.85e-05		22.7044	6.40222
	8.97008	-0.0002241		9.60984	2.47e-05		22.7125	6.37662
	8.97827	-0.0002188		9.61861	2.48e-05		22.7207	6.34787
	8.98646	-0.0002113		9.62738	2.43e-05		22.7289	6.31156
	8.99465	-0.0002011		9.63615	2.38e-05		22.7371	6.2696
	9.00284	-0.0001892		9.64493	2.37e-05		22.7453	6.22565
	9.01103	-0.0001774		9.6537	2.37e-05		22.7535	6.18186
	9.01922	-0.0001671		9.66247	2.33e-05		22.7617	6.1393
	9.02741	-0.0001583		9.67124	2.33e-05		22.7699	6.09776
	9.0356	-0.0001505		9.68001	2.32e-05		22.7781	6.05547
	9.04379	-0.0001443		9.68879	2.2e-05		22.7863	6.01152
	9.05198	-0.0001407		9.69756	2.22e-05		22.7944	5.96713
	9.06017	-0.0001399		9.70633	2.23e-05		22.8026	5.92154
	9.06836	-0.0001413		9.7151	2.21e-05		22.8108	5.87561
	9.07655	-0.0001438		9.72387	2.18e-05		22.819	5.8318
	9.08474	-0.0001463		9.73265	2.12e-05		22.8272	5.78912
	9.09293	-0.0001485		9.74142	2.02e-05		22.8354	5.74538
	9.10112	-0.0001503		9.75019	2.11e-05		22.8436	5.69913
	9.10931	-0.0001518		9.75896	2.15e-05		22.8518	5.65122
	9.1175	-0.0001534		9.76773	2.16e-05		22.86	5.60299
	9.12569	-0.0001553		9.77651	2.17e-05		22.8682	5.55382
	9.13388	-0.0001574		9.78528	2.16e-05		22.8763	5.50266
	9.14207	-0.0001595		9.79405	2.15e-05		22.8845	5.45024
	9.15026	-0.0001612		9.80282	2.12e-05		22.8927	5.39818
	9.15845	-0.0001612		9.81159	2.14e-05		22.9009	5.34813
	9.16664	-0.0001582		9.82037	2.09e-05		22.9091	5.30136
	9.17483	-0.0001522		9.82914	2.05e-05		22.9173	5.25695
	9.18302	-0.0001455		9.83791	2.06e-05		22.9255	5.21284
	9.19121	-0.0001405		9.84668	2.04e-05		22.9337	5.16901
	9.1994	-0.0001384		9.85545	2.01e-05		22.9419	5.12686
	9.20759	-0.0001386		9.86423	2.32e-05		22.95	5.08784
	9.21578	-0.0001396		9.873	2.35e-05		22.9582	5.05276
	9.22397	-0.0001399		9.88177	2.39e-05		22.9664	5.02107
	9.23216	-0.0001388		9.89054	2.53e-05		22.9746	4.99099
	9.24035	-0.0001367		9.89931	2.57e-05		22.9828	4.96039
	9.24854	-0.0001347		9.90809	2.57e-05		22.991	4.92814
	9.25673	-0.0001333		9.91686	2.97e-05		22.9992	4.8945
	9.26492	-0.0001306		9.92563	3e-05		23.0074	4.86004
	9.27311	-0.0001217		9.9344	3.03e-05		23.0156	4.82528
	9.2813	-0.0001037		9.94317	3.34e-05		23.0238	4.79054
	9.28948	-8.28e-05		9.95195	3.61e-05		23.0319	4.75588
	9.29767	-6.75e-05		9.96072	3.69e-05		23.0401	4.72173
	9.30586	-6.17e-05		9.96949	3.86e-05		23.0483	4.6867
	9.31405	-6.31e-05		9.97826	3.88e-05		23.0565	4.64913
	9.32224	-6.75e-05		9.98703	3.88e-05		23.0647	4.60887
	9.33043	-7.27e-05		9.99581	3.78e-05		23.0729	4.5659
	9.33862	-7.87e-05		10.0046	3.68e-05		23.0811	4.52225
	9.34681	-8.53e-05		10.0133	4.07e-05		23.0893	4.47977
	9.355	-9.16e-05		10.0221	4.3e-05		23.0975	4.43838
	9.36319	-9.62e-05		10.0309	4.27e-05		23.1057	4.40213
	9.37138	-9.9e-05		10.0397	4.23e-05		23.1138	4.37109
	9.37957	-0.000101		10.0484	4.07e-05		23.122	4.33897
	9.38776	-0.0001031		10.0572	4.12e-05		23.1302	4.30319
	9.39595	-0.0001056		10.066	4.12e-05		23.1384	4.26722
	9.40414	-0.0001082		10.0748	4.12e-05		23.1466	4.23068
	9.41233	-0.0001109		10.0835	4.24e-05		23.1548	4.19285
	9.42052	-0.0001137		10.0923	4.28e-05		23.163	4.15476
	9.42871	-0.0001165		10.1011	4.32e-05		23.1712	4.11773
	9.4369	-0.0001189		10.1098	4.44e-05		23.1794	4.08161
	9.44509	-0.000121		10.1186	4.47e-05		23.1876	4.04665
	9.45328	-0.0001226		10.1274	4.5e-05		23.1957	4.01419
	9.46147	-0.0001217		10.1362	4.67e-05		23.2039	3.98601
	9.46966	-0.0001168		10.1449	4.73e-05		23.2121	3.96452
	9.47785	-0.0001099		10.1537	4.78e-05		23.2203	3.9505
	9.48604	-0.0001047		10.1625	4.84e-05		23.2285	3.94252
	9.49423	-0.0001036		10.1712	4.96e-05		23.2367	3.93823
	9.50242	-0.0001061		10.18	5.25e-05		23.2449	3.93503
	9.51061	-0.0001101		10.1888	5.32e-05		23.2531	3.93079
	9.5188	-0.0001138		10.1976	5.39e-05		23.2613	3.92518
	9.52699	-0.000116		10.2063	5.66e-05		23.2695	3.91863
	9.53518	-0.0001162		10.2151	5.73e-05		23.2776	3.91118
	9.54337	-0.0001142		10.2239	5.79e-05		23.2858	3.90241
	9.55156	-0.0001106		10.2326	6.02e-05		23.294	3.88982
	9.55975	-0.0001061		10.2414	6.38e-05		23.3022	3.87172
	9.56794	-0.0001012		10.2502	6.45e-05		23.3104	3.85051
	9.57613	-9.6e-05		10.259	6.47e-05		23.3186	3.82755
	9.58432	-9.04e-05		10.2677	6.49e-05		23.3268	3.80278
	9.59251	-8.48e-05		10.2765	6.51e-05		23.335	3.77719
	9.6007	-8.08e-05		10.2853	6.51e-05		23.3432	3.75259
	9.60889	-7.97e-05		10.2941	6.52e-05		23.3513	3.73026
	9.61708	-8.09e-05		10.3028	6.7e-05		23.3595	3.70921
	9.62527	-8.13e-05		10.3116	6.78e-05		23.3677	3.68736
	9.63346	-7.76e-05		10.3204	6.86e-05		23.3759	3.66326
	9.64165	-7.03e-05		10.3291	7.17e-05		23.3841	3.63607
	9.64984	-6.35e-05		10.3379	7.45e-05		23.3923	3.60482
	9.65803	-6.01e-05		10.3467	7.61e-05		23.4005	3.56932
	9.66622	-5.96e-05		10.3555	7.66e-05		23.4087	3.53233
	9.6744	-6.05e-05		10.3642	7.68e-05		23.4169	3.49669
	9.68259	-6.17e-05		10.373	7.7e-05		23.4251	3.46253
	9.69078	-6.27e-05		10.3818	7.95e-05		23.4332	3.4289
	9.69897	-6.24e-05		10.3905	8.03e-05		23.4414	3.39457
	9.70716	-6.06e-05		10.3993	8.21e-05		23.4496	3.3604
	9.71535	-5.78e-05		10.4081	8.29e-05		23.4578	3.32738
	9.72354	-5.46e-05		10.4169	8.37e-05		23.466	3.29398
	9.73173	-5.14e-05		10.4256	8.72e-05		23.4742	3.25821
	9.73992	-4.87e-05		10.4344	9.1e-05		23.4824	3.21927
	9.74811	-4.7e-05		10.4432	9.13e-05		23.4906	3.17808
	9.7563	-4.65e-05		10.4519	9.43e-05		23.4988	3.13683
	9.76449	-4.73e-05		10.4607	9.53e-05		23.507	3.09718
	9.77268	-4.87e-05		10.4695	9.84e-05		23.5151	3.05924
	9.78087	-5.02e-05		10.4783	9.84e-05		23.5233	3.02312
	9.78906	-5.21e-05		10.487	9.84e-05		23.5315	2.98955
	9.79725	-5.43e-05		10.4958	0.00010127		23.5397	2.95662
	9.80544	-5.66e-05		10.5046	0.00010282		23.5479	2.91961
	9.81363	-5.82e-05		10.5134	0.00010304		23.5561	2.8782
	9.82182	-5.85e-05		10.5221	0.00010606		23.5643	2.83644
	9.83001	-5.81e-05		10.5309	0.00010664		23.5725	2.79992
	9.8382	-5.82e-05		10.5397	0.00010721		23.5807	2.7715
	9.84639	-5.96e-05		10.5484	0.00011008		23.5889	2.74879
	9.85458	-6.19e-05		10.5572	0.00011092		23.597	2.72673
	9.86277	-6.37e-05		10.566	0.00011177		23.6052	2.70041
	9.87096	-6.34e-05		10.5748	0.00011268		23.6134	2.6667
	9.87915	-6.07e-05		10.5835	0.00011519		23.6216	2.62637
	9.88734	-5.61e-05		10.5923	0.0001175		23.6298	2.58403
	9.89553	-5.01e-05		10.6011	0.00012377		23.638	2.54412
	9.90372	-4.31e-05		10.6098	0.00012429		23.6462	2.50841
	9.91191	-3.59e-05		10.6186	0.00012447		23.6544	2.47642
	9.9201	-2.98e-05		10.6274	0.00012961		23.6626	2.44672
	9.92829	-2.66e-05		10.6362	0.00013074		23.6708	2.41974
	9.93648	-2.73e-05		10.6449	0.00013186		23.6789	2.39842
	9.94467	-3.16e-05		10.6537	0.00013271		23.6871	2.38643
	9.95286	-3.87e-05		10.6625	0.0001336		23.6953	2.38259
	9.96105	-4.76e-05		10.6712	0.00013631		23.7035	2.37825
	9.96924	-5.75e-05		10.68	0.00013781		23.7117	2.36385
	9.97743	-6.7e-05		10.6888	0.00013931		23.7199	2.33643
	9.98562	-7.55e-05		10.6976	0.00014103		23.7281	2.30134
	9.99381	-8.29e-05		10.7063	0.00014248		23.7363	2.26558
	10.002	-8.9e-05		10.7151	0.00014372		23.7445	2.2332
	10.0102	-9.39e-05		10.7239	0.00014733		23.7526	2.20574
	10.0184	-9.74e-05		10.7327	0.00015152		23.7608	2.18179
	10.0266	-9.97e-05		10.7414	0.00015376		23.769	2.15776
	10.0348	-0.0001011		10.7502	0.0001546		23.7772	2.13112
	10.0429	-0.0001023		10.759	0.00015544		23.7854	2.10235
	10.0511	-0.0001044		10.7677	0.00015927		23.7936	2.07322
	10.0593	-0.0001083		10.7765	0.00016162		23.8018	2.04595
	10.0675	-0.0001138		10.7853	0.00016306		23.81	2.0218
	10.0757	-0.0001193		10.7941	0.00016972		23.8182	1.99991
	10.0839	-0.0001237		10.8028	0.00017409		23.8264	1.97984
	10.0921	-0.0001273		10.8116	0.00017485		23.8345	1.96258
	10.1003	-0.0001311		10.8204	0.00018006		23.8427	1.94731
	10.1085	-0.0001352		10.8291	0.00018403		23.8509	1.92951
	10.1167	-0.0001387		10.8379	0.00018563		23.8591	1.90672
	10.1248	-0.0001403		10.8467	0.00018922		23.8673	1.88099
	10.133	-0.0001398		10.8555	0.00019172		23.8755	1.85498
	10.1412	-0.0001382		10.8642	0.00019355		23.8837	1.83013
	10.1494	-0.0001367		10.873	0.00020021		23.8919	1.80646
	10.1576	-0.0001361		10.8818	0.0002026		23.9001	1.78242
	10.1658	-0.000137		10.8905	0.00020499		23.9083	1.75619
	10.174	-0.0001394		10.8993	0.00020602		23.9164	1.7279
	10.1822	-0.0001411		10.9081	0.00021124		23.9246	1.70061
	10.1904	-0.0001401		10.9169	0.00021801		23.9328	1.67644
	10.1986	-0.0001373		10.9256	0.00022069		23.941	1.65463
	10.2067	-0.0001356		10.9344	0.00022422		23.9492	1.63345
	10.2149	-0.0001363		10.9432	0.00022969		23.9574	1.61149
	10.2231	-0.0001384		10.952	0.00023358		23.9656	1.58848
	10.2313	-0.0001405		10.9607	0.00023906		23.9738	1.56565
	10.2395	-0.0001425		10.9695	0.00024513		23.982	1.54449
	10.2477	-0.0001452		10.9783	0.00024856		23.9902	1.52577
	10.2559	-0.00015		10.987	0.00025384		23.9983	1.50954
	10.2641	-0.0001576		10.9958	0.00026227		24.0065	1.49561
	10.2723	-0.0001671		11.0046	0.00026536
	10.2804	-0.0001765		11.0134	0.00027112
	10.2886	-0.0001835		11.0221	0.00027941
	10.2968	-0.0001873		11.0309	0.00028261
	10.305	-0.0001882		11.0397	0.00028627
	10.3132	-0.0001852		11.0484	0.00029184
	10.3214	-0.0001758		11.0572	0.00029677
	10.3296	-0.0001604		11.066	0.00030455
	10.3378	-0.0001427		11.0748	0.00031103
	10.346	-0.0001265		11.0835	0.00031796
	10.3542	-0.0001131		11.0923	0.00032672
	10.3623	-0.0001021		11.1011	0.00033226
	10.3705	-9.37e-05		11.1098	0.00033599
	10.3787	-8.77e-05		11.1186	0.0003436
	10.3869	-8.23e-05		11.1274	0.00034839
	10.3951	-7.53e-05		11.1362	0.00035014
	10.4033	-6.65e-05		11.1449	0.00035863
	10.4115	-5.67e-05		11.1537	0.00036413
	10.4197	-4.76e-05		11.1625	0.00036803
	10.4279	-4.06e-05		11.1713	0.00037154
	10.4361	-3.69e-05		11.18	0.00037447
	10.4442	-3.57e-05		11.1888	0.00037889
	10.4524	-3.53e-05		11.1976	0.00038406
	10.4606	-3.42e-05		11.2063	0.00038649
	10.4688	-3.27e-05		11.2151	0.00039071
	10.477	-3.14e-05		11.2239	0.00039438
	10.4852	-3.04e-05		11.2327	0.00039688
	10.4934	-2.88e-05		11.2414	0.000403
	10.5016	-2.62e-05		11.2502	0.00040357
	10.5098	-2.27e-05		11.259	0.0004071
	10.518	-1.87e-05		11.2677	0.00041338
	10.5261	-1.42e-05		11.2765	0.00041625
	10.5343	-8.6e-06		11.2853	0.00042319
	10.5425	-1.05e-06		11.2941	0.00042478
	10.5507	7.94e-06		11.3028	0.00042637
	10.5589	1.59e-05		11.3116	0.00043052
	10.5671	2.12e-05		11.3204	0.00043375
	10.5753	2.47e-05		11.3291	0.0004348
	10.5835	2.77e-05		11.3379	0.00043841
	10.5917	3.06e-05		11.3467	0.00044007
	10.5999	3.21e-05		11.3555	0.00044326
	10.608	3.17e-05		11.3642	0.00044914
	10.6162	3.04e-05		11.373	0.00045048
	10.6244	3.02e-05		11.3818	0.00045214
	10.6326	3.13e-05		11.3906	0.00045527
	10.6408	3.24e-05		11.3993	0.00045826
	10.649	3.28e-05		11.4081	0.0004624
	10.6572	3.25e-05		11.4169	0.00046462
	10.6654	3.19e-05		11.4256	0.00046472
	10.6736	3.15e-05		11.4344	0.0004667
	10.6817	3.22e-05		11.4432	0.00047183
	10.6899	3.41e-05		11.452	0.00047437
	10.6981	3.74e-05		11.4607	0.00047764
	10.7063	4.18e-05		11.4695	0.0004803
	10.7145	4.67e-05		11.4783	0.00048109
	10.7227	5.09e-05		11.487	0.0004828
	10.7309	5.28e-05		11.4958	0.00048337
	10.7391	5.17e-05		11.5046	0.00048368
	10.7473	4.9e-05		11.5134	0.00048366
	10.7555	4.59e-05		11.5221	0.00048363
	10.7636	4.24e-05		11.5309	0.00048458
	10.7718	3.8e-05		11.5397	0.00048482
	10.78	3.36e-05		11.5484	0.00048506
	10.7882	3.08e-05		11.5572	0.00048576
	10.7964	3.06e-05		11.566	0.00048521
	10.8046	3.17e-05		11.5748	0.00048466
	10.8128	3.23e-05		11.5835	0.00048444
	10.821	3.2e-05		11.5923	0.00048422
	10.8292	3.17e-05		11.6011	0.00047772
	10.8374	3.2e-05		11.6099	0.00047522
	10.8455	3.26e-05		11.6186	0.00046803
	10.8537	3.37e-05		11.6274	0.0004607
	10.8619	3.63e-05		11.6362	0.00046394
	10.8701	4.14e-05		11.6449	0.00046478
	10.8783	4.84e-05		11.6537	0.00046535
	10.8865	5.47e-05		11.6625	0.0004649
	10.8947	5.73e-05		11.6713	0.00046445
	10.9029	5.38e-05		11.68	0.00046411
	10.9111	4.5e-05		11.6888	0.00046292
	10.9193	3.37e-05		11.6976	0.00046174
	10.9274	2.28e-05		11.7063	0.00046021
	10.9356	1.47e-05		11.7151	0.00045405
	10.9438	1e-05		11.7239	0.00045143
	10.952	8.06e-06		11.7327	0.00045117
	10.9602	7.21e-06		11.7414	0.00044701
	10.9684	6.41e-06		11.7502	0.00044662
	10.9766	5e-06		11.759	0.00044241
	10.9848	2.54e-06		11.7677	0.00043453
	10.993	-9.64e-07		11.7765	0.00043329
	11.0012	-4.81e-06		11.7853	0.00043009
	11.0093	-7.8e-06		11.7941	0.00042444
	11.0175	-9.11e-06		11.8028	0.00042081
	11.0257	-8.72e-06		11.8116	0.00041691
	11.0339	-7.14e-06		11.8204	0.00041034
	11.0421	-5.75e-06		11.8292	0.00040782
	11.0503	-6.11e-06		11.8379	0.00040567
	11.0585	-7.42e-06		11.8467	0.00039854
	11.0667	-3.81e-06		11.8555	0.00039504
	11.0749	1.94e-05		11.8642	0.00038918
	11.083	8.6e-05		11.873	0.00038045
	11.0912	0.00020503		11.8818	0.00037744
	11.0994	0.00033992		11.8906	0.00037247
	11.1076	0.00043126		11.8993	0.00036684
	11.1158	0.00045741		11.9081	0.00036233
	11.124	0.0004429		11.9169	0.00035482
	11.1322	0.0004162		11.9256	0.00034947
	11.1404	0.00038892		11.9344	0.00034457
	11.1486	0.00036411		11.9432	0.00033609
	11.1568	0.00034369		11.952	0.00033087
	11.1649	0.00032815		11.9607	0.00032813
	11.1731	0.00031465		11.9695	0.0003185
	11.1813	0.0002989		11.9783	0.00031141
	11.1895	0.00027957		11.987	0.00030694
	11.1977	0.00025902		11.9958	0.00030122
	11.2059	0.00023978		12.0046	0.00029691
	11.2141	0.00022236		12.0134	0.00028711
	11.2223	0.00020652		12.0221	0.00028088
	11.2305	0.00019292		12.0309	0.00027935
	11.2387	0.00018291		12.0397	0.00027335
	11.2468	0.00017668		12.0485	0.0002689
	11.255	0.00017293		12.0572	0.00026212
	11.2632	0.00017078		12.066	0.0002544
	11.2714	0.00017002		12.0748	0.00025131
	11.2796	0.00016903		12.0835	0.00024508
	11.2878	0.00016506		12.0923	0.00023837
	11.296	0.00015675		12.1011	0.00023419
	11.3042	0.00014521		12.1099	0.00022779
	11.3124	0.00013294		12.1186	0.00022226
	11.3206	0.00012233		12.1274	0.00021792
	11.3287	0.00011439		12.1362	0.00020898
	11.3369	0.00010932		12.1449	0.00020278
	11.3451	0.00010701		12.1537	0.00019824
	11.3533	0.0001062		12.1625	0.00018968
	11.3615	0.00010569		12.1713	0.00018618
	11.3697	0.00010712		12.18	0.00018352
	11.3779	0.00011331		12.1888	0.00017826
	11.3861	0.00012362		12.1976	0.00017234
	11.3943	0.00013507		12.2063	0.00016484
	11.4024	0.0001452		12.2151	0.00015836
	11.4106	0.00015195		12.2239	0.00015575
	11.4188	0.00015551		12.2327	0.00015134
	11.427	0.00015882		12.2414	0.00014546
	11.4352	0.00016238		12.2502	0.00014048
	11.4434	0.00016366		12.259	0.00013357
	11.4516	0.00016148		12.2678	0.00012746
	11.4598	0.0001591		12.2765	0.00012311
	11.468	0.00016309		12.2853	0.00011794
	11.4762	0.00017607		12.2941	0.0001148
	11.4843	0.00019309		12.3028	0.00010973
	11.4925	0.00020721		12.3116	0.00010301
	11.5007	0.00021438		12.3204	9.95e-05
	11.5089	0.00021416		12.3292	9.51e-05
	11.5171	0.00020783		12.3379	9.03e-05
	11.5253	0.00019706		12.3467	8.76e-05
	11.5335	0.00018576		12.3555	8.4e-05
	11.5417	0.00017918		12.3642	7.7e-05
	11.5499	0.00018072		12.373	7.31e-05
	11.5581	0.00018966		12.3818	7.08e-05
	11.5662	0.00020111		12.3906	6.56e-05
	11.5744	0.0002097		12.3993	6.48e-05
	11.5826	0.00021339		12.4081	6.16e-05
	11.5908	0.00021298		12.4169	5.74e-05
	11.599	0.00020954		12.4256	5.71e-05
	11.6072	0.00020372		12.4344	5.33e-05
	11.6154	0.00019642		12.4432	4.94e-05
	11.6236	0.00018901		12.452	4.75e-05
	11.6318	0.00018322		12.4607	4.47e-05
	11.64	0.00018246		12.4695	4.15e-05
	11.6481	0.00019015		12.4783	3.99e-05
	11.6563	0.00020624		12.4871	3.7e-05
	11.6645	0.00023213		12.4958	3.35e-05
	11.6727	0.00027635		12.5046	3.07e-05
	11.6809	0.00034211		12.5134	2.99e-05
	11.6891	0.00041226		12.5221	2.77e-05
	11.6973	0.00046416		12.5309	2.17e-05
	11.7055	0.00048963		12.5397	2.06e-05
	11.7137	0.00049694		12.5485	1.77e-05
	11.7219	0.0005007		12.5572	1.47e-05
	11.73	0.00051019		12.566	1.25e-05
	11.7382	0.00052504		12.5748	1.22e-05
	11.7464	0.00054053		12.5835	1.19e-05
	11.7546	0.00055434		12.5923	1.08e-05
	11.7628	0.00056843		12.6011	7.7e-06
	11.771	0.00058455		12.6099	4.71e-06
	11.7792	0.00059884		12.6186	2.77e-06
	11.7874	0.00060724		12.6274	8.28e-07
	11.7956	0.00061016		12.6362	-4.9e-06
	11.8037	0.00060893		12.6449	-5.08e-06
	11.8119	0.00060532		12.6537	-5.25e-06
	11.8201	0.00060417		12.6625	-6.31e-06
	11.8283	0.00061149		12.6713	-6.54e-06
	11.8365	0.00062818		12.68	-7.1e-06
	11.8447	0.00064742		12.6888	-7.56e-06
	11.8529	0.00065982		12.6976	-8.02e-06
	11.8611	0.00066124		12.7064	-1.15e-05
	11.8693	0.00065539		12.7151	-1.16e-05
	11.8775	0.00064883		12.7239	-1.17e-05
	11.8856	0.00064397		12.7327	-1.36e-05
	11.8938	0.00063974		12.7414	-1.29e-05
	11.902	0.00063529		12.7502	-1.33e-05
	11.9102	0.00063086		12.759	-1.37e-05
	11.9184	0.00062891		12.7678	-1.45e-05
	11.9266	0.00063301		12.7765	-1.88e-05
	11.9348	0.00064421		12.7853	-1.98e-05
	11.943	0.00066127		12.7941	-2.08e-05
	11.9512	0.00068285		12.8028	-2.18e-05
	11.9594	0.0007101		12.8116	-2.14e-05
	11.9675	0.00075019		12.8204	-2.22e-05
	11.9757	0.00081138		12.8292	-2.29e-05
	11.9839	0.00089057		12.8379	-2.43e-05
	11.9921	0.00097482		12.8467	-2.72e-05
	12.0003	0.0010508		12.8555	-3.15e-05
	12.0085	0.00110548		12.8642	-3.14e-05
	12.0167	0.00113022		12.873	-3.2e-05
	12.0249	0.00113055		12.8818	-3.25e-05
	12.0331	0.00112484		12.8906	-3.29e-05
	12.0413	0.00113767		12.8993	-3.33e-05
	12.0494	0.00118286		12.9081	-3.53e-05
	12.0576	0.00124459		12.9169	-3.82e-05
	12.0658	0.00129582		12.9257	-4.3e-05
	12.074	0.0013243		12.9344	-4.34e-05
	12.0822	0.00133597		12.9432	-4.38e-05
	12.0904	0.00134415		12.952	-4.74e-05
	12.0986	0.001356		12.9607	-5.13e-05
	12.1068	0.00136915		12.9695	-5.71e-05
	12.115	0.0013771		12.9783	-6.02e-05
	12.1232	0.00137574		12.9871	-6.44e-05
	12.1313	0.00136787		12.9958	-6.5e-05
	12.1395	0.00136178		13.0046	-6.08e-05
	12.1477	0.00136231		13.0134	-5.9e-05
	12.1559	0.00136694		13.0221	-5.86e-05
	12.1641	0.00136923		13.0309	-5.59e-05
	12.1723	0.00136253		13.0397	-5.43e-05
	12.1805	0.00134395		13.0485	-5.34e-05
	12.1887	0.00131602		13.0572	-4.82e-05
	12.1969	0.00128381		13.066	-4.54e-05
	12.205	0.00125089		13.0748	-4.52e-05
	12.2132	0.00121836		13.0835	-4.53e-05
	12.2214	0.00118769		13.0923	-4.54e-05
	12.2296	0.00116168		13.1011	-4.83e-05
	12.2378	0.00114258		13.1099	-4.87e-05
	12.246	0.00113034		13.1186	-4.9e-05
	12.2542	0.00112062		13.1274	-4.97e-05
	12.2624	0.00110771		13.1362	-4.9e-05
	12.2706	0.00109366		13.145	-4.91e-05
	12.2788	0.00109088		13.1537	-4.91e-05
	12.2869	0.00110841		13.1625	-4.93e-05
	12.2951	0.00113902		13.1713	-5.11e-05
	12.3033	0.00116934		13.18	-4.84e-05
	12.3115	0.00119353		13.1888	-4.78e-05
	12.3197	0.00121229		13.1976	-4.6e-05
	12.3279	0.00122688		13.2064	-4.49e-05
	12.3361	0.00123771		13.2151	-4.39e-05
	12.3443	0.00124549		13.2239	-4.31e-05
	12.3525	0.00125074		13.2327	-4.3e-05
	12.3607	0.00125365		13.2414	-4.29e-05
	12.3688	0.00125429		13.2502	-4.25e-05
	12.377	0.00125222		13.259	-4.27e-05
	12.3852	0.00124718		13.2678	-4.29e-05
	12.3934	0.00123982		13.2765	-4.18e-05
	12.4016	0.00123235		13.2853	-4.17e-05
	12.4098	0.00123086		13.2941	-4.16e-05
	12.418	0.00124132		13.3028	-4.1e-05
	12.4262	0.00126065		13.3116	-4.15e-05
	12.4344	0.00128099		13.3204	-4.19e-05
	12.4426	0.00129825		13.3292	-4.05e-05
	12.4507	0.00131144		13.3379	-4.02e-05
	12.4589	0.00131862		13.3467	-4.03e-05
	12.4671	0.00131548		13.3555	-4.03e-05
	12.4753	0.00130096		13.3643	-4.07e-05
	12.4835	0.00128086		13.373	-4.21e-05
	12.4917	0.00125993		13.3818	-4.26e-05
	12.4999	0.00123803		13.3906	-4.31e-05
	12.5081	0.00121485		13.3993	-4.24e-05
	12.5163	0.00119317		13.4081	-4.21e-05
	12.5245	0.00117886		13.4169	-4.18e-05
	12.5326	0.00117521		13.4257	-3.94e-05
	12.5408	0.00117676		13.4344	-3.94e-05
	12.549	0.00117461		13.4432	-4e-05
	12.5572	0.00116681		13.452	-4.06e-05
	12.5654	0.00116269		13.4607	-4.25e-05
	12.5736	0.00117431		13.4695	-4.02e-05
	12.5818	0.00120543		13.4783	-3.93e-05
	12.59	0.00125312		13.4871	-3.83e-05
	12.5982	0.00131007		13.4958	-3.58e-05
	12.6063	0.00136361		13.5046	-3.51e-05
	12.6145	0.00140129		13.5134	-3.45e-05
	12.6227	0.00141706		13.5221	-3.42e-05
	12.6309	0.00141275		13.5309	-3.33e-05
	12.6391	0.00139505		13.5397	-3.24e-05
	12.6473	0.00137165		13.5485	-2.9e-05
	12.6555	0.00134819		13.5572	-2.82e-05
	12.6637	0.00132599		13.566	-2.73e-05
	12.6719	0.00130273		13.5748	-2.54e-05
	12.6801	0.00127463		13.5836	-2.34e-05
	12.6882	0.00124306		13.5923	-2.13e-05
	12.6964	0.00121913		13.6011	-1.66e-05
	12.7046	0.00121209		13.6099	-1.42e-05
	12.7128	0.00121873		13.6186	-8.8e-06
	12.721	0.00122891		13.6274	-6.64e-06
	12.7292	0.001234		13.6362	-4.91e-06
	12.7374	0.0012306		13.645	-2.35e-06
	12.7456	0.00122122		13.6537	-1.76e-06
	12.7538	0.00121378		13.6625	2.45e-06
	12.762	0.00121637		13.6713	5.02e-06
	12.7701	0.00122877		13.68	7.6e-06
	12.7783	0.00124398		13.6888	9.53e-06
	12.7865	0.00125536		13.6976	1.47e-05
	12.7947	0.00125918		13.7064	1.6e-05
	12.8029	0.00125545		13.7151	2.05e-05
	12.8111	0.00124901		13.7239	2.56e-05
	12.8193	0.00124542		13.7327	2.88e-05
	12.8275	0.00124561		13.7414	3.41e-05
	12.8357	0.00124819		13.7502	4.01e-05
	12.8439	0.00125289		13.759	4.37e-05
	12.852	0.00125927		13.7678	4.98e-05
	12.8602	0.00126476		13.7765	5.52e-05
	12.8684	0.00126542		13.7853	6.02e-05
	12.8766	0.00126019		13.7941	6.55e-05
	12.8848	0.00125502		13.8029	6.83e-05
	12.893	0.0012593		13.8116	7.27e-05
	12.9012	0.00127407		13.8204	7.7e-05
	12.9094	0.00128938		13.8292	8.08e-05
	12.9176	0.00129552		13.8379	8.9e-05
	12.9258	0.00129108		13.8467	9.75e-05
	12.9339	0.00128196		13.8555	0.00010644
	12.9421	0.00127525		13.8643	0.00011799
	12.9503	0.00127603		13.873	0.00012739
	12.9585	0.00128547		13.8818	0.00013694
	12.9667	0.00129861		13.8906	0.00014868
	12.9749	0.00130824		13.8993	0.00015698
	12.9831	0.00131161		13.9081	0.00016564
	12.9913	0.00131504		13.9169	0.00017638
	12.9995	0.00132783		13.9257	0.00018511
	13.0076	0.00134929		13.9344	0.00019734
	13.0158	0.0013705		13.9432	0.00020786
	13.024	0.00138406		13.952	0.00021738
	13.0322	0.00138747		13.9607	0.00023181
	13.0404	0.0013842		13.9695	0.00024416
	13.0486	0.00138087		13.9783	0.00025511
	13.0568	0.0013795		13.9871	0.00026976
	13.065	0.00137521		13.9958	0.0002834
	13.0732	0.00136124		14.0046	0.00029428
	13.0814	0.00133584		14.0134	0.00031021
	13.0895	0.0013044		14.0222	0.00032535
	13.0977	0.00127483		14.0309	0.00034239
	13.1059	0.00125113		14.0397	0.0003627
	13.1141	0.00123072		14.0485	0.00037562
	13.1223	0.00120928		14.0572	0.00039019
	13.1305	0.00119027		14.066	0.00040825
	13.1387	0.00118266		14.0748	0.00042641
	13.1469	0.00118808		14.0836	0.00044739
	13.1551	0.00120034		14.0923	0.00046872
	13.1633	0.00121294		14.1011	0.00048835
	13.1714	0.00122048		14.1099	0.00051065
	13.1796	0.00121908		14.1186	0.00053169
	13.1878	0.00121015		14.1274	0.00055467
	13.196	0.00120056		14.1362	0.00057892
	13.2042	0.00119514		14.145	0.0006027
	13.2124	0.00119168		14.1537	0.00062962
	13.2206	0.00118511		14.1625	0.00065332
	13.2288	0.00117372		14.1713	0.00067605
	13.237	0.00116129		14.18	0.00070211
	13.2452	0.00115201		14.1888	0.00072932
	13.2533	0.00114401		14.1976	0.00075245
	13.2615	0.00113297		14.2064	0.0007788
	13.2697	0.00111996		14.2151	0.00080581
	13.2779	0.00111425		14.2239	0.00083032
	13.2861	0.00112672		14.2327	0.00086026
	13.2943	0.0011573		14.2415	0.0008934
	13.3025	0.00119074		14.2502	0.00092793
	13.3107	0.00120813		14.259	0.0009694
	13.3189	0.00120397		14.2678	0.00101131
	13.327	0.00118625		14.2765	0.00105279
	13.3352	0.00116267		14.2853	0.00110013
	13.3434	0.00113629		14.2941	0.00114478
	13.3516	0.00110885		14.3029	0.0011889
	13.3598	0.0010813		14.3116	0.00123294
	13.368	0.00105421		14.3204	0.00127469
	13.3762	0.0010283		14.3292	0.00131735
	13.3844	0.00100279		14.3379	0.00135894
	13.3926	0.00097574		14.3467	0.00140225
	13.4008	0.00094782		14.3555	0.00145078
	13.4089	0.00092277		14.3643	0.00150157
	13.4171	0.00090355		14.373	0.00155491
	13.4253	0.00088963		14.3818	0.00161009
	13.4335	0.00087745		14.3906	0.00166475
	13.4417	0.00086363		14.3993	0.0017208
	13.4499	0.00084896		14.4081	0.00177633
	13.4581	0.00083691		14.4169	0.00183328
	13.4663	0.00082887		14.4257	0.00189454
	13.4745	0.00082481		14.4344	0.00195669
	13.4827	0.00082507		14.4432	0.00201594
	13.4908	0.00082909		14.452	0.00208114
	13.499	0.00083528		14.4608	0.00214966
	13.5072	0.00084169		14.4695	0.0022126
	13.5154	0.00084514		14.4783	0.00228129
	13.5236	0.0008422		14.4871	0.00235236
	13.5318	0.00083436		14.4958	0.00242284
	13.54	0.00083002		14.5046	0.00249688
	13.5482	0.00083717		14.5134	0.00257179
	13.5564	0.00085479		14.5222	0.00264751
	13.5646	0.00087499		14.5309	0.00272392
	13.5727	0.00088946		14.5397	0.00279799
	13.5809	0.00089356		14.5485	0.00287263
	13.5891	0.00088914		14.5572	0.00295179
	13.5973	0.00088087		14.566	0.00303564
	13.6055	0.000871		14.5748	0.00312545
	13.6137	0.00085944		14.5836	0.00321658
	13.6219	0.00084618		14.5923	0.00330973
	13.6301	0.00083317		14.6011	0.00340722
	13.6383	0.0008239		14.6099	0.00350401
	13.6465	0.00082059		14.6186	0.00359944
	13.6546	0.00082243		14.6274	0.00369934
	13.6628	0.00082664		14.6362	0.00380013
	13.671	0.00083145		14.645	0.00390144
	13.6792	0.00083864		14.6537	0.00400819
	13.6874	0.00085119		14.6625	0.00411436
	13.6956	0.00086797		14.6713	0.00422205
	13.7038	0.00088476		14.6801	0.00433186
	13.712	0.00090027		14.6888	0.00444102
	13.7202	0.00091709		14.6976	0.00455473
	13.7283	0.00093814		14.7064	0.00467129
	13.7365	0.00096586		14.7151	0.00478756
	13.7447	0.00100142		14.7239	0.00490935
	13.7529	0.00104155		14.7327	0.00503138
	13.7611	0.00108007		14.7415	0.0051522
	13.7693	0.0011125		14.7502	0.00528284
	13.7775	0.00113856		14.759	0.00541497
	13.7857	0.00116194		14.7678	0.00554425
	13.7939	0.00118599		14.7765	0.00568075
	13.8021	0.00121012		14.7853	0.00581812
	13.8102	0.00123314		14.7941	0.00595488
	13.8184	0.00125917		14.8029	0.00610107
	13.8266	0.00129738		14.8116	0.00624872
	13.8348	0.00135267		14.8204	0.00639487
	13.843	0.00141957		14.8292	0.00654312
	13.8512	0.00148811		14.8379	0.00668968
	13.8594	0.00155109		14.8467	0.00683869
	13.8676	0.00160476		14.8555	0.00699403
	13.8758	0.00164781		14.8643	0.00715422
	13.884	0.00168265		14.873	0.0073206
	13.8921	0.00171491		14.8818	0.00748804
	13.9003	0.00174937		14.8906	0.00765721
	13.9085	0.00178883		14.8994	0.00783058
	13.9167	0.00183395		14.9081	0.00800415
	13.9249	0.0018812		14.9169	0.0081803
	13.9331	0.00192547		14.9257	0.00835945
	13.9413	0.00196481		14.9344	0.0085388
	13.9495	0.0020012		14.9432	0.00872208
	13.9577	0.00203878		14.952	0.00890822
	13.9659	0.00208048		14.9608	0.009093
	13.974	0.00212553		14.9695	0.00928264
	13.9822	0.00217244		14.9783	0.00947323
	13.9904	0.0022223		14.9871	0.00966446
	13.9986	0.00227847		14.9958	0.00986668
	14.0068	0.00234315		15.0046	0.0100726
	14.015	0.00241364		15.0134	0.0102793
	14.0232	0.00248505		15.0222	0.0104902
	14.0314	0.00255517		15.0309	0.0107013
	14.0396	0.00262449		15.0397	0.0109161
	14.0478	0.00269338		15.0485	0.0111365
	14.0559	0.00276084		15.0572	0.0113553
	14.0641	0.00282623		15.066	0.0115771
	14.0723	0.0028918		15.0748	0.0118027
	14.0805	0.00296382		15.0836	0.0120287
	14.0887	0.0030492		15.0923	0.0122598
	14.0969	0.00314943		15.1011	0.012519
	14.1051	0.00326133		15.1099	0.0127943
	14.1133	0.00338075		15.1187	0.0130511
	14.1215	0.00350071		15.1274	0.0132966
	14.1296	0.00361368		15.1362	0.013541
	14.1378	0.00371807		15.145	0.0137914
	14.146	0.00381781		15.1537	0.0140433
	14.1542	0.00391694		15.1625	0.0142989
	14.1624	0.00401898		15.1713	0.0145593
	14.1706	0.00412752		15.1801	0.0148175
	14.1788	0.0042428		15.1888	0.0150828
	14.187	0.00436142		15.1976	0.0153524
	14.1952	0.00448065		15.2064	0.0156218
	14.2034	0.00460242		15.2151	0.0158987
	14.2115	0.00473127		15.2239	0.0161739
	14.2197	0.00486823		15.2327	0.0164498
	14.2279	0.00501055		15.2415	0.0167341
	14.2361	0.00515517		15.2502	0.0170198
	14.2443	0.00530143		15.259	0.0173095
	14.2525	0.0054521		15.2678	0.0176049
	14.2607	0.00560924		15.2766	0.017899
	14.2689	0.00577163		15.2853	0.0181954
	14.2771	0.00593954		15.2941	0.0185002
	14.2853	0.00611475		15.3029	0.0188063
	14.2934	0.00629461		15.3116	0.019113
	14.3016	0.006474		15.3204	0.0194243
	14.3098	0.00665082		15.3292	0.0197403
	14.318	0.0068264		15.338	0.0200593
	14.3262	0.0070025		15.3467	0.0203797
	14.3344	0.00718017		15.3555	0.0207032
	14.3426	0.00736137		15.3643	0.0210309
	14.3508	0.00754921		15.373	0.021365
	14.359	0.007747		15.3818	0.0217006
	14.3672	0.00795844		15.3906	0.0220381
	14.3753	0.00818365		15.3994	0.0223789
	14.3835	0.00841533		15.4081	0.0227223
	14.3917	0.0086477		15.4169	0.0230708
	14.3999	0.00888072		15.4257	0.0234218
	14.4081	0.00911446		15.4344	0.0237743
	14.4163	0.00935014		15.4432	0.0241301
	14.4245	0.00959172		15.452	0.0244887
	14.4327	0.0098422		15.4608	0.0248548
	14.4409	0.010102		15.4695	0.0252257
	14.4491	0.0103699		15.4783	0.0255987
	14.4572	0.0106436		15.4871	0.0259752
	14.4654	0.0109196		15.4959	0.026351
	14.4736	0.0111982		15.5046	0.0267286
	14.4818	0.0114875		15.5134	0.0271139
	14.49	0.0117971		15.5222	0.0275089
	14.4982	0.0121261		15.5309	0.0279341
	14.5064	0.0124627		15.5397	0.0283672
	14.5146	0.0127963		15.5485	0.0287735
	14.5228	0.0131271		15.5573	0.0291743
	14.5309	0.0134616		15.566	0.0295789
	14.5391	0.0138		15.5748	0.0299847
	14.5473	0.0141367		15.5836	0.0303959
	14.5555	0.0144718		15.5923	0.0308108
	14.5637	0.0148131		15.6011	0.0312243
	14.5719	0.0151655		15.6099	0.0316429
	14.5801	0.015523		15.6187	0.0320662
	14.5883	0.0158823		15.6274	0.0324906
	14.5965	0.0162478		15.6362	0.0329184
	14.6047	0.0166192		15.645	0.0333515
	14.6128	0.0169928		15.6537	0.0337872
	14.621	0.0173687		15.6625	0.0342239
	14.6292	0.0177512		15.6713	0.0346641
	14.6374	0.0181422		15.6801	0.0351085
	14.6456	0.0185416		15.6888	0.0355554
	14.6538	0.0189526		15.6976	0.036006
	14.662	0.0193801		15.7064	0.0364584
	14.6702	0.0198192		15.7151	0.036913
	14.6784	0.0202607		15.7239	0.0373745
	14.6866	0.0207029		15.7327	0.0378397
	14.6947	0.0211491		15.7415	0.0383038
	14.7029	0.0216005		15.7502	0.0387748
	14.7111	0.0220587		15.759	0.0392511
	14.7193	0.0225273		15.7678	0.0397414
	14.7275	0.0230075		15.7766	0.0402612
	14.7357	0.0234976		15.7853	0.0407697
	14.7439	0.0239969		15.7941	0.0412517
	14.7521	0.0245061		15.8029	0.0417393
	14.7603	0.0250245		15.8116	0.0422344
	14.7685	0.0255477		15.8204	0.0427319
	14.7766	0.0260704		15.8292	0.0432314
	14.7848	0.0265919		15.838	0.0437318
	14.793	0.0271183		15.8467	0.0442364
	14.8012	0.0276554		15.8555	0.0447441
	14.8094	0.0282034		15.8643	0.0452535
	14.8176	0.0287586		15.873	0.0457673
	14.8258	0.0293184		15.8818	0.0462833
	14.834	0.0298846		15.8906	0.0468033
	14.8422	0.030462		15.8994	0.0473293
	14.8504	0.0310536		15.9081	0.0478527
	14.8585	0.0316586		15.9169	0.0483796
	14.8667	0.0322724		15.9257	0.0489137
	14.8749	0.0328922		15.9345	0.0494469
	14.8831	0.0335172		15.9432	0.0499847
	14.8913	0.0341472		15.952	0.0505493
	14.8995	0.0347839		15.9608	0.0511555
	14.9077	0.035431		15.9695	0.0517859
	14.9159	0.0360901		15.9783	0.0523747
	14.9241	0.0367601		15.9871	0.0529262
	14.9322	0.0374397		15.9959	0.0534843
	14.9404	0.0381265		16.0046	0.054044
	14.9486	0.0388183		16.0134	0.0546055
	14.9568	0.0395165		16.0222	0.0551707
	14.965	0.0402236		16.0309	0.0557394
	14.9732	0.0409471		16.0397	0.0563236
	14.9814	0.0416957		16.0485	0.0569319
	14.9896	0.0424697		16.0573	0.0575276
	14.9978	0.0432572		16.066	0.0581049
	15.006	0.0440435		16.0748	0.0586878
	15.0141	0.0448174		16.0836	0.0592722
	15.0223	0.0455809		16.0923	0.0598635
	15.0305	0.0463476		16.1011	0.0604557
	15.0387	0.0471241		16.1099	0.0611018
	15.0469	0.0479074		16.1187	0.0617709
	15.0551	0.048698		16.1274	0.0623852
	15.0633	0.0494987		16.1362	0.0629868
	15.0715	0.0503071		16.145	0.0635924
	15.0797	0.0511259		16.1538	0.0641957
	15.0879	0.0519634		16.1625	0.0648061
	15.096	0.0528194		16.1713	0.0654219
	15.1042	0.0536861		16.1801	0.0660331
	15.1124	0.0545572		16.1888	0.0666526
	15.1206	0.0554273		16.1976	0.0672757
	15.1288	0.056295		16.2064	0.0678966
	15.137	0.0571616		16.2152	0.0685223
	15.1452	0.0580277		16.2239	0.06915
	15.1534	0.0589006		16.2327	0.0697795
	15.1616	0.059786		16.2415	0.0704122
	15.1698	0.0606777		16.2502	0.0710454
	15.1779	0.0615684		16.259	0.0716805
	15.1861	0.0624611		16.2678	0.0723215
	15.1943	0.063362		16.2766	0.0729653
	15.2025	0.0642732		16.2853	0.0736118
	15.2107	0.0651941		16.2941	0.0742607
	15.2189	0.0661224		16.3029	0.0749085
	15.2271	0.067056		16.3116	0.0755599
	15.2353	0.0679967		16.3204	0.0762131
	15.2435	0.0689503		16.3292	0.0768706
	15.2516	0.0699214		16.338	0.0775331
	15.2598	0.070904		16.3467	0.0781987
	15.268	0.0718849		16.3555	0.0788703
	15.2762	0.0728621		16.3643	0.0795409
	15.2844	0.0738449		16.3731	0.0802082
	15.2926	0.0748405		16.3818	0.0808827
	15.3008	0.075846		16.3906	0.0815621
	15.309	0.0768559		16.3994	0.0822413
	15.3172	0.0778686		16.4081	0.0829252
	15.3254	0.0788876		16.4169	0.0836122
	15.3335	0.0799201		16.4257	0.0842992
	15.3417	0.0809674		16.4345	0.0849875
	15.3499	0.0820222		16.4432	0.0856818
	15.3581	0.0830849		16.452	0.0863773
	15.3663	0.08416		16.4608	0.0870744
	15.3745	0.0852383		16.4695	0.0877749
	15.3827	0.0863075		16.4783	0.0884769
	15.3909	0.0873693		16.4871	0.0891823
	15.3991	0.0884329		16.4959	0.0898895
	15.4073	0.0895075		16.5046	0.0905984
	15.4154	0.0905992		16.5134	0.0913102
	15.4236	0.0917103		16.5222	0.0920123
	15.4318	0.092842		16.5309	0.0926723
	15.44	0.0939885		16.5397	0.0933398
	15.4482	0.0951325		16.5485	0.0940511
	15.4564	0.096261		16.5573	0.0947699
	15.4646	0.0973769		16.566	0.0954948
	15.4728	0.098494		16.5748	0.0962269
	15.481	0.0996275		16.5836	0.0969592
	15.4892	0.100782		16.5924	0.0976858
	15.4973	0.101945		16.6011	0.0984181
	15.5055	0.103102		16.6099	0.0991516
	15.5137	0.104252		16.6187	0.0998825
	15.5219	0.105402		16.6274	0.100626
	15.5301	0.106558		16.6362	0.101375
	15.5383	0.107724		16.645	0.102122
	15.5465	0.108909		16.6538	0.102869
	15.5547	0.110124		16.6625	0.103612
	15.5629	0.111358		16.6713	0.104359
	15.5711	0.112581		16.6801	0.105109
	15.5792	0.113779		16.6888	0.105862
	15.5874	0.11496		16.6976	0.106621
	15.5956	0.116145		16.7064	0.10738
	15.6038	0.117345		16.7152	0.10814
	15.612	0.118563		16.7239	0.108902
	15.6202	0.119791		16.7327	0.109665
	15.6284	0.121015		16.7415	0.110431
	15.6366	0.122233		16.7502	0.111201
	15.6448	0.123445		16.759	0.111969
	15.6529	0.124652		16.7678	0.112738
	15.6611	0.12586		16.7766	0.11351
	15.6693	0.127079		16.7853	0.114284
	15.6775	0.128306		16.7941	0.115066
	15.6857	0.129531		16.8029	0.115851
	15.6939	0.130755		16.8117	0.116633
	15.7021	0.13199		16.8204	0.117421
	15.7103	0.133249		16.8292	0.118208
	15.7185	0.134528		16.838	0.118989
	15.7267	0.135804		16.8467	0.119777
	15.7348	0.137062		16.8555	0.120566
	15.743	0.138307		16.8643	0.121352
	15.7512	0.13955		16.8731	0.122147
	15.7594	0.140799		16.8818	0.122945
	15.7676	0.142057		16.8906	0.123744
	15.7758	0.143325		16.8994	0.12455
	15.784	0.144605		16.9081	0.125353
	15.7922	0.145894		16.9169	0.126159
	15.8004	0.147177		16.9257	0.126969
	15.8086	0.148452		16.9345	0.127776
	15.8167	0.149737		16.9432	0.128583
	15.8249	0.151043		16.952	0.129392
	15.8331	0.152357		16.9608	0.130203
	15.8413	0.153662		16.9695	0.131019
	15.8495	0.154955		16.9783	0.131836
	15.8577	0.156243		16.9871	0.132652
	15.8659	0.157528		16.9959	0.133473
	15.8741	0.158813		17.0046	0.134292
	15.8823	0.160098		17.0134	0.135115
	15.8905	0.161382		17.0222	0.135944
	15.8986	0.162662		17.031	0.136768
	15.9068	0.163942		17.0397	0.137597
	15.915	0.165221		17.0485	0.138429
	15.9232	0.166501		17.0573	0.139258
	15.9314	0.167783		17.066	0.140092
	15.9396	0.169069		17.0748	0.140925
	15.9478	0.17036		17.0836	0.141754
	15.956	0.171656		17.0924	0.142587
	15.9642	0.172955		17.1011	0.143453
	15.9724	0.174252		17.1099	0.144322
	15.9805	0.175551		17.1187	0.145164
	15.9887	0.176858		17.1274	0.146001
	15.9969	0.178179		17.1362	0.14684
	16.0051	0.179506		17.145	0.147685
	16.0133	0.180828		17.1538	0.148532
	16.0215	0.182148		17.1625	0.149379
	16.0297	0.183471		17.1713	0.150227
	16.0379	0.184793		17.1801	0.151079
	16.0461	0.186114		17.1888	0.151928
	16.0542	0.187435		17.1976	0.152774
	16.0624	0.188749		17.2064	0.153623
	16.0706	0.190055		17.2152	0.154477
	16.0788	0.191354		17.2239	0.155329
	16.087	0.192654		17.2327	0.156184
	16.0952	0.193955		17.2415	0.157041
	16.1034	0.195258		17.2503	0.157911
	16.1116	0.19656		17.259	0.158808
	16.1198	0.197863		17.2678	0.159693
	16.128	0.199168		17.2766	0.160552
	16.1361	0.20047		17.2853	0.161412
	16.1443	0.201764		17.2941	0.162271
	16.1525	0.203054		17.3029	0.163132
	16.1607	0.204344		17.3117	0.163994
	16.1689	0.205632		17.3204	0.164858
	16.1771	0.206921		17.3292	0.165723
	16.1853	0.208216		17.338	0.166587
	16.1935	0.209512		17.3467	0.167453
	16.2017	0.210799		17.3555	0.168318
	16.2099	0.212076		17.3643	0.169185
	16.218	0.21335		17.3731	0.170053
	16.2262	0.214623		17.3818	0.170922
	16.2344	0.215896		17.3906	0.171789
	16.2426	0.217171		17.3994	0.172655
	16.2508	0.218451		17.4081	0.173523
	16.259	0.219738		17.4169	0.174409
	16.2672	0.22103		17.4257	0.175331
	16.2754	0.222326		17.4345	0.176234
	16.2836	0.223615		17.4432	0.177102
	16.2918	0.224888		17.452	0.177973
	16.2999	0.22615		17.4608	0.178843
	16.3081	0.227408		17.4696	0.17971
	16.3163	0.228666		17.4783	0.180582
	16.3245	0.229925		17.4871	0.181456
	16.3327	0.231184		17.4959	0.182326
	16.3409	0.232442		17.5046	0.183195
	16.3491	0.233698		17.5134	0.184062
	16.3573	0.234955		17.5222	0.184931
	16.3655	0.23621		17.531	0.185804
[truncated: 1,910 more rows]

## Sheet: Fig S12 C,D
	Retention time (min)	Rayleigh ratio		Retention time (min)	dRI		Retention time (min)	Molar mass (kDa)
	0.00046667	0.00011356		0.00449662	0.00073895		13.0004	53733.3
	0.00865645	0.00012686		0.0132686	0.00070706		13.0086	54060.8
	0.0168462	0.0001416		0.0220406	0.00067142		13.0168	53688.3
	0.025036	0.00015539		0.0308126	0.00063785		13.0249	52316.7
	0.0332258	0.00016468		0.0395846	0.00060709		13.0331	51598.2
	0.0414156	0.00016875		0.0483566	0.00057271		13.0413	51882.2
	0.0496054	0.00017073		0.0571286	0.00053853		13.0495	52377.8
	0.0577952	0.0001732		0.0659006	0.00050923		13.0577	54091
	0.0659849	0.00017616		0.0746726	0.00048069		13.0659	53006.8
	0.0741747	0.00017935		0.0834446	0.0004538		13.0741	52197.2
	0.0823645	0.00018398		0.0922166	0.00042348		13.0823	51403.4
	0.0905543	0.00019047		0.100989	0.00039601		13.0905	50577
	0.0987441	0.00019601		0.109761	0.00037282		13.0987	49727.9
	0.106934	0.00019856		0.118533	0.00034462		13.1068	50126.2
	0.115124	0.0001996		0.127305	0.00032259		13.115	50297.4
	0.123313	0.00020094		0.136077	0.00030265		13.1232	50678.3
	0.131503	0.00020282		0.144849	0.00028027		13.1314	51655.6
	0.139693	0.0002045		0.153621	0.00026437		13.1396	52977.2
	0.147883	0.00020524		0.162393	0.00024543		13.1478	52988.6
	0.156073	0.00020511		0.171165	0.00022303		13.156	50385.3
	0.164262	0.00020524		0.179937	0.00020691		13.1642	49125.7
	0.172452	0.00020671		0.188709	0.00019277		13.1724	47210.3
	0.180642	0.00020932		0.197481	0.00017822		13.1806	45962.3
	0.188832	0.00021226		0.206253	0.00016548		13.1887	44752.8
	0.197021	0.00021497		0.215025	0.00015206		13.1969	44264.7
	0.205211	0.0002173		0.223797	0.00013826		13.2051	43765.5
	0.213401	0.00021927		0.232569	0.00012824		13.2133	44267.2
	0.221591	0.00022089		0.241341	0.0001168		13.2215	43942.9
	0.229781	0.00022201		0.250113	0.000106		13.2297	43614.9
	0.23797	0.00022261		0.258885	0.00010081		13.2379	43956.7
	0.24616	0.00022337		0.267657	9.47e-05		13.2461	43848.7
	0.25435	0.00022558		0.276429	8.47e-05		13.2543	43327.2
	0.26254	0.00023009		0.285201	7.95e-05		13.2624	43036.7
	0.27073	0.00023652		0.293973	7.57e-05		13.2706	42250.1
	0.278919	0.00024373		0.302745	6.63e-05		13.2788	40815.2
	0.287109	0.00025049		0.311517	5.99e-05		13.287	40139.8
	0.295299	0.00025578		0.320289	5.39e-05		13.2952	39490.6
	0.303489	0.00025874		0.329061	4.67e-05		13.3034	38983.8
	0.311678	0.00025887		0.337833	4.58e-05		13.3116	38585.2
	0.319868	0.0002564		0.346605	4.12e-05		13.3198	38169.1
	0.328058	0.00025234		0.355377	3.47e-05		13.328	38020.7
	0.336248	0.00024814		0.364149	3.02e-05		13.3362	37197.7
	0.344438	0.00024494		0.372921	2.55e-05		13.3443	35809.8
	0.352627	0.00024308		0.381693	2.23e-05		13.3525	35014.8
	0.360817	0.00024192		0.390465	1.74e-05		13.3607	34510.1
	0.369007	0.00024023		0.399237	1.24e-05		13.3689	34040.6
	0.377197	0.00023689		0.408009	9.43e-06		13.3771	33603.6
	0.385386	0.00023172		0.416781	5.46e-06		13.3853	33158.3
	0.393576	0.00022609		0.425553	5.81e-07		13.3935	32501.9
	0.401766	0.00022171		0.434325	-2.97e-06		13.4017	31658
	0.409956	0.00021905		0.443097	-4.44e-06		13.4099	31143.2
	0.418146	0.0002172		0.451869	-5.73e-06		13.4181	30528.7
	0.426335	0.00021535		0.460641	-9.53e-06		13.4262	29361.5
	0.434525	0.00021382		0.469413	-1.22e-05		13.4344	28239.1
	0.442715	0.00021334		0.478185	-1.23e-05		13.4426	26592.1
	0.450905	0.00021402		0.486957	-1.24e-05		13.4508	25823.1
	0.459095	0.00021479		0.495729	-1.27e-05		13.459	25166.2
	0.467284	0.00021428		0.504501	-1.8e-05		13.4672	24552.8
	0.475474	0.00021163		0.513273	-1.98e-05		13.4754	23965.8
	0.483664	0.00020667		0.522045	-2.01e-05		13.4836	23261.5
	0.491854	0.00019996		0.530817	-2.03e-05		13.4918	22093.1
	0.500043	0.00019265		0.539589	-2.12e-05		13.5	21261.7
	0.508233	0.0001855		0.548361	-2.2e-05		13.5081	20986.3
	0.516423	0.00017879		0.557133	-2.21e-05		13.5163	20520.1
	0.524613	0.00017289		0.565905	-2.23e-05		13.5245	19717.8
	0.532803	0.00016836		0.574677	-2.32e-05		13.5327	19017.3
	0.540992	0.00016536		0.583449	-2.47e-05		13.5409	18554.3
	0.549182	0.00016339		0.592221	-2.6e-05		13.5491	17327.1
	0.557372	0.00016194		0.600993	-2.76e-05		13.5573	16885.2
	0.565562	0.00016108		0.609765	-2.78e-05		13.5655	16269.7
	0.573751	0.00016132		0.618537	-2.8e-05		13.5737	15580.5
	0.581941	0.00016288		0.627309	-2.94e-05		13.5818	14945.8
	0.590131	0.0001652		0.636081	-2.96e-05		13.59	14630.2
	0.598321	0.0001674		0.644853	-3.05e-05		13.5982	14065.7
	0.606511	0.00016885		0.653625	-3.13e-05		13.6064	13644.9
	0.6147	0.00017059		0.662397	-2.94e-05		13.6146	13230.8
	0.62289	0.00017679		0.671169	-2.89e-05		13.6228	12627.6
	0.63108	0.00018931		0.679941	-2.95e-05		13.631	11984.5
	0.63927	0.00020139		0.688713	-3.01e-05		13.6392	11374.1
	0.64746	0.00020614		0.697485	-3.18e-05		13.6474	10745.3
	0.655649	0.00020385		0.706257	-3.82e-05		13.6556	10268.9
	0.663839	0.0001977		0.715029	-4.16e-05		13.6637	10109.6
	0.672029	0.00019021		0.723801	-4.79e-05		13.6719	9815.61
	0.680219	0.00018264		0.732573	-5.18e-05		13.6801	9573.22
	0.688408	0.00017544		0.741345	-4.8e-05		13.6883	9324.31
	0.696598	0.00016912		0.750117	-4.68e-05		13.6965	8858.02
	0.704788	0.00016422		0.758889	-4.43e-05		13.7047	8167
	0.712978	0.0001606		0.767661	-3.85e-05		13.7129	7911.2
	0.721168	0.00015789		0.776433	-3.58e-05		13.7211	7744.08
	0.729357	0.00015681		0.785205	-3.03e-05		13.7293	7500.37
	0.737547	0.00015928		0.793977	-2.71e-05		13.7375	7232.32
	0.745737	0.00016615		0.802749	-2.52e-05		13.7456	6851.06
	0.753927	0.00017542		0.811521	-1.8e-05		13.7538	6448.99
	0.762116	0.00018413		0.820293	-1.4e-05		13.762	6146.58
	0.770306	0.00019013		0.829065	-1.29e-05		13.7702	5852.46
	0.778496	0.00019238		0.837837	-1.13e-05		13.7784	5571.51
	0.786686	0.00019141		0.846609	-9.92e-06		13.7866	5366.62
	0.794876	0.00018868		0.855381	-9.36e-06		13.7948	5156.05
	0.803065	0.00018534		0.864153	-7.27e-06		13.803	5002.46
	0.811255	0.000182		0.872925	-6.2e-06		13.8112	4847.36
	0.819445	0.00017884		0.881697	-5.96e-06		13.8194	4581.69
	0.827635	0.00017606		0.890469	-5.03e-06		13.8275	4348.66
	0.835825	0.00017396		0.899241	-3.08e-06		13.8357	4225.49
	0.844014	0.00017261		0.908013	-2.65e-06		13.8439	4055.64
	0.852204	0.00017174		0.916785	-2.48e-06		13.8521	3878.68
	0.860394	0.00017077		0.925557	-2.01e-06		13.8603	3742.18
	0.868584	0.00016885		0.934329	-1.86e-06		13.8685	3597.42
	0.876773	0.00016548		0.943101	-1.71e-06		13.8767	3447.57
	0.884963	0.00016104		0.951873	-9.9e-07		13.8849	3311.05
	0.893153	0.00015634		0.960645	3.17e-06		13.8931	3152.29
	0.901343	0.00015197		0.969417	4.29e-06		13.9013	2989.79
	0.909533	0.00014808		0.978189	5.4e-06		13.9094	2867.7
	0.917722	0.00014406		0.986961	8.58e-06		13.9176	2766.9
	0.925912	0.00013896		0.995733	9.44e-06		13.9258	2655.52
	0.934102	0.00013254		1.0045	1.03e-05		13.934	2588.85
	0.942292	0.0001254		1.01328	1.34e-05		13.9422	2511.79
	0.950481	0.00011811		1.02205	1.71e-05		13.9504	2405.05
	0.958671	0.00011096		1.03082	1.74e-05		13.9586	2319.14
	0.966861	0.0001043		1.03959	2.37e-05		13.9668	2230.73
	0.975051	9.84e-05		1.04836	2.5e-05		13.975	2143.98
	0.983241	9.3e-05		1.05714	2.63e-05		13.9831	2066.62
	0.99143	8.73e-05		1.06591	2.86e-05		13.9913	1991.27
	0.99962	8.07e-05		1.07468	3.04e-05		13.9995	1913.5
	1.00781	7.36e-05		1.08345	3.18e-05		14.0077	1841.08
	1.016	6.84e-05		1.09222	3.44e-05		14.0159	1776.5
	1.02419	6.64e-05		1.101	3.55e-05		14.0241	1712.87
	1.03238	6.58e-05		1.10977	3.66e-05		14.0323	1656.65
	1.04057	6.43e-05		1.11854	3.65e-05		14.0405	1608.57
	1.04876	6.25e-05		1.12731	3.64e-05		14.0487	1558.76
	1.05695	6.38e-05		1.13608	3.51e-05		14.0569	1518.48
	1.06514	6.99e-05		1.14486	3.44e-05		14.065	1480.27
	1.07333	8.2e-05		1.15363	3.62e-05		14.0732	1437.24
	1.08152	0.00010301		1.1624	3.93e-05		14.0814	1394.33
	1.08971	0.00012939		1.17117	4.78e-05		14.0896	1353.36
	1.0979	0.00014704		1.17994	5.64e-05		14.0978	1312.65
	1.10609	0.00014802		1.18872	6.06e-05		14.106	1274.51
	1.11428	0.00013856		1.19749	6.75e-05		14.1142	1237.26
	1.12247	0.00012674		1.20626	7.34e-05		14.1224	1199.23
	1.13066	0.00011532		1.21503	7.93e-05		14.1306	1165.12
	1.13885	0.00010424		1.2238	8.64e-05		14.1388	1137.03
	1.14704	9.31e-05		1.23258	9.11e-05		14.1469	1108.44
	1.15523	8.26e-05		1.24135	9.43e-05		14.1551	1079.22
	1.16342	7.43e-05		1.25012	9.79e-05		14.1633	1054.31
	1.17161	7.01e-05		1.25889	0.00010219		14.1715	1029.03
	1.1798	6.91e-05		1.26766	0.00010709		14.1797	1003.45
	1.18799	6.81e-05		1.27644	0.00011101		14.1879	977.505
	1.19617	6.5e-05		1.28521	0.000113		14.1961	950.487
	1.20436	5.92e-05		1.29398	0.00011568		14.2043	927.083
	1.21255	5.25e-05		1.30275	0.00011854		14.2125	907.107
	1.22074	4.68e-05		1.31152	0.00012064		14.2207	884.559
	1.22893	4.29e-05		1.3203	0.00012446		14.2288	860.221
	1.23712	4.03e-05		1.32907	0.00012602		14.237	836.793
	1.24531	3.88e-05		1.33784	0.00012854		14.2452	813.743
	1.2535	3.83e-05		1.34661	0.00013305		14.2534	791.043
	1.26169	3.86e-05		1.35538	0.00013559		14.2616	769.64
	1.26988	3.88e-05		1.36416	0.00013985		14.2698	747.778
	1.27807	3.83e-05		1.37293	0.00014162		14.278	725.13
	1.28626	3.74e-05		1.3817	0.00014482		14.2862	704.725
	1.29445	3.71e-05		1.39047	0.00015188		14.2944	688.088
	1.30264	3.71e-05		1.39924	0.00015197		14.3026	671.951
	1.31083	3.64e-05		1.40802	0.00015198		14.3107	657.493
	1.31902	3.45e-05		1.41679	0.00015799		14.3189	645.585
	1.32721	3.23e-05		1.42556	0.00016113		14.3271	633.356
	1.3354	3.1e-05		1.43433	0.00016274		14.3353	621.155
	1.34359	3.1e-05		1.4431	0.00016663		14.3435	607.989
	1.35178	3.16e-05		1.45188	0.00017203		14.3517	593.167
	1.35997	3.25e-05		1.46065	0.00017345		14.3599	578.396
	1.36816	3.33e-05		1.46942	0.00017567		14.3681	564.892
	1.37635	3.39e-05		1.47819	0.00017653		14.3763	552.343
	1.38454	3.4e-05		1.48696	0.00017739		14.3844	540.909
	1.39273	3.31e-05		1.49574	0.00018189		14.3926	530.979
	1.40092	3.16e-05		1.50451	0.00018766		14.4008	520.891
	1.40911	3.01e-05		1.51328	0.00018877		14.409	510.383
	1.4173	2.98e-05		1.52205	0.00019191		14.4172	500.535
	1.42549	3.14e-05		1.53082	0.00019499		14.4254	490.576
	1.43368	3.47e-05		1.5396	0.00019619		14.4336	482.824
	1.44187	3.96e-05		1.54837	0.000199		14.4418	478.951
	1.45006	4.54e-05		1.55714	0.00020258		14.45	478.826
	1.45825	5.1e-05		1.56591	0.00020339		14.4582	478.739
	1.46644	5.51e-05		1.57468	0.00020616		14.4663	474.38
	1.47463	5.68e-05		1.58346	0.0002083		14.4745	466.165
	1.48282	5.69e-05		1.59223	0.00021009		14.4827	456.847
	1.49101	5.65e-05		1.601	0.00021149		14.4909	447.527
	1.4992	5.63e-05		1.60977	0.00021143		14.4991	438.166
	1.50739	5.67e-05		1.61854	0.00021319		14.5073	429.321
	1.51558	5.75e-05		1.62732	0.00021332		14.5155	421.326
	1.52377	5.82e-05		1.63609	0.00021345		14.5237	413.282
	1.53196	5.83e-05		1.64486	0.0002168		14.5319	405.658
	1.54015	5.81e-05		1.65363	0.00021707		14.5401	399.116
	1.54834	5.81e-05		1.6624	0.00021735		14.5482	393.15
	1.55653	5.87e-05		1.67118	0.00021806		14.5564	387.793
	1.56472	5.96e-05		1.67995	0.00021799		14.5646	383.069
	1.57291	6.02e-05		1.68872	0.00021792		14.5728	377.768
	1.58109	6.01e-05		1.69749	0.00021522		14.581	371.86
	1.58928	5.95e-05		1.70626	0.00021077		14.5892	366.169
	1.59747	5.91e-05		1.71504	0.00020993		14.5974	360.704
	1.60566	5.96e-05		1.72381	0.00020943		14.6056	355.551
	1.61385	6.09e-05		1.73258	0.00020971		14.6138	350.698
	1.62204	6.29e-05		1.74135	0.00021553		14.622	345.815
	1.63023	6.56e-05		1.75012	0.00022015		14.6301	340.76
	1.63842	6.85e-05		1.7589	0.0002218		14.6383	335.792
	1.64661	7.13e-05		1.76767	0.00022491		14.6465	331.073
	1.6548	7.35e-05		1.77644	0.00022617		14.6547	326.477
	1.66299	7.51e-05		1.78521	0.00022683		14.6629	322.353
	1.67118	7.68e-05		1.79398	0.00022767		14.6711	318.726
	1.67937	8.04e-05		1.80276	0.00022804		14.6793	314.837
	1.68756	8.64e-05		1.81153	0.0002284		14.6875	310.933
	1.69575	9.43e-05		1.8203	0.00023216		14.6957	307.236
	1.70394	0.0001029		1.82907	0.00023233		14.7039	303.603
	1.71213	0.00011079		1.83784	0.00023251		14.712	300.315
	1.72032	0.00011662		1.84662	0.00023276		14.7202	297.372
	1.72851	0.00011932		1.85539	0.00023278		14.7284	294.51
	1.7367	0.00011892		1.86416	0.00023262		14.7366	291.706
	1.74489	0.00011652		1.87293	0.00023246		14.7448	288.993
	1.75308	0.0001134		1.8817	0.00023139		14.753	286.292
	1.76127	0.00011092		1.89048	0.00023086		14.7612	283.564
	1.76946	0.00011024		1.89925	0.00023126		14.7694	280.744
	1.77765	0.00011101		1.90802	0.0002314		14.7776	277.868
	1.78584	0.00011166		1.91679	0.00023155		14.7857	275.108
	1.79403	0.00011082		1.92556	0.00023174		14.7939	272.602
	1.80222	0.00010807		1.93434	0.00023193		14.8021	270.226
	1.81041	0.00010389		1.94311	0.00023173		14.8103	267.951
	1.8186	9.89e-05		1.95188	0.00023153		14.8185	265.807
	1.82679	9.33e-05		1.96065	0.00023078		14.8267	263.677
	1.83498	8.68e-05		1.96942	0.00023014		14.8349	261.559
	1.84317	7.97e-05		1.9782	0.00023097		14.8431	259.47
	1.85136	7.33e-05		1.98697	0.00023186		14.8513	257.383
	1.85955	6.87e-05		1.99574	0.00023228		14.8595	255.402
	1.86774	6.59e-05		2.00451	0.00023207		14.8676	253.605
	1.87593	6.45e-05		2.01328	0.00023186		14.8758	251.859
	1.88412	6.44e-05		2.02206	0.00023067		14.884	250.065
	1.89231	6.52e-05		2.03083	0.00022948		14.8922	248.209
	1.9005	6.61e-05		2.0396	0.00022808		14.9004	246.169
	1.90869	6.6e-05		2.04837	0.0002303		14.9086	244.239
	1.91688	6.45e-05		2.05714	0.00023182		14.9168	242.528
	1.92507	6.24e-05		2.06592	0.00023255		14.925	240.728
	1.93326	6.14e-05		2.07469	0.00023135		14.9332	239.022
	1.94145	6.25e-05		2.08346	0.00023014		14.9414	237.437
	1.94964	6.51e-05		2.09223	0.00023037		14.9495	235.849
	1.95782	6.79e-05		2.101	0.00022973		14.9577	234.268
	1.96601	7.02e-05		2.10978	0.00022909		14.9659	232.772
	1.9742	7.2e-05		2.11855	0.00023002		14.9741	231.34
	1.98239	7.39e-05		2.12732	0.00023053		14.9823	229.971
	1.99058	7.55e-05		2.13609	0.00023104		14.9905	228.696
	1.99877	7.63e-05		2.14486	0.00023078		14.9987	227.441
	2.00696	7.53e-05		2.15364	0.00023052		15.0069	226.093
	2.01515	7.17e-05		2.16241	0.00022854		15.0151	224.718
	2.02334	6.54e-05		2.17118	0.00022801		15.0233	223.363
	2.03153	5.74e-05		2.17995	0.00022748		15.0314	221.896
	2.03972	4.98e-05		2.18872	0.00022592		15.0396	220.476
	2.04791	4.5e-05		2.1975	0.00022564		15.0478	219.18
	2.0561	4.4e-05		2.20627	0.00022263		15.056	217.945
	2.06429	4.58e-05		2.21504	0.0002145		15.0642	216.817
	2.07248	4.86e-05		2.22381	0.00021099		15.0724	215.745
	2.08067	5.07e-05		2.23258	0.00020629		15.0806	214.683
	2.08886	5.12e-05		2.24136	0.00019942		15.0888	213.625
	2.09705	4.96e-05		2.25013	0.00019897		15.097	212.557
	2.10524	4.69e-05		2.2589	0.00019871		15.1052	211.47
	2.11343	4.5e-05		2.26767	0.00019949		15.1133	210.368
	2.12162	4.47e-05		2.27644	0.0002038		15.1215	209.228
	2.12981	4.54e-05		2.28522	0.00020583		15.1297	208.029
	2.138	4.82e-05		2.29399	0.00020712		15.1379	206.734
	2.14619	5.53e-05		2.30276	0.00020884		15.1461	205.073
	2.15438	6.69e-05		2.31153	0.00020951		15.1543	203.372
	2.16257	8e-05		2.3203	0.00021017		15.1625	202.215
	2.17076	9.07e-05		2.32908	0.00021093		15.1707	201.254
	2.17895	9.8e-05		2.33785	0.00021098		15.1789	200.37
	2.18714	0.00010523		2.34662	0.00021067		15.187	199.588
	2.19533	0.00011573		2.35539	0.00021036		15.1952	198.799
	2.20352	0.00012761		2.36416	0.00020827		15.2034	197.962
	2.21171	0.00013657		2.37294	0.000208		15.2116	197.104
	2.2199	0.00014189		2.38171	0.00020745		15.2198	196.244
	2.22809	0.00014684		2.39048	0.0002069		15.228	195.431
	2.23628	0.00015395		2.39925	0.0002059		15.2362	194.709
	2.24447	0.0001617		2.40802	0.00020145		15.2444	194.044
	2.25266	0.00016695		2.4168	0.0001973		15.2526	193.384
	2.26085	0.00016815		2.42557	0.00019486		15.2608	192.746
	2.26904	0.00016589		2.43434	0.00018961		15.2689	192.107
	2.27723	0.00016212		2.44311	0.00018791		15.2771	191.405
	2.28542	0.00015855		2.45188	0.0001919		15.2853	190.705
	2.29361	0.00015541		2.46066	0.00019579		15.2935	190.043
	2.3018	0.00015209		2.46943	0.00020102		15.3017	189.361
	2.30999	0.00014825		2.4782	0.00020478		15.3099	188.669
	2.31818	0.00014417		2.48697	0.00020505		15.3181	187.95
	2.32637	0.00014038		2.49574	0.00020673		15.3263	187.202
	2.33455	0.00013689		2.50452	0.00020742		15.3345	186.478
	2.34274	0.0001335		2.51329	0.00020811		15.3427	185.771
	2.35093	0.00013033		2.52206	0.00021059		15.3508	185.026
	2.35912	0.00012763		2.53083	0.0002116		15.359	184.259
	2.36731	0.00012536		2.5396	0.00021104		15.3672	183.538
	2.3755	0.00012307		2.54838	0.00021049		15.3754	182.847
	2.38369	0.00012018		2.55715	0.00020836		15.3836	182.137
	2.39188	0.00011649		2.56592	0.00020119		15.3918	181.483
	2.40007	0.00011343		2.57469	0.00020005		15.4	180.863
	2.40826	0.00011346		2.58346	0.0001972		15.4082	180.213
	2.41645	0.00011709		2.59224	0.00019623		15.4164	179.526
	2.42464	0.00012263		2.60101	0.00020024		15.4246	178.781
	2.43283	0.00012816		2.60978	0.00020356		15.4327	178.071
	2.44102	0.00013211		2.61855	0.00020395		15.4409	177.442
	2.44921	0.00013292		2.62732	0.00020376		15.4491	176.862
	2.4574	0.00013021		2.6361	0.00020357		15.4573	176.285
	2.46559	0.00012603		2.64487	0.00020266		15.4655	175.677
	2.47378	0.0001229		2.65364	0.00020291		15.4737	175.034
	2.48197	0.00012156		2.66241	0.00020316		15.4819	174.374
	2.49016	0.0001211		2.67118	0.00020445		15.4901	173.726
	2.49835	0.00012012		2.67996	0.00020386		15.4983	173.096
	2.50654	0.00011767		2.68873	0.00020328		15.5064	172.478
	2.51473	0.00011394		2.6975	0.00020187		15.5146	171.909
	2.52292	0.00011037		2.70627	0.00020185		15.5228	171.368
	2.53111	0.00010819		2.71504	0.0002018		15.531	170.776
	2.5393	0.000107		2.72382	0.00020163		15.5392	170.17
	2.54749	0.00010561		2.73259	0.00020146		15.5474	169.58
	2.55568	0.00010327		2.74136	0.0001995		15.5556	169.007
	2.56387	0.00010033		2.75013	0.00019552		15.5638	168.442
	2.57206	9.8e-05		2.7589	0.00018986		15.572	167.816
	2.58025	9.73e-05		2.76768	0.00018284		15.5802	167.05
	2.58844	9.81e-05		2.77645	0.00017892		15.5883	166.295
	2.59663	0.00010016		2.78522	0.00017631		15.5965	165.695
	2.60482	0.00010331		2.79399	0.0001759		15.6047	165.168
	2.61301	0.0001074		2.80276	0.00017897		15.6129	164.597
	2.6212	0.00011245		2.81154	0.00018135		15.6211	164.001
	2.62939	0.0001189		2.82031	0.00018533		15.6293	163.412
	2.63758	0.00012709		2.82908	0.00018753		15.6375	162.854
	2.64577	0.00013654		2.83785	0.00018973		15.6457	162.331
	2.65396	0.00014667		2.84662	0.00019045		15.6539	161.831
	2.66215	0.00015701		2.8554	0.00019031		15.6621	161.352
	2.67034	0.00016593		2.86417	0.00019016		15.6702	160.873
	2.67853	0.00017118		2.87294	0.00019101		15.6784	160.353
	2.68672	0.00017287		2.88171	0.00019088		15.6866	159.814
	2.69491	0.00017436		2.89048	0.00019075		15.6948	159.265
	2.7031	0.00017865		2.89926	0.00019		15.703	158.717
	2.71128	0.00018504		2.90803	0.00018866		15.7112	158.187
	2.71947	0.00019075		2.9168	0.0001859		15.7194	157.675
	2.72766	0.00019312		2.92557	0.00018526		15.7276	157.165
	2.73585	0.00019093		2.93434	0.0001831		15.7358	156.658
	2.74404	0.00018594		2.94312	0.00018013		15.744	156.158
	2.75223	0.00018129		2.95189	0.00017977		15.7521	155.668
	2.76042	0.00017915		2.96066	0.00017941		15.7603	155.19
	2.76861	0.00018067		2.96943	0.00017844		15.7685	154.707
	2.7768	0.00018588		2.9782	0.00017809		15.7767	154.193
	2.78499	0.00019251		2.98698	0.00017549		15.7849	153.674
	2.79318	0.00019692		2.99575	0.00017515		15.7931	153.165
	2.80137	0.00019715		3.00452	0.00017506		15.8013	152.673
	2.80956	0.00019406		3.01329	0.00017497		15.8095	152.206
	2.81775	0.00019006		3.02206	0.00017241		15.8177	151.716
	2.82594	0.0001868		3.03084	0.00017285		15.8259	151.116
	2.83413	0.00018449		3.03961	0.00017301		15.834	150.497
	2.84232	0.00018228		3.04838	0.00017297		15.8422	149.979
	2.85051	0.00017909		3.05715	0.00017102		15.8504	149.54
	2.8587	0.00017492		3.06592	0.00016906		15.8586	149.119
	2.86689	0.00017117		3.0747	0.00016638		15.8668	148.701
	2.87508	0.00016894		3.08347	0.00016708		15.875	148.259
	2.88327	0.00016771		3.09224	0.00016733		15.8832	147.797
	2.89146	0.00016624		3.10101	0.00016757		15.8914	147.337
	2.89965	0.00016359		3.10978	0.00016737		15.8996	146.883
	2.90784	0.00015962		3.11856	0.00016717		15.9077	146.429
	2.91603	0.00015506		3.12733	0.00016633		15.9159	145.975
	2.92422	0.00015033		3.1361	0.00016385		15.9241	145.514
	2.93241	0.00014511		3.14487	0.0001625		15.9323	145.041
	2.9406	0.00013909		3.15364	0.00016196		15.9405	144.557
	2.94879	0.00013244		3.16242	0.00016202		15.9487	144.07
	2.95698	0.00012578		3.17119	0.00016177		15.9569	143.595
	2.96517	0.00012098		3.17996	0.00016152		15.9651	143.129
	2.97336	0.00012068		3.18873	0.00015838		15.9733	142.661
	2.98155	0.00012489		3.1975	0.00015851		15.9815	142.196
	2.98974	0.00012998		3.20628	0.00015782		15.9896	141.741
	2.99793	0.00013226		3.21505	0.00015713		15.9978	141.279
	3.00612	0.00013065		3.22382	0.00015812		16.006	140.786
	3.01431	0.00012668		3.23259	0.00015849		16.0142	140.231
	3.0225	0.00012277		3.24136	0.00015789		16.0224	139.553
	3.03069	0.00012006		3.25014	0.00015729		16.0306	138.954
	3.03888	0.00011822		3.25891	0.00015716		16.0388	138.529
	3.04707	0.00011661		3.26768	0.00015383		16.047	138.108
	3.05526	0.0001151		3.27645	0.00015356		16.0552	137.691
	3.06345	0.00011388		3.28522	0.0001533		16.0634	137.278
	3.07164	0.00011285		3.294	0.00015109		16.0715	136.853
	3.07983	0.00011146		3.30277	0.0001512		16.0797	136.419
	3.08801	0.00010905		3.31154	0.00015056		16.0879	135.993
	3.0962	0.00010545		3.32031	0.00014991		16.0961	135.556
	3.10439	0.00010141		3.32908	0.00014961		16.1043	135.082
	3.11258	9.81e-05		3.33786	0.00014932		16.1125	134.604
	3.12077	9.67e-05		3.34663	0.00014791		16.1207	134.173
	3.12896	9.85e-05		3.3554	0.00014718		16.1289	133.762
	3.13715	0.00010346		3.36417	0.00014449		16.1371	133.35
	3.14534	0.00010918		3.37294	0.0001435		16.1453	132.95
	3.15353	0.00011264		3.38172	0.00014251		16.1534	132.568
	3.16172	0.00011307		3.39049	0.00014057		16.1616	132.187
	3.16991	0.00011273		3.39926	0.00013852		16.1698	131.675
	3.1781	0.00011327		3.40803	0.00013822		16.178	131.126
	3.18629	0.00011413		3.4168	0.00013402		16.1862	130.667
	3.19448	0.00011425		3.42558	0.00013308		16.1944	130.258
	3.20267	0.00011319		3.43435	0.00013344		16.2026	129.864
	3.21086	0.00011199		3.44312	0.00013323		16.2108	129.48
	3.21905	0.00011232		3.45189	0.00013302		16.219	129.107
	3.22724	0.0001141		3.46066	0.00013224		16.2272	128.737
	3.23543	0.00011609		3.46944	0.00013182		16.2353	128.365
	3.24362	0.00011783		3.47821	0.00013061		16.2435	127.992
	3.25181	0.00011957		3.48698	0.0001294		16.2517	127.63
	3.26	0.00012128		3.49575	0.00012707		16.2599	127.266
	3.26819	0.00012266		3.50452	0.00012524		16.2681	126.883
	3.27638	0.00012365		3.5133	0.00012294		16.2763	126.492
	3.28457	0.0001246		3.52207	0.00012228		16.2845	126.114
	3.29276	0.00012664		3.53084	0.00012162		16.2927	125.741
	3.30095	0.00013126		3.53961	0.00011952		16.3009	125.364
	3.30914	0.00013816		3.54838	0.00011851		16.309	124.991
	3.31733	0.00014442		3.55716	0.00011779		16.3172	124.614
	3.32552	0.00014666		3.56593	0.00011706		16.3254	124.235
	3.33371	0.00014444		3.5747	0.00011672		16.3336	123.858
	3.3419	0.00014112		3.58347	0.00011548		16.3418	123.474
	3.35009	0.0001406		3.59224	0.00011425		16.35	123.083
	3.35828	0.00014371		3.60102	0.00011351		16.3582	122.695
	3.36647	0.00014835		3.60979	0.00011183		16.3664	122.313
	3.37466	0.00015227		3.61856	0.00010755		16.3746	121.93
	3.38285	0.00015483		3.62733	0.00010725		16.3828	121.545
	3.39104	0.00015629		3.6361	0.00010695		16.3909	121.169
	3.39923	0.00015624		3.64488	0.00010624		16.3991	120.802
	3.40742	0.00015429		3.65365	0.00010422		16.4073	120.442
	3.41561	0.00015137		3.66242	0.00010221		16.4155	120.082
	3.4238	0.00014963		3.67119	0.00010102		16.4237	119.718
	3.43199	0.00015082		3.67996	9.79e-05		16.4319	119.359
	3.44018	0.00015476		3.68874	9.04e-05		16.4401	119.011
	3.44837	0.0001598		3.69751	8.38e-05		16.4483	118.669
	3.45656	0.00016399		3.70628	7.93e-05		16.4565	118.321
	3.46474	0.00016573		3.71505	7.8e-05		16.4647	117.966
	3.47293	0.00016465		3.72382	7.64e-05		16.4728	117.611
	3.48112	0.00016169		3.7326	7.48e-05		16.481	117.26
	3.48931	0.00015811		3.74137	7.29e-05		16.4892	116.911
	3.4975	0.00015521		3.75014	7.31e-05		16.4974	116.568
	3.50569	0.0001542		3.75891	7.45e-05		16.5056	116.231
	3.51388	0.00015544		3.76768	7.52e-05		16.5138	115.887
	3.52207	0.00015803		3.77646	7.82e-05		16.522	115.54
	3.53026	0.00016047		3.78523	8.17e-05		16.5302	115.199
	3.53845	0.0001614		3.794	8.43e-05		16.5384	114.858
	3.54664	0.00016047		3.80277	8.66e-05		16.5466	114.52
	3.55483	0.00015894		3.81154	8.84e-05		16.5547	114.192
	3.56302	0.00015834		3.82032	8.89e-05		16.5629	113.867
	3.57121	0.0001589		3.82909	8.89e-05		16.5711	113.542
	3.5794	0.00015957		3.83786	8.83e-05		16.5793	113.22
	3.58759	0.00015892		3.84663	8.76e-05		16.5875	112.904
	3.59578	0.00015641		3.8554	8.73e-05		16.5957	112.611
	3.60397	0.00015245		3.86418	8.55e-05		16.6039	112.344
	3.61216	0.00014756		3.87295	8.47e-05		16.6121	112.06
	3.62035	0.00014212		3.88172	8.18e-05		16.6203	111.732
	3.62854	0.00013647		3.89049	7.8e-05		16.6285	111.393
	3.63673	0.0001304		3.89926	7.81e-05		16.6366	111.054
	3.64492	0.00012342		3.90804	7.75e-05		16.6448	110.717
	3.65311	0.00011622		3.91681	7.68e-05		16.653	110.383
	3.6613	0.0001103		3.92558	7.66e-05		16.6612	110.051
	3.66949	0.00010598		3.93435	7.48e-05		16.6694	109.721
	3.67768	0.0001029		3.94312	7.25e-05		16.6776	109.396
	3.68587	0.00010187		3.9519	7.19e-05		16.6858	109.073
	3.69406	0.00010383		3.96067	7.13e-05		16.694	108.75
	3.70225	0.00010747		3.96944	6.8e-05		16.7022	108.435
	3.71044	0.0001099		3.97821	6.71e-05		16.7103	108.133
	3.71863	0.00010927		3.98698	6.62e-05		16.7185	107.835
	3.72682	0.00010607		3.99576	6.37e-05		16.7267	107.538
	3.73501	0.00010203		4.00453	6.35e-05		16.7349	107.241
	3.7432	9.89e-05		4.0133	6.17e-05		16.7431	106.939
	3.75139	9.77e-05		4.02207	5.98e-05		16.7513	106.629
	3.75958	9.76e-05		4.03084	5.84e-05		16.7595	106.309
	3.76777	9.65e-05		4.03962	5.83e-05		16.7677	105.98
	3.77596	9.35e-05		4.04839	5.78e-05		16.7759	105.647
	3.78415	8.91e-05		4.05716	5.73e-05		16.7841	105.314
	3.79234	8.55e-05		4.06593	5.62e-05		16.7922	104.981
	3.80053	8.39e-05		4.0747	5.61e-05		16.8004	104.655
	3.80872	8.37e-05		4.08348	5.51e-05		16.8086	104.339
	3.81691	8.4e-05		4.09225	5.48e-05		16.8168	104.021
	3.8251	8.4e-05		4.10102	5.45e-05		16.825	103.7
	3.83329	8.3e-05		4.10979	5.32e-05		16.8332	103.38
	3.84147	8.09e-05		4.11856	5.18e-05		16.8414	103.054
	3.84966	7.81e-05		4.12734	5.02e-05		16.8496	102.723
	3.85785	7.48e-05		4.13611	4.86e-05		16.8578	102.392
	3.86604	7.12e-05		4.14488	4.85e-05		16.866	102.059
	3.87423	6.72e-05		4.15365	4.84e-05		16.8741	101.727
	3.88242	6.24e-05		4.16242	4.8e-05		16.8823	101.404
	3.89061	5.72e-05		4.1712	4.6e-05		16.8905	101.092
	3.8988	5.2e-05		4.17997	4.55e-05		16.8987	100.79
	3.90699	4.7e-05		4.18874	4.37e-05		16.9069	100.492
	3.91518	4.17e-05		4.19751	4.35e-05		16.9151	100.189
	3.92337	3.53e-05		4.20629	4.32e-05		16.9233	99.8827
	3.93156	2.82e-05		4.21506	4.14e-05		16.9315	99.5724
	3.93975	2.24e-05		4.22383	4.02e-05		16.9397	99.2576
	3.94794	2.1e-05		4.2326	3.9e-05		16.9479	98.9425
	3.95613	2.56e-05		4.24137	3.64e-05		16.956	98.6308
	3.96432	3.42e-05		4.25014	3.25e-05		16.9642	98.3226
	3.97251	4.35e-05		4.25892	2.85e-05		16.9724	98.0175
	3.9807	5.04e-05		4.26769	2.24e-05		16.9806	97.7164
	3.98889	5.31e-05		4.27646	2.16e-05		16.9888	97.4172
	3.99708	5.06e-05		4.28523	1.92e-05		16.997	97.1167
	4.00527	4.34e-05		4.29401	1.81e-05		17.0052	96.8122
	4.01346	3.27e-05		4.30278	1.87e-05		17.0134	96.5026
	4.02165	2.07e-05		4.31155	1.93e-05		17.0216	96.1887
	4.02984	9.61e-06		4.32032	1.93e-05		17.0297	95.8752
	4.03803	7.06e-07		4.32909	2.16e-05		17.0379	95.5631
	4.04622	-5.93e-06		4.33787	2.35e-05		17.0461	95.257
	4.05441	-1.07e-05		4.34664	2.57e-05		17.0543	94.9592
	4.0626	-1.44e-05		4.35541	2.86e-05		17.0625	94.6671
	4.07079	-1.77e-05		4.36418	3.2e-05		17.0707	94.3817
	4.07898	-2.09e-05		4.37295	3.51e-05		17.0789	94.1011
	4.08717	-2.41e-05		4.38173	3.6e-05		17.0871	93.8198
	4.09536	-2.83e-05		4.3905	3.7e-05		17.0953	93.5359
	4.10355	-3.45e-05		4.39927	3.75e-05		17.1035	93.2506
	4.11174	-4.28e-05		4.40804	3.74e-05		17.1116	92.9632
	4.11993	-5.1e-05		4.41681	3.73e-05		17.1198	92.6756
	4.12812	-5.68e-05		4.42559	3.69e-05		17.128	92.3892
	4.13631	-5.99e-05		4.43436	3.59e-05		17.1362	92.0984
	4.1445	-6.11e-05		4.44313	3.54e-05		17.1444	91.8033
	4.15269	-6.14e-05		4.4519	3.51e-05		17.1526	91.5086
	4.16088	-6.16e-05		4.46067	3.13e-05		17.1608	91.2109
	4.16907	-6.25e-05		4.46945	3.11e-05		17.169	90.9149
	4.17726	-6.46e-05		4.47822	3.09e-05		17.1772	90.627
	4.18545	-6.78e-05		4.48699	2.98e-05		17.1854	90.3382
	4.19364	-7.15e-05		4.49576	2.82e-05		17.1935	90.0488
	4.20183	-7.41e-05		4.50453	2.82e-05		17.2017	89.7679
	4.21002	-7.42e-05		4.51331	2.82e-05		17.2099	89.4943
	4.2182	-7.25e-05		4.52208	2.81e-05		17.2181	89.2198
	4.22639	-7.09e-05		4.53085	2.8e-05		17.2263	88.9429
	4.23458	-7.09e-05		4.53962	2.79e-05		17.2345	88.6625
	4.24277	-7.29e-05		4.54839	2.69e-05		17.2427	88.3787
	4.25096	-7.54e-05		4.55717	2.6e-05		17.2509	88.097
	4.25915	-7.73e-05		4.56594	2.41e-05		17.2591	87.818
	4.26734	-7.84e-05		4.57471	2.38e-05		17.2673	87.5435
	4.27553	-7.94e-05		4.58348	2.35e-05		17.2754	87.2745
	4.28372	-8.09e-05		4.59225	2.17e-05		17.2836	87.0066
	4.29191	-8.3e-05		4.60103	1.99e-05		17.2918	86.7372
	4.3001	-8.51e-05		4.6098	1.89e-05		17.3	86.4673
	4.30829	-8.72e-05		4.61857	1.94e-05		17.3082	86.1989
	4.31648	-8.9e-05		4.62734	1.96e-05		17.3164	85.9311
	4.32467	-9.04e-05		4.63611	1.98e-05		17.3246	85.6611
	4.33286	-9.11e-05		4.64489	1.98e-05		17.3328	85.3883
	4.34105	-9.14e-05		4.65366	2.11e-05		17.341	85.108
	4.34924	-9.09e-05		4.66243	2.08e-05		17.3492	84.8189
	4.35743	-8.94e-05		4.6712	2.05e-05		17.3573	84.5394
	4.36562	-8.78e-05		4.67997	1.99e-05		17.3655	84.2778
	4.37381	-8.7e-05		4.68875	1.83e-05		17.3737	84.0152
	4.382	-8.75e-05		4.69752	1.8e-05		17.3819	83.7515
	4.39019	-8.84e-05		4.70629	1.78e-05		17.3901	83.4884
	4.39838	-8.87e-05		4.71506	1.7e-05		17.3983	83.2246
	4.40657	-8.84e-05		4.72383	1.54e-05		17.4065	82.9578
	4.41476	-8.76e-05		4.73261	1.34e-05		17.4147	82.6918
	4.42295	-8.69e-05		4.74138	1.27e-05		17.4229	82.4291
	4.43114	-8.71e-05		4.75015	1.2e-05		17.431	82.1669
	4.43933	-8.87e-05		4.75892	1.04e-05		17.4392	81.9042
	4.44752	-9.13e-05		4.76769	9.65e-06		17.4474	81.6408
	4.45571	-9.38e-05		4.77647	8.91e-06		17.4556	81.3761
	4.4639	-9.56e-05		4.78524	7.07e-06		17.4638	81.1116
	4.47209	-9.72e-05		4.79401	6.79e-06		17.472	80.8496
	4.48028	-9.92e-05		4.80278	5.4e-06		17.4802	80.5874
	4.48847	-0.0001022		4.81155	4.01e-06		17.4884	80.3237
	4.49666	-0.0001055		4.82033	3.43e-06		17.4966	80.0615
	4.50485	-0.0001083		4.8291	2.85e-06		17.5048	79.8017
	4.51304	-0.0001104		4.83787	5.71e-07		17.5129	79.5449
	4.52123	-0.0001125		4.84664	-5.14e-06		17.5211	79.2719
	4.52942	-0.0001151		4.85541	-1.02e-05		17.5293	78.9997
	4.53761	-0.0001183		4.86419	-1.6e-05		17.5375	78.7448
	4.5458	-0.0001212		4.87296	-1.55e-05		17.5457	78.4932
	4.55399	-0.0001237		4.88173	-7.71e-06		17.5539	78.2404
	4.56218	-0.0001257		4.8905	-3.55e-06		17.5621	77.9881
	4.57037	-0.0001276		4.89927	-1.36e-07		17.5703	77.7382
	4.57856	-0.0001297		4.90805	3.11e-06		17.5785	77.4922
	4.58675	-0.0001319		4.91682	5.83e-06		17.5867	77.2518
	4.59493	-0.0001332		4.92559	7.23e-06		17.5948	77.016
	4.60312	-0.000132		4.93436	7.21e-06		17.603	76.7806
	4.61131	-0.0001289		4.94313	5.96e-06		17.6112	76.5428
	4.6195	-0.0001256		4.95191	4.71e-06		17.6194	76.3033
	4.62769	-0.0001229		4.96068	1.85e-06		17.6276	76.062
	4.63588	-0.0001209		4.96945	-3.4e-06		17.6358	75.819
	4.64407	-0.0001195		4.97822	-9.71e-06		17.644	75.5614
	4.65226	-0.0001183		4.98699	-1.35e-05		17.6522	75.3043
	4.66045	-0.0001172		4.99577	-1.15e-05		17.6604	75.0626
	4.66864	-0.0001162		5.00454	-8.78e-06		17.6686	74.8276
	4.67683	-0.0001149		5.01331	-5.96e-06		17.6767	74.5937
	4.68502	-0.0001135		5.02208	-1.23e-06		17.6849	74.3604
	4.69321	-0.0001124		5.03085	-5.59e-07		17.6931	74.1297
	4.7014	-0.0001116		5.03963	6.43e-07		17.7013	73.9036
	4.70959	-0.0001106		5.0484	4.08e-06		17.7095	73.6829
	4.71778	-0.0001079		5.05717	4.41e-06		17.7177	73.4657
	4.72597	-0.0001026		5.06594	6.43e-06		17.7259	73.248
	4.73416	-9.53e-05		5.07471	6.78e-06		17.7341	73.0264
	4.74235	-8.72e-05		5.08349	7.12e-06		17.7423	72.8012
	4.75054	-7.93e-05		5.09226	6.95e-06		17.7505	72.5694
	4.75873	-7.21e-05		5.10103	6.79e-06		17.7586	72.3302
	4.76692	-6.58e-05		5.1098	5.99e-06		17.7668	72.0697
	4.77511	-6.09e-05		5.11857	4.86e-06		17.775	71.804
	4.7833	-5.73e-05		5.12735	4.47e-06		17.7832	71.5611
	4.79149	-5.47e-05		5.13612	4.09e-06		17.7914	71.3332
	4.79968	-5.31e-05		5.14489	4e-06		17.7996	71.1074
	4.80787	-5.29e-05		5.15366	3.91e-06		17.8078	70.8794
	4.81606	-5.44e-05		5.16243	2.78e-06		17.816	70.6455
	4.82425	-5.68e-05		5.17121	2.05e-06		17.8242	70.4071
	4.83244	-5.97e-05		5.17998	1.32e-06		17.8323	70.1729
	4.84063	-6.28e-05		5.18875	-1.62e-07		17.8405	69.9475
	4.84882	-6.59e-05		5.19752	4.33e-07		17.8487	69.725
	4.85701	-6.91e-05		5.20629	5.11e-07		17.8569	69.5019
	4.8652	-7.2e-05		5.21507	1.79e-07		17.8651	69.2788
	4.87339	-7.36e-05		5.22384	-1.53e-07		17.8733	69.0526
	4.88158	-7.27e-05		5.23261	-8.94e-07		17.8815	68.8132
	4.88977	-6.8e-05		5.24138	-7.72e-07		17.8897	68.5806
	4.89796	-5.97e-05		5.25015	-8.13e-07		17.8979	68.3633
	4.90615	-4.98e-05		5.25893	-8.54e-07		17.9061	68.1485
	4.91434	-4.08e-05		5.2677	-8.84e-07		17.9142	67.9333
	4.92253	-3.33e-05		5.27647	-9.93e-07		17.9224	67.718
	4.93072	-2.63e-05		5.28524	-1.1e-06		17.9306	67.5046
	4.93891	-1.95e-05		5.29401	-1.6e-06		17.9388	67.2927
	4.9471	-1.36e-05		5.30279	-2.1e-06		17.947	67.0815
	4.95529	-9.95e-06		5.31156	-9.43e-07		17.9552	66.8711
	4.96348	-9.74e-06		5.32033	-1.18e-06		17.9634	66.6613
	4.97166	-1.28e-05		5.3291	-1.43e-06		17.9716	66.4503
	4.97985	-1.78e-05		5.33787	-2.26e-06		17.9798	66.2392
	4.98804	-2.29e-05		5.34665	-2.33e-06		17.988	66.0309
	4.99623	-2.73e-05		5.35542	-2.4e-06		17.9961	65.8242
	5.00442	-3.09e-05		5.36419	-2.36e-06		18.0043	65.6197
	5.01261	-3.42e-05		5.37296	-2.72e-06		18.0125	65.4171
	5.0208	-3.78e-05		5.38173	-3.07e-06		18.0207	65.2105
	5.02899	-4.17e-05		5.39051	-3.14e-06		18.0289	64.9996
	5.03718	-4.52e-05		5.39928	-3.22e-06		18.0371	64.7876
	5.04537	-4.65e-05		5.40805	-6.46e-06		18.0453	64.5757
	5.05356	-4.49e-05		5.41682	-6.5e-06		18.0535	64.3667
	5.06175	-4.09e-05		5.42559	-7.01e-06		18.0617	64.1619
	5.06994	-3.66e-05		5.43437	-7.52e-06		18.0699	63.96
	5.07813	-3.49e-05		5.44314	-6.35e-06		18.078	63.7597
	5.08632	-3.67e-05		5.45191	-6.21e-06		18.0862	63.561
	5.09451	-4.06e-05		5.46068	-6.28e-06		18.0944	63.3623
	5.1027	-4.45e-05		5.46945	-6.34e-06		18.1026	63.1627
	5.11089	-4.69e-05		5.47823	-5.22e-06		18.1108	62.9632
	5.11908	-4.73e-05		5.487	-4.98e-06		18.119	62.7641
	5.12727	-4.61e-05		5.49577	-4.96e-06		18.1272	62.5663
	5.13546	-4.54e-05		5.50454	-5.07e-06		18.1354	62.3701
	5.14365	-4.69e-05		5.51331	-5.17e-06		18.1436	62.1763
	5.15184	-5.07e-05		5.52209	-5.71e-06		18.1518	61.9839
	5.16003	-5.56e-05		5.53086	-4.71e-06		18.1599	61.7909
	5.16822	-6e-05		5.53963	-3.68e-06		18.1681	61.5966
	5.17641	-6.29e-05		5.5484	-2.66e-06		18.1763	61.4013
	5.1846	-6.41e-05		5.55717	-1.62e-06		18.1845	61.2057
	5.19279	-6.5e-05		5.56595	8.26e-07		18.1927	61.0108
	5.20098	-6.64e-05		5.57472	1.57e-06		18.2009	60.8181
	5.20917	-6.8e-05		5.58349	1.4e-06		18.2091	60.6281
	5.21736	-6.94e-05		5.59226	1.24e-06		18.2173	60.4416
	5.22555	-7.24e-05		5.60103	-4.92e-08		18.2255	60.263
	5.23374	-7.82e-05		5.60981	-2.12e-07		18.2336	60.0888
	5.24193	-8.5e-05		5.61858	-3.76e-07		18.2418	59.9063
	5.25012	-8.92e-05		5.62735	-1.31e-06		18.25	59.7168
	5.25831	-8.95e-05		5.63612	9.32e-08		18.2582	59.5265
	5.2665	-8.78e-05		5.64489	3e-07		18.2664	59.3348
	5.27469	-8.78e-05		5.65367	5.07e-07		18.2746	59.144
	5.28288	-9.1e-05		5.66244	7.03e-07		18.2828	58.9565
	5.29107	-9.66e-05		5.67121	8.99e-07		18.291	58.7702
	5.29926	-0.0001031		5.67998	7.99e-07		18.2992	58.5837
	5.30745	-0.000109		5.68875	7e-07		18.3074	58.3971
	5.31564	-0.0001136		5.69753	-5.33e-07		18.3155	58.2107
	5.32383	-0.0001175		5.7063	-8.34e-07		18.3237	58.0248
	5.33202	-0.0001215		5.71507	-2.62e-07		18.3319	57.8404
	5.34021	-0.0001258		5.72384	-9.43e-08		18.3401	57.6568
	5.34839	-0.0001301		5.73261	-6.86e-08		18.3483	57.473
	5.35658	-0.0001339		5.74139	-9.8e-08		18.3565	57.2895
	5.36477	-0.0001366		5.75016	-1.55e-07		18.3647	57.1073
	5.37296	-0.0001379		5.75893	-9.22e-07		18.3729	56.9267
	5.38115	-0.0001387		5.7677	-1.69e-06		18.3811	56.7472
	5.38934	-0.0001403		5.77647	-2.01e-06		18.3893	56.5681
	5.39753	-0.0001431		5.78525	-2.25e-06		18.3974	56.3896
	5.40572	-0.0001461		5.79402	-2.48e-06		18.4056	56.2113
	5.41391	-0.0001471		5.80279	-1.96e-06		18.4138	56.0334
	5.4221	-0.0001454		5.81156	-1.84e-06		18.422	55.8562
	5.43029	-0.0001416		5.82033	-1.72e-06		18.4302	55.6807
	5.43848	-0.0001376		5.82911	3.18e-07		18.4384	55.5067
	5.44667	-0.0001346		5.83788	5.25e-07		18.4466	55.3336
	5.45486	-0.0001319		5.84665	7.31e-07		18.4548	55.1617
	5.46305	-0.0001274		5.85542	8e-07		18.463	54.991
	5.47124	-0.0001189		5.86419	7.51e-07		18.4712	54.8214
	5.47943	-0.0001075		5.87297	7.01e-07		18.4793	54.6535
	5.48762	-9.62e-05		5.88174	-5.91e-08		18.4875	54.4865
	5.49581	-8.65e-05		5.89051	-8.19e-07		18.4957	54.3196
	5.504	-7.84e-05		5.89928	-2.61e-06		18.5039	54.1521
	5.51219	-7.19e-05		5.90805	-1.14e-06		18.5121	53.9818
	5.52038	-6.65e-05		5.91683	-2.09e-07		18.5203	53.8105
	5.52857	-6.16e-05		5.9256	5.01e-07		18.5285	53.6396
	5.53676	-5.74e-05		5.93437	9.91e-07		18.5367	53.4682
	5.54495	-5.49e-05		5.94314	4.36e-07		18.5449	53.2975
	5.55314	-5.47e-05		5.95191	-1.19e-07		18.5531	53.1279
	5.56133	-5.62e-05		5.96069	-1.4e-06		18.5612	52.9585
	5.56952	-5.82e-05		5.96946	-3.62e-06		18.5694	52.7891
	5.57771	-6e-05		5.97823	-3.38e-06		18.5776	52.6213
	5.5859	-6.14e-05		5.987	-3.82e-06		18.5858	52.456
	5.59409	-6.14e-05		5.99577	-4.27e-06		18.594	52.2927
	5.60228	-5.9e-05		6.00455	-2.86e-06		18.6022	52.1312
	5.61047	-5.45e-05		6.01332	-3.26e-06		18.6104	51.971
	5.61866	-4.95e-05		6.02209	-3.66e-06		18.6186	51.8117
	5.62685	-4.54e-05		6.03086	-4.6e-06		18.6268	51.6522
	5.63504	-4.39e-05		6.03963	-6.44e-06		18.6349	51.4905
	5.64323	-4.57e-05		6.04841	-5.78e-06		18.6431	51.327
	5.65142	-4.91e-05		6.05718	-5.83e-06		18.6513	51.1631
	5.65961	-5.18e-05		6.06595	-6.19e-06		18.6595	50.9994
	5.6678	-5.29e-05		6.07472	-6.55e-06		18.6677	50.8374
	5.67599	-5.2e-05		6.08349	-4.13e-06		18.6759	50.6774
	5.68418	-4.83e-05		6.09227	-3.84e-06		18.6841	50.5187
	5.69237	-4.2e-05		6.10104	-2.02e-06		18.6923	50.361
	5.70056	-3.4e-05		6.10981	7.53e-07		18.7005	50.2044
	5.70875	-2.61e-05		6.11858	1.25e-06		18.7087	50.0479
	5.71694	-2.01e-05		6.12735	1.41e-06		18.7168	49.8904
	5.72513	-1.8e-05		6.13613	1.4e-06		18.725	49.7318
	5.73331	-2.02e-05		6.1449	1.28e-06		18.7332	49.5723
	5.7415	-2.45e-05		6.15367	1.16e-06		18.7414	49.4126
	5.74969	-2.87e-05		6.16244	9.38e-07		18.7496	49.2531
	5.75788	-3.17e-05		6.17121	6.36e-07		18.7578	49.0925
	5.76607	-3.36e-05		6.17999	1.47e-06		18.766	48.9323
	5.77426	-3.51e-05		6.18876	2.21e-06		18.7742	48.7741
	5.78245	-3.68e-05		6.19753	1.92e-06		18.7824	48.6172
	5.79064	-3.87e-05		6.2063	1.62e-06		18.7906	48.4605
	5.79883	-4e-05		6.21507	6.79e-07		18.7987	48.3034
	5.80702	-4.01e-05		6.22385	1.82e-07		18.8069	48.147
	5.81521	-3.97e-05		6.23262	-2.27e-06		18.8151	47.9927
	5.8234	-3.98e-05		6.24139	-2.04e-06		18.8233	47.8406
	5.83159	-4.1e-05		6.25016	-2.12e-06		18.8315	47.6903
	5.83978	-4.32e-05		6.25893	-2.2e-06		18.8397	47.5416
	5.84797	-4.47e-05		6.26771	-1.52e-06		18.8479	47.3938
	5.85616	-4.08e-05		6.27648	-1.46e-06		18.8561	47.2444
	5.86435	-2.49e-05		6.28525	-1.54e-06		18.8643	47.091
	5.87254	3.22e-06		6.29402	-1.62e-06		18.8725	46.9364
	5.88073	2.95e-05		6.30279	-1.84e-06		18.8806	46.7826
	5.88892	4.23e-05		6.31157	-2.35e-06		18.8888	46.6303
	5.89711	4.32e-05		6.32034	-2.65e-06		18.897	46.4798
	5.9053	3.9e-05		6.32911	-2.95e-06		18.9052	46.331
	5.91349	3.44e-05		6.33788	-3.66e-06		18.9134	46.184
	5.92168	3.18e-05		6.34665	-4.14e-06		18.9216	46.0376
	5.92987	3.12e-05		6.35543	-4.62e-06		18.9298	45.8908
	5.93806	3.15e-05		6.3642	-5.64e-06		18.938	45.7444
	5.94625	3.15e-05		6.37297	-7.22e-06		18.9462	45.5999
	5.95444	3.01e-05		6.38174	-8.81e-06		18.9543	45.4567
	5.96263	2.69e-05		6.39051	-1.43e-05		18.9625	45.3147
	5.97082	2.32e-05		6.39929	-2e-05		18.9707	45.1744
	5.97901	1.97e-05		6.40806	-2.35e-05		18.9789	45.0357
	5.9872	1.69e-05		6.41683	-2.57e-05		18.9871	44.8976
	5.99539	1.55e-05		6.4256	-2.74e-05		18.9953	44.7683
	6.00358	1.65e-05		6.43437	-2.75e-05		19.0035	44.6538
	6.01177	2.04e-05		6.44315	-2.59e-05		19.0117	44.5433
	6.01996	2.71e-05		6.45192	-2.57e-05		19.0199	44.4237
	6.02815	3.61e-05		6.46069	-2.22e-05		19.0281	44.2897
	6.03634	4.57e-05		6.46946	-2.21e-05		19.0362	44.1468
	6.04453	5.34e-05		6.47823	-2.2e-05		19.0444	44.0013
	6.05272	5.75e-05		6.48701	-1.84e-05		19.0526	43.8548
	6.06091	5.8e-05		6.49578	-1.42e-05		19.0608	43.7089
	6.0691	5.6e-05		6.50455	-1.3e-05		19.069	43.5659
	6.07729	5.32e-05		6.51332	-6.07e-06		19.0772	43.4262
	6.08548	5.03e-05		6.52209	-3.49e-06		19.0854	43.2881
	6.09367	4.77e-05		6.53087	-9.11e-07		19.0936	43.1491
	6.10186	4.63e-05		6.53964	-7.49e-07		19.1018	43.0091
	6.11004	4.68e-05		6.54841	-1.51e-06		19.11	42.8702
	6.11823	4.89e-05		6.55718	-2.27e-06		19.1181	42.7329
	6.12642	5.07e-05		6.56595	-2.45e-06		19.1263	42.5937
	6.13461	5.09e-05		6.57473	-2.63e-06		19.1345	42.4511
	6.1428	4.91e-05		6.5835	-3.12e-06		19.1427	42.3076
	6.15099	4.62e-05		6.59227	-2.94e-06		19.1509	42.1664
	6.15918	4.37e-05		6.60104	-2.92e-06		19.1591	42.0296
	6.16737	4.2e-05		6.60981	-3.45e-06		19.1673	41.8968
	6.17556	4.07e-05		6.61859	-3.97e-06		19.1755	41.7656
	6.18375	3.91e-05		6.62736	-4.96e-06		19.1837	41.633
	6.19194	3.66e-05		6.63613	-8.62e-06		19.1919	41.4989
	6.20013	3.36e-05		6.6449	-1.09e-05		19.2	41.3642
	6.20832	3.21e-05		6.65367	-1.4e-05		19.2082	41.2291
	6.21651	3.27e-05		6.66245	-1.51e-05		19.2164	41.0938
	6.2247	3.41e-05		6.67122	-1.61e-05		19.2246	40.9586
	6.23289	3.47e-05		6.67999	-1.87e-05		19.2328	40.8244
	6.24108	3.38e-05		6.68876	-1.75e-05		19.241	40.6926
	6.24927	3.21e-05		6.69753	-1.65e-05		19.2492	40.5636
	6.25746	2.99e-05		6.70631	-1.17e-05		19.2574	40.436
	6.26565	2.75e-05		6.71508	-6.02e-06		19.2656	40.3074
	6.27384	2.56e-05		6.72385	-3.88e-06		19.2738	40.1781
	6.28203	2.45e-05		6.73262	1.22e-06		19.2819	40.0489
	6.29022	2.43e-05		6.74139	2e-06		19.2901	39.9192
	6.29841	2.41e-05		6.75017	2.78e-06		19.2983	39.7881
	6.3066	2.41e-05		6.75894	3.32e-06		19.3065	39.657
	6.31479	2.42e-05		6.76771	3.21e-06		19.3147	39.5274
	6.32298	2.43e-05		6.77648	3.09e-06		19.3229	39.3992
	6.33117	2.42e-05		6.78525	3.33e-06		19.3311	39.2722
	6.33936	2.46e-05		6.79403	3.41e-06		19.3393	39.1473
	6.34755	2.65e-05		6.8028	3.29e-06		19.3475	39.0242
	6.35574	2.93e-05		6.81157	3.17e-06		19.3556	38.9023
	6.36393	3.17e-05		6.82034	2.86e-06		19.3638	38.7823
	6.37212	3.27e-05		6.82911	2.67e-06		19.372	38.6623
	6.38031	3.17e-05		6.83789	2.49e-06		19.3802	38.5418
	6.3885	2.94e-05		6.84666	6.2e-07		19.3884	38.4226
	6.39669	2.84e-05		6.85543	3.44e-07		19.3966	38.3046
	6.40488	3.1e-05		6.8642	6.71e-08		19.4048	38.1867
	6.41307	3.7e-05		6.87297	-9.23e-07		19.413	38.0686
	6.42126	4.46e-05		6.88175	-5.02e-08		19.4212	37.95
	6.42945	5.16e-05		6.89052	-9.36e-08		19.4294	37.8315
	6.43764	5.62e-05		6.89929	-6.79e-07		19.4375	37.7145
	6.44583	5.72e-05		6.90806	-1.27e-06		19.4457	37.5981
	6.45402	5.43e-05		6.91683	-2.39e-06		19.4539	37.48
	6.46221	4.84e-05		6.92561	-2.1e-06		19.4621	37.3605
	6.4704	4.06e-05		6.93438	-2.09e-06		19.4703	37.2416
	6.47859	3.22e-05		6.94315	-2.07e-06		19.4785	37.1231
	6.48677	2.33e-05		6.95192	-2.04e-06		19.4867	37.0056
	6.49496	1.45e-05		6.96069	-2.3e-06		19.4949	36.888
	6.50315	7.48e-06		6.96947	-2.56e-06		19.5031	36.7716
	6.51134	3.63e-06		6.97824	-2.76e-06		19.5113	36.6578
	6.51953	1.79e-06		6.98701	-2.96e-06		19.5194	36.5437
	6.52772	7.21e-08		6.99578	-3.37e-06		19.5276	36.4297
	6.53591	-2.04e-06		7.00455	-3.02e-06		19.5358	36.3162
	6.5441	-4.33e-06		7.01333	-3.06e-06		19.544	36.2022
	6.55229	-6.6e-06		7.0221	-3.66e-06		19.5522	36.0869
	6.56048	-8.77e-06		7.03087	-4.26e-06		19.5604	35.9712
	6.56867	-1.09e-05		7.03964	-5.7e-06		19.5686	35.8566
	6.57686	-1.32e-05		7.04841	-4.49e-06		19.5768	35.7439
	6.58505	-1.61e-05		7.05719	-2.48e-06		19.585	35.6335
	6.59324	-1.96e-05		7.06596	-2.08e-06		19.5932	35.5254
	6.60143	-2.33e-05		7.07473	-4.58e-07		19.6013	35.4175
	6.60962	-2.68e-05		7.0835	2.52e-07		19.6095	35.3104
	6.61781	-3.04e-05		7.09227	1.91e-07		19.6177	35.203
	6.626	-3.42e-05		7.10105	-8.83e-07		19.6259	35.0955
	6.63419	-3.77e-05		7.10982	-1.96e-06		19.6341	34.9896
	6.64238	-3.98e-05		7.11859	-3.81e-06		19.6423	34.8837
	6.65057	-4.02e-05		7.12736	-6.49e-06		19.6505	34.7791
	6.65876	-3.94e-05		7.13613	-8.44e-06		19.6587	34.6764
	6.66695	-3.87e-05		7.14491	-4.67e-06		19.6669	34.573
	6.67514	-3.86e-05		7.15368	-4.33e-06		19.6751	34.4685
	6.68333	-3.89e-05		7.16245	-4.26e-06		19.6832	34.3644
	6.69152	-3.91e-05		7.17122	-4.31e-06		19.6914	34.2591
	6.69971	-3.84e-05		7.17999	-5.51e-06		19.6996	34.1508
	6.7079	-3.75e-05		7.18877	-6.7e-06		19.7078	34.0405
	6.71609	-3.75e-05		7.19754	-5.45e-06		19.716	33.9309
	6.72428	-3.89e-05		7.20631	-5.03e-06		19.7242	33.8234
	6.73247	-4.1e-05		7.21508	-4.6e-06		19.7324	33.718
	6.74066	-4.28e-05		7.22385	-1.78e-06		19.7406	33.6141
	6.74885	-4.38e-05		7.23263	-1.02e-06		19.7488	33.5107
	6.75704	-4.41e-05		7.2414	-1.11e-06		19.7569	33.4068
	6.76523	-4.39e-05		7.25017	-1.2e-06		19.7651	33.3017
	6.77342	-4.37e-05		7.25894	-1.69e-06		19.7733	33.196
	6.78161	-4.41e-05		7.26771	-6.65e-07		19.7815	33.0913
	6.7898	-4.48e-05		7.27649	1.4e-08		19.7897	32.9877
	6.79799	-4.48e-05		7.28526	8.19e-07		19.7979	32.8848
	6.80618	-4.33e-05		7.29403	1.03e-06		19.8061	32.7826
	6.81437	-3.98e-05		7.3028	2.14e-06		19.8143	32.6806
	6.82256	-3.48e-05		7.31157	2.26e-06		19.8225	32.5774
	6.83075	-2.87e-05		7.32035	2.38e-06		19.8307	32.4737
	6.83894	-2.25e-05		7.32912	4.09e-06		19.8388	32.3706
	6.84713	-1.71e-05		7.33789	5.4e-06		19.847	32.2675
	6.85532	-1.29e-05		7.34666	7.48e-06		19.8552	32.1643
	6.8635	-9.82e-06		7.35543	7.69e-06		19.8634	32.0613
	6.87169	-7.83e-06		7.36421	9.17e-06		19.8716	31.96
	6.87988	-5.82e-06		7.37298	9.37e-06		19.8798	31.8607
	6.88807	-1.65e-06		7.38175	8.97e-06		19.888	31.7612
	6.89626	5.7e-06		7.39052	8.56e-06		19.8962	31.6605
	6.90445	1.46e-05		7.39929	7.72e-06		19.9044	31.5601
	6.91264	2.26e-05		7.40807	2.21e-06		19.9126	31.4613
	6.92083	2.83e-05		7.41684	4.63e-06		19.9207	31.3639
	6.92902	3.13e-05		7.42561	5.89e-06		19.9289	31.2678
	6.93721	3.23e-05		7.43438	7.15e-06		19.9371	31.1737
	6.9454	3.26e-05		7.44315	1.34e-05		19.9453	31.0812
	6.95359	3.3e-05		7.45193	1.68e-05		19.9535	30.9889
	6.96178	3.33e-05		7.4607	1.8e-05		19.9617	30.8953
	6.96997	3.33e-05		7.46947	1.97e-05		19.9699	30.801
	6.97816	3.32e-05		7.47824	2.14e-05		19.9781	30.706
	6.98635	3.27e-05		7.48701	2.31e-05		19.9863	30.6095
	6.99454	3.09e-05		7.49579	2.67e-05		19.9945	30.512
	7.00273	2.81e-05		7.50456	2.86e-05		20.0026	30.4143
	7.01092	2.55e-05		7.51333	2.95e-05		20.0108	30.3171
	7.01911	2.43e-05		7.5221	2.96e-05		20.019	30.2212
	7.0273	2.41e-05		7.53087	2.96e-05		20.0272	30.1276
	7.03549	2.37e-05		7.53965	3.34e-05		20.0354	30.0373
	7.04368	2.17e-05		7.54842	3.34e-05		20.0436	29.9507
	7.05187	1.84e-05		7.55719	3.34e-05		20.0518	29.8658
	7.06006	1.58e-05		7.56596	3.81e-05		20.06	29.7785
	7.06825	1.58e-05		7.57473	3.98e-05		20.0682	29.6877
	7.07644	1.71e-05		7.58351	4.07e-05		20.0764	29.5956
	7.08463	1.84e-05		7.59228	4.11e-05		20.0845	29.5038
	7.09282	2.07e-05		7.60105	4.16e-05		20.0927	29.4111
	7.10101	2.67e-05		7.60982	4.59e-05		20.1009	29.3162
	7.1092	3.67e-05		7.61859	4.66e-05		20.1091	29.2215
	7.11739	4.77e-05		7.62737	4.73e-05		20.1173	29.1282
	7.12558	5.66e-05		7.63614	4.95e-05		20.1255	29.0353
	7.13377	6.21e-05		7.64491	4.96e-05		20.1337	28.9419
	7.14196	6.37e-05		7.65368	4.98e-05		20.1419	28.8482
	7.15015	6.22e-05		7.66245	5.15e-05		20.1501	28.7551
	7.15834	5.96e-05		7.67123	5.32e-05		20.1582	28.6632
	7.16653	5.68e-05		7.68	5.44e-05		20.1664	28.5723
	7.17472	5.33e-05		7.68877	5.49e-05		20.1746	28.4809
	7.18291	4.92e-05		7.69754	5.53e-05		20.1828	28.3891
	7.1911	4.53e-05		7.70631	5.72e-05		20.191	28.2985
	7.19929	4.15e-05		7.71509	6.17e-05		20.1992	28.2099
	7.20748	3.69e-05		7.72386	6.37e-05		20.2074	28.1219
	7.21567	3.1e-05		7.73263	6.49e-05		20.2156	28.034
	7.22386	2.44e-05		7.7414	6.59e-05		20.2238	27.9467
	7.23205	1.78e-05		7.75017	6.78e-05		20.232	27.8584
	7.24023	1.17e-05		7.75895	7.25e-05		20.2401	27.7673
	7.24842	6.81e-06		7.76772	7.29e-05		20.2483	27.6736
	7.25661	3.85e-06		7.77649	7.33e-05		20.2565	27.5789
	7.2648	2.77e-06		7.78526	7.34e-05		20.2647	27.4853
	7.27299	3.42e-06		7.79403	7.35e-05		20.2729	27.3939
	7.28118	5.7e-06		7.80281	7.63e-05		20.2811	27.3034
	7.28937	9.06e-06		7.81158	7.89e-05		20.2893	27.2123
	7.29756	1.26e-05		7.82035	7.91e-05		20.2975	27.1211
	7.30575	1.53e-05		7.82912	7.96e-05		20.3057	27.0308
	7.31394	1.66e-05		7.83789	7.95e-05		20.3139	26.9415
	7.32213	1.57e-05		7.84667	7.95e-05		20.322	26.8523
	7.33032	1.25e-05		7.85544	8.1e-05		20.3302	26.7628
	7.33851	7.82e-06		7.86421	8.18e-05		20.3384	26.6732
	7.3467	2.94e-06		7.87298	8.31e-05		20.3466	26.5848
	7.35489	-1.03e-06		7.88175	9.22e-05		20.3548	26.4972
	7.36308	-2.97e-06		7.89053	9.86e-05		20.363	26.4095
	7.37127	-2.62e-06		7.8993	0.00010096		20.3712	26.3237
	7.37946	-9.04e-07		7.90807	0.00010571		20.3794	26.2428
	7.38765	1.05e-06		7.91684	0.00011167		20.3876	26.1679
	7.39584	2.66e-06		7.92561	0.00011544		20.3958	26.095
	7.40403	3.7e-06		7.93439	0.00011786		20.4039	26.0182
	7.41222	4e-06		7.94316	0.00011864		20.4121	25.9349
	7.42041	3.47e-06		7.95193	0.00012201		20.4203	25.8452
	7.4286	2.43e-06		7.9607	0.00012578		20.4285	25.7516
	7.43679	1.82e-06		7.96947	0.00013249		20.4367	25.6574
	7.44498	2.22e-06		7.97825	0.00013678		20.4449	25.5644
	7.45317	3.1e-06		7.98702	0.00013748		20.4531	25.4726
	7.46136	3.35e-06		7.99579	0.00014046		20.4613	25.3823
	7.46955	2.21e-06		8.00456	0.0001418		20.4695	25.2939
	7.47774	-7.31e-08		8.01333	0.00014314		20.4777	25.2062
	7.48593	-2.64e-06		8.02211	0.00014522		20.4858	25.1191
	7.49412	-5.47e-06		8.03088	0.00014876		20.494	25.0309
	7.50231	-9.44e-06		8.03965	0.00015265		20.5022	24.9413
	7.5105	-1.52e-05		8.04842	0.0001565		20.5104	24.8521
	7.51869	-2.25e-05		8.05719	0.0001591		20.5186	24.7633
	7.52688	-3.09e-05		8.06597	0.00016209		20.5268	24.674
	7.53507	-3.98e-05		8.07474	0.00016687		20.535	24.5845
	7.54326	-4.81e-05		8.08351	0.0001688		20.5432	24.4962
	7.55145	-5.47e-05		8.09228	0.00016976		20.5514	24.4103
	7.55964	-5.93e-05		8.10105	0.00017586		20.5595	24.3263
	7.56783	-6.3e-05		8.10983	0.00017943		20.5677	24.2423
	7.57602	-6.67e-05		8.1186	0.00018084		20.5759	24.1561
	7.58421	-7.03e-05		8.12737	0.00018319		20.5841	24.0674
	7.5924	-7.38e-05		8.13614	0.00018513		20.5923	23.9774
	7.60059	-7.77e-05		8.14491	0.0001888		20.6005	23.8882
	7.60878	-8.15e-05		8.15369	0.00019204		20.6087	23.7992
	7.61696	-8.4e-05		8.16246	0.0001922		20.6169	23.7082
	7.62515	-8.38e-05		8.17123	0.00019374		20.6251	23.6189
	7.63334	-8.15e-05		8.18	0.00019692		20.6333	23.5327
	7.64153	-7.89e-05		8.18877	0.00020075		20.6414	23.4446
	7.64972	-7.78e-05		8.19755	0.00020454		20.6496	23.3531
	7.65791	-7.89e-05		8.20632	0.00020682		20.6578	23.2604
	7.6661	-8.15e-05		8.21509	0.00020815		20.666	23.1708
	7.67429	-8.42e-05		8.22386	0.00020872		20.6742	23.0874
	7.68248	-8.66e-05		8.23263	0.00020928		20.6824	23.0087
	7.69067	-8.87e-05		8.24141	0.00021272		20.6906	22.9294
	7.69886	-9.03e-05		8.25018	0.00021838		20.6988	22.8457
	7.70705	-9.14e-05		8.25895	0.0002197		20.707	22.7589
	7.71524	-9.14e-05		8.26772	0.00022323		20.7152	22.6719
	7.72343	-9.03e-05		8.27649	0.00022483		20.7233	22.5835
	7.73162	-8.87e-05		8.28527	0.00022642		20.7315	22.4933
	7.73981	-8.73e-05		8.29404	0.00023106		20.7397	22.4018
	7.748	-8.69e-05		8.30281	0.00023464		20.7479	22.3099
	7.75619	-8.78e-05		8.31158	0.00023547		20.7561	22.2183
	7.76438	-8.94e-05		8.32035	0.00023812		20.7643	22.1266
	7.77257	-9.08e-05		8.32913	0.00024077		20.7725	22.0349
	7.78076	-9.03e-05		8.3379	0.00024207		20.7807	21.9448
	7.78895	-8.69e-05		8.34667	0.00024324		20.7889	21.8585
	7.79714	-8.15e-05		8.35544	0.00024442		20.7971	21.7775
	7.80533	-7.59e-05		8.36421	0.00024639		20.8052	21.6997
	7.81352	-7.16e-05		8.37299	0.00025021		20.8134	21.6203
	7.82171	-6.83e-05		8.38176	0.00025186		20.8216	21.5373
	7.8299	-6.36e-05		8.39053	0.00025474		20.8298	21.454
	7.83809	-5.52e-05		8.3993	0.00025469		20.838	21.3759
	7.84628	-4.41e-05		8.40807	0.0002564		20.8462	21.2993
	7.85447	-3.42e-05		8.41685	0.0002573		20.8544	21.2196
	7.86266	-2.82e-05		8.42562	0.0002582		20.8626	21.1376
	7.87085	-2.71e-05		8.43439	0.00025831		20.8708	21.0554
	7.87904	-2.95e-05		8.44316	0.0002583		20.8789	20.973
	7.88723	-3.36e-05		8.45193	0.00025913		20.8871	20.8926
	7.89542	-3.81e-05		8.46071	0.0002609		20.8953	20.8195
	7.90361	-4.26e-05		8.46948	0.00026142		20.9035	20.7531
	7.9118	-4.67e-05		8.47825	0.00026195		20.9117	20.6855
	7.91999	-5.02e-05		8.48702	0.0002643		20.9199	20.6098
	7.92818	-5.27e-05		8.49579	0.00026494		20.9281	20.5255
	7.93637	-5.44e-05		8.50457	0.00026558		20.9363	20.4359
	7.94456	-5.57e-05		8.51334	0.00026938		20.9445	20.3424
	7.95275	-5.69e-05		8.52211	0.00027012		20.9527	20.2461
	7.96094	-5.83e-05		8.53088	0.00027032		20.9608	20.1488
	7.96913	-6.02e-05		8.53965	0.00027039		20.969	20.0521
	7.97732	-6.29e-05		8.54843	0.0002697		20.9772	19.9574
	7.98551	-6.66e-05		8.5572	0.000269		20.9854	19.8669
	7.99369	-7.09e-05		8.56597	0.00026887		20.9936	19.7771
	8.00188	-7.54e-05		8.57474	0.00026651		21.0018	19.6856
	8.01007	-7.95e-05		8.58351	0.00026683		21.01	19.5939
	8.01826	-8.29e-05		8.59229	0.00026672		21.0182	19.5029
	8.02645	-8.51e-05		8.60106	0.0002666		21.0264	19.4128
	8.03464	-8.56e-05		8.60983	0.00026592		21.0346	19.3234
	8.04283	-8.5e-05		8.6186	0.00026254		21.0427	19.2361
	8.05102	-8.41e-05		8.62737	0.00026186		21.0509	19.1535
	8.05921	-8.28e-05		8.63615	0.00026117		21.0591	19.0789
	8.0674	-8.09e-05		8.64492	0.00025489		21.0673	19.0138
	8.07559	-7.85e-05		8.65369	0.00025528		21.0755	18.9514
	8.08378	-7.56e-05		8.66246	0.00025529		21.0837	18.8839
	8.09197	-7.24e-05		8.67123	0.0002553		21.0919	18.8107
	8.10016	-6.92e-05		8.68001	0.0002549		21.1001	18.7316
	8.10835	-6.59e-05		8.68878	0.00025451		21.1083	18.6494
	8.11654	-6.17e-05		8.69755	0.0002529		21.1165	18.5659
	8.12473	-5.41e-05		8.70632	0.00025134		21.1246	18.4811
	8.13292	-3.85e-05		8.71509	0.00025125		21.1328	18.3941
	8.14111	-1.47e-05		8.72387	0.00025015		21.141	18.3062
	8.1493	9.57e-06		8.73264	0.00024882		21.1492	18.2201
	8.15749	2.77e-05		8.74141	0.00024687		21.1574	18.1354
	8.16568	3.93e-05		8.75018	0.00024441		21.1656	18.0504
	8.17387	4.5e-05		8.75895	0.00024092		21.1738	17.9671
	8.18206	4.52e-05		8.76773	0.00023824		21.182	17.8879
	8.19025	4.29e-05		8.7765	0.0002378		21.1902	17.8126
	8.19844	4.05e-05		8.78527	0.00023736		21.1984	17.7399
	8.20663	3.81e-05		8.79404	0.0002349		21.2065	17.6661
	8.21482	3.43e-05		8.80281	0.00023322		21.2147	17.5903
	8.22301	2.93e-05		8.81159	0.00023067		21.2229	17.5155
	8.2312	2.36e-05		8.82036	0.00022965		21.2311	17.4423
	8.23939	1.79e-05		8.82913	0.00022442		21.2393	17.37
	8.24758	1.16e-05		8.8379	0.00021797		21.2475	17.2984
	8.25577	3.79e-06		8.84667	0.00021748		21.2557	17.2255
	8.26396	-5.73e-06		8.85545	0.00021598		21.2639	17.1498
	8.27215	-1.59e-05		8.86422	0.00021211		21.2721	17.0728
	8.28034	-2.49e-05		8.87299	0.00021084		21.2802	16.9978
	8.28853	-3.17e-05		8.88176	0.00020824		21.2884	16.925
	8.29672	-3.68e-05		8.89053	0.00020428		21.2966	16.8501
	8.30491	-4.12e-05		8.89931	0.00020208		21.3048	16.7732
	8.3131	-4.55e-05		8.90808	0.00019833		21.313	16.6996
	8.32129	-5e-05		8.91685	0.00019504		21.3212	16.6293
	8.32948	-5.39e-05		8.92562	0.00019289		21.3294	16.5578
	8.33767	-5.42e-05		8.93439	0.00018952		21.3376	16.4796
	8.34586	-4.98e-05		8.94317	0.00018751		21.3458	16.3971
	8.35405	-4.39e-05		8.95194	0.00018518		21.354	16.3147
	8.36224	-4.12e-05		8.96071	0.00017877		21.3621	16.234
	8.37042	-4.29e-05		8.96948	0.00017563		21.3703	16.1555
	8.37861	-4.65e-05		8.97825	0.00017432		21.3785	16.0774
	8.3868	-4.82e-05		8.98703	0.00017192		21.3867	15.9981
	8.39499	-4.58e-05		8.9958	0.00016988		21.3949	15.9179
	8.40318	-4.04e-05		9.00457	0.0001644		21.4031	15.8393
	8.41137	-3.48e-05		9.01334	0.00015987		21.4113	15.7624
	8.41956	-3.15e-05		9.02211	0.00015768		21.4195	15.6855
	8.42775	-3.09e-05		9.03089	0.00015316		21.4277	15.6091
	8.43594	-3.15e-05		9.03966	0.00015175		21.4359	15.5354
	8.44413	-3.23e-05		9.04843	0.00015065		21.444	15.464
	8.45232	-3.28e-05		9.0572	0.00014524		21.4522	15.3929
	8.46051	-3.29e-05		9.06597	0.0001451		21.4604	15.3214
	8.4687	-3.28e-05		9.07475	0.00014371		21.4686	15.2512
	8.47689	-3.26e-05		9.08352	0.0001401		21.4768	15.1818
	8.48508	-3.24e-05		9.09229	0.00013876		21.485	15.111
	8.49327	-3.23e-05		9.10106	0.00013741		21.4932	15.0395
	8.50146	-3.23e-05		9.10983	0.00013243		21.5014	14.9687
	8.50965	-3.19e-05		9.11861	0.00013052		21.5096	14.8993
	8.51784	-3.01e-05		9.12738	0.0001286		21.5178	14.8301
	8.52603	-2.69e-05		9.13615	0.00012653		21.5259	14.7596
	8.53422	-2.26e-05		9.14492	0.00012465		21.5341	14.6895
	8.54241	-1.69e-05		9.15369	0.00012155		21.5423	14.6233
	8.5506	-9.15e-06		9.16247	0.00012014		21.5505	14.5623
	8.55879	6.53e-07		9.17124	0.00011923		21.5587	14.5041
	8.56698	1.16e-05		9.18001	0.00011562		21.5669	14.4444
	8.57517	2.24e-05		9.18878	0.00011319		21.5751	14.3782
	8.58336	3.17e-05		9.19755	0.00010926		21.5833	14.3062
	8.59155	3.79e-05		9.20633	0.00010615		21.5915	14.2328
	8.59974	3.97e-05		9.2151	0.00010578		21.5997	14.1593
	8.60793	3.9e-05		9.22387	0.00010188		21.6078	14.0858
	8.61612	3.9e-05		9.23264	9.84e-05		21.616	14.0148
	8.62431	4.13e-05		9.24141	9.54e-05		21.6242	13.949
	8.6325	4.51e-05		9.25019	9.1e-05		21.6324	13.889
	8.64069	4.93e-05		9.25896	8.91e-05		21.6406	13.8343
	8.64888	5.25e-05		9.26773	8.74e-05		21.6488	13.783
	8.65707	5.41e-05		9.2765	8.46e-05		21.657	13.7322
	8.66526	5.45e-05		9.28527	8.45e-05		21.6652	13.6805
	8.67345	5.39e-05		9.29405	8.43e-05		21.6734	13.6275
	8.68164	5.21e-05		9.30282	8.13e-05		21.6815	13.5716
	8.68983	4.84e-05		9.31159	7.93e-05		21.6897	13.5121
	8.69802	4.28e-05		9.32036	7.72e-05		21.6979	13.4507
	8.70621	3.58e-05		9.32913	7.17e-05		21.7061	13.3899
	8.7144	2.86e-05		9.33791	7.15e-05		21.7143	13.331
	8.72259	2.24e-05		9.34668	6.72e-05		21.7225	13.2734
	8.73078	1.77e-05		9.35545	6.46e-05		21.7307	13.2137
	8.73897	1.47e-05		9.36422	6.35e-05		21.7389	13.1555
	8.74715	1.34e-05		9.37299	6.14e-05		21.7471	13.0997
	8.75534	1.34e-05		9.38177	5.91e-05		21.7553	13.042
	8.76353	1.43e-05		9.39054	5.13e-05		21.7634	12.9827
	8.77172	1.56e-05		9.39931	4.34e-05		21.7716	12.9242
	8.77991	1.73e-05		9.40808	3.86e-05		21.7798	12.8653
	8.7881	1.92e-05		9.41685	3.42e-05		21.788	12.8031
	8.79629	2.14e-05		9.42563	3.34e-05		21.7962	12.7376
	8.80448	2.44e-05		9.4344	3.29e-05		21.8044	12.6708
	8.81267	2.78e-05		9.44317	3.17e-05		21.8126	12.6045
	8.82086	3.11e-05		9.45194	3.67e-05		21.8208	12.5383
	8.82905	3.48e-05		9.46071	4.05e-05		21.829	12.4727
	8.83724	4.14e-05		9.46949	4.18e-05		21.8372	12.4096
	8.84543	5.41e-05		9.47826	4.42e-05		21.8453	12.3498
	8.85362	7.33e-05		9.48703	4.52e-05		21.8535	12.2915
	8.86181	9.55e-05		9.4958	4.56e-05		21.8617	12.2328
	8.87	0.00011616		9.50457	4.57e-05		21.8699	12.1748
	8.87819	0.00013212		9.51335	4.43e-05		21.8781	12.1215
	8.88638	0.00014282		9.52212	4.3e-05		21.8863	12.077
	8.89457	0.00014988		9.53089	4.2e-05		21.8945	12.0407
	8.90276	0.00015423		9.53966	4.2e-05		21.9027	12.0062
	8.91095	0.00015464		9.54843	4.35e-05		21.9109	11.9663
	8.91914	0.00015003		9.55721	4.33e-05		21.9191	11.9178
	8.92733	0.00014168		9.56598	4.32e-05		21.9272	11.8645
	8.93552	0.00013195		9.57475	4.28e-05		21.9354	11.8123
	8.94371	0.00012255		9.58352	3.68e-05		21.9436	11.7635
	8.9519	0.00011442		9.59229	3.68e-05		21.9518	11.719
	8.96009	0.00010778		9.60107	3.67e-05		21.96	11.6799
	8.96828	0.00010202		9.60984	3.57e-05		21.9682	11.6446
	8.97647	9.62e-05		9.61861	3.78e-05		21.9764	11.6084
	8.98466	8.96e-05		9.62738	3.95e-05		21.9846	11.5677
	8.99285	8.22e-05		9.63615	4.01e-05		21.9928	11.5225
	9.00104	7.43e-05		9.64493	4.01e-05		22.001	11.4754
	9.00923	6.67e-05		9.6537	3.87e-05		22.0091	11.4286
	9.01742	6.14e-05		9.66247	3.73e-05		22.0173	11.3831
	9.02561	6.14e-05		9.67124	3.95e-05		22.0255	11.3393
	9.0338	6.7e-05		9.68001	4.17e-05		22.0337	11.2966
	9.04199	7.36e-05		9.68879	4.19e-05		22.0419	11.2543
	9.05018	7.63e-05		9.69756	4.22e-05		22.0501	11.214
	9.05837	7.43e-05		9.70633	4.24e-05		22.0583	11.1783
	9.06656	6.95e-05		9.7151	4.25e-05		22.0665	11.1476
	9.07475	6.44e-05		9.72387	4.22e-05		22.0747	11.1205
	9.08294	5.97e-05		9.73265	4.19e-05		22.0828	11.0959
	9.09113	5.5e-05		9.74142	4.19e-05		22.091	11.0722
	9.09932	4.99e-05		9.75019	4.16e-05		22.0992	11.046
	9.10751	4.38e-05		9.75896	4.13e-05		22.1074	11.0145
	9.1157	3.67e-05		9.76773	4.07e-05		22.1156	10.9793
	9.12388	2.94e-05		9.77651	3.39e-05		22.1238	10.9454
	9.13207	2.35e-05		9.78528	3.16e-05		22.132	10.9168
	9.14026	2.17e-05		9.79405	3.31e-05		22.1402	10.8948
	9.14845	2.65e-05		9.80282	3.57e-05		22.1484	10.874
	9.15664	3.66e-05		9.81159	4.19e-05		22.1566	10.8455
	9.16483	4.78e-05		9.82037	4.46e-05		22.1647	10.8076
	9.17302	5.57e-05		9.82914	4.68e-05		22.1729	10.7674
	9.18121	5.84e-05		9.83791	5.1e-05		22.1811	10.7291
	9.1894	5.77e-05		9.84668	5.16e-05		22.1893	10.6932
	9.19759	5.62e-05		9.85545	5.22e-05		22.1975	10.658
	9.20578	5.48e-05		9.86423	5.3e-05		22.2057	10.6215
	9.21397	5.32e-05		9.873	5.33e-05		22.2139	10.5822
	9.22216	5.08e-05		9.88177	5.33e-05		22.2221	10.5451
	9.23035	4.72e-05		9.89054	5.32e-05		22.2303	10.5066
	9.23854	4.34e-05		9.89931	5.25e-05		22.2385	10.463
	9.24673	4.11e-05		9.90809	5.29e-05		22.2466	10.4169
	9.25492	4.11e-05		9.91686	5.32e-05		22.2548	10.369
	9.26311	4.22e-05		9.92563	5.3e-05		22.263	10.3202
	9.2713	4.3e-05		9.9344	5.28e-05		22.2712	10.2722
	9.27949	4.29e-05		9.94317	5.23e-05		22.2794	10.2264
	9.28768	4.19e-05		9.95195	5.33e-05		22.2876	10.1859
	9.29587	3.97e-05		9.96072	5.56e-05		22.2958	10.1544
	9.30406	3.61e-05		9.96949	5.54e-05		22.304	10.1372
	9.31225	3.19e-05		9.97826	5.52e-05		22.3122	10.1241
	9.32044	2.83e-05		9.98703	5.44e-05		22.3204	10.0988
	9.32863	2.6e-05		9.99581	5.18e-05		22.3285	10.0684
	9.33682	2.47e-05		10.0046	5.59e-05		22.3367	10.038
	9.34501	2.42e-05		10.0133	5.65e-05		22.3449	10.0054
	9.3532	2.47e-05		10.0221	5.71e-05		22.3531	9.97025
	9.36139	2.62e-05		10.0309	5.81e-05		22.3613	9.93534
	9.36958	2.83e-05		10.0397	5.82e-05		22.3695	9.90031
	9.37777	3.03e-05		10.0484	5.79e-05		22.3777	9.86256
	9.38596	3.18e-05		10.0572	5.75e-05		22.3859	9.82224
	9.39415	3.23e-05		10.066	5.63e-05		22.3941	9.7826
	9.40234	3.17e-05		10.0748	5.6e-05		22.4022	9.74632
	9.41053	3.02e-05		10.0835	5.6e-05		22.4104	9.71372
	9.41872	2.81e-05		10.0923	5.6e-05		22.4186	9.68439
	9.42691	2.55e-05		10.1011	5.65e-05		22.4268	9.65974
	9.4351	2.3e-05		10.1098	5.65e-05		22.435	9.64797
	9.44329	2.17e-05		10.1186	5.66e-05		22.4432	9.66459
	9.45148	2.18e-05		10.1274	5.72e-05		22.4514	9.7195
	9.45967	2.25e-05		10.1362	5.72e-05		22.4596	9.80495
	9.46786	2.27e-05		10.1449	5.72e-05		22.4678	9.89512
	9.47605	2.16e-05		10.1537	5.8e-05		22.476	9.95838
	9.48424	1.98e-05		10.1625	5.88e-05		22.4841	9.97911
	9.49243	1.84e-05		10.1712	6.13e-05		22.4923	9.96301
	9.50061	1.74e-05		10.18	6.29e-05		22.5005	9.92544
	9.5088	1.67e-05		10.1888	6.45e-05		22.5087	9.88376
	9.51699	1.58e-05		10.1976	6.46e-05		22.5169	9.85035
	9.52518	1.46e-05		10.2063	6.51e-05		22.5251	9.82736
	9.53337	1.27e-05		10.2151	6.74e-05		22.5333	9.81132
	9.54156	1.05e-05		10.2239	6.82e-05		22.5415	9.80053
	9.54975	9.05e-06		10.2326	6.9e-05		22.5497	9.79331
	9.55794	8.93e-06		10.2414	7.05e-05		22.5579	9.78537
	9.56613	9.38e-06		10.2502	7.45e-05		22.566	9.77213
	9.57432	9.12e-06		10.259	7.58e-05		22.5742	9.74861
	9.58251	7.86e-06		10.2677	7.6e-05		22.5824	9.71453
	9.5907	6.62e-06		10.2765	7.61e-05		22.5906	9.67825
	9.59889	6.54e-06		10.2853	7.72e-05		22.5988	9.65485
	9.60708	7.55e-06		10.2941	7.94e-05		22.607	9.64664
	9.61527	8.86e-06		10.3028	8.16e-05		22.6152	9.64262
	9.62346	9.92e-06		10.3116	8.33e-05		22.6234	9.63243
	9.63165	1.05e-05		10.3204	8.42e-05		22.6316	9.61196
	9.63984	1.08e-05		10.3291	8.5e-05		22.6398	9.58251
	9.64803	1.2e-05		10.3379	8.73e-05		22.6479	9.54799
	9.65622	1.55e-05		10.3467	8.78e-05		22.6561	9.51146
	9.66441	2.08e-05		10.3555	8.83e-05		22.6643	9.47538
	9.6726	2.62e-05		10.3642	9.05e-05		22.6725	9.44229
	9.68079	3.05e-05		10.373	9.3e-05		22.6807	9.41429
	9.68898	3.46e-05		10.3818	9.42e-05		22.6889	9.39013
	9.69717	3.92e-05		10.3905	9.52e-05		22.6971	9.36352
	9.70536	4.38e-05		10.3993	9.62e-05		22.7053	9.33245
	9.71355	4.72e-05		10.4081	9.66e-05		22.7135	9.29907
	9.72174	4.85e-05		10.4169	9.92e-05		22.7217	9.26725
	9.72993	4.91e-05		10.4256	0.0001		22.7298	9.23872
	9.73812	5.15e-05		10.4344	0.00010161		22.738	9.21234
	9.74631	5.66e-05		10.4432	0.00010174		22.7462	9.18785
	9.7545	6.31e-05		10.4519	0.00010259		22.7544	9.17039
	9.76269	6.92e-05		10.4607	0.00010448		22.7626	9.16467
	9.77088	7.32e-05		10.4695	0.00010508		22.7708	9.16783
	9.77907	7.44e-05		10.4783	0.0001074		22.779	9.17389
	9.78726	7.36e-05		10.487	0.00010981		22.7872	9.17907
	9.79545	7.23e-05		10.4958	0.00011175		22.7954	9.17902
	9.80364	7.1e-05		10.5046	0.00011596		22.8035	9.17199
	9.81183	6.96e-05		10.5134	0.00011746		22.8117	9.16092
	9.82002	6.77e-05		10.5221	0.00011776		22.8199	9.14556
	9.82821	6.61e-05		10.5309	0.00012255		22.8281	9.12609
	9.8364	6.54e-05		10.5397	0.00012251		22.8363	9.10347
	9.84459	6.46e-05		10.5484	0.00012248		22.8445	9.08032
	9.85278	6.25e-05		10.5572	0.00012556		22.8527	9.06026
	9.86097	5.91e-05		10.566	0.00012713		22.8609	9.04358
	9.86916	5.53e-05		10.5748	0.00012837		22.8691	9.02898
	9.87735	5.16e-05		10.5835	0.00013194		22.8773	9.01414
	9.88553	4.8e-05		10.5923	0.00013479		22.8854	8.99635
	9.89372	4.47e-05		10.6011	0.00013576		22.8936	8.97641
	9.90191	4.13e-05		10.6098	0.00013617		22.9018	8.96043
	9.9101	3.72e-05		10.6186	0.00013657		22.91	8.95328
	9.91829	3.19e-05		10.6274	0.00013955		22.9182	8.95287
	9.92648	2.59e-05		10.6362	0.00014116		22.9264	8.95467
	9.93467	2.01e-05		10.6449	0.00014511		22.9346	8.95508
	9.94286	1.45e-05		10.6537	0.00014649		22.9428	8.95198
	9.95105	9.67e-06		10.6625	0.00014721		22.951	8.9478
	9.95924	7.46e-06		10.6712	0.00015204		22.9592	8.94221
	9.96743	1.04e-05		10.68	0.00015262		22.9673	8.93662
	9.97562	1.99e-05		10.6888	0.0001532		22.9755	8.93523
	9.98381	3.42e-05		10.6976	0.00015554		22.9837	8.93844
	9.992	4.94e-05		10.7063	0.00015709		22.9919	8.94462
	10.0002	6.17e-05		10.7151	0.00015864		23.0001	8.95188
	10.0084	6.84e-05		10.7239	0.00016427		23.0083	8.9588
	10.0166	6.91e-05		10.7327	0.00016617		23.0165	8.96569
	10.0248	6.66e-05		10.7414	0.00016808		23.0247	8.9733
	10.033	6.44e-05		10.7502	0.00017019		23.0329	8.97918
	10.0411	6.37e-05		10.759	0.00017138		23.0411	8.98069
	10.0493	6.42e-05		10.7677	0.0001722		23.0492	8.97978
	10.0575	6.56e-05		10.7765	0.00017344		23.0574	8.98044
	10.0657	6.81e-05		10.7853	0.00017573		23.0656	8.99157
	10.0739	7.12e-05		10.7941	0.00017825		23.0738	9.02346
	10.0821	7.35e-05		10.8028	0.00018045		23.082	9.07753
	10.0903	7.42e-05		10.8116	0.00018391		23.0902	9.13685
	10.0985	7.4e-05		10.8204	0.00018525		23.0984	9.17278
	10.1067	7.37e-05		10.8291	0.00018659		23.1066	9.1746
	10.1148	7.41e-05		10.8379	0.00018875		23.1148	9.15631
	10.123	7.56e-05		10.8467	0.00019128		23.123	9.13311
	10.1312	7.75e-05		10.8555	0.00019318		23.1311	9.10903
	10.1394	7.97e-05		10.8642	0.00019972		23.1393	9.0831
	10.1476	8.2e-05		10.873	0.0002014		23.1475	9.05809
	10.1558	8.35e-05		10.8818	0.00020308		23.1557	9.04483
	10.164	8.33e-05		10.8905	0.00020759		23.1639	9.0559
	10.1722	8.16e-05		10.8993	0.00021146		23.1721	9.08837
	10.1804	7.97e-05		10.9081	0.00021323		23.1803	9.12404
	10.1886	7.93e-05		10.9169	0.00021872		23.1885	9.1548
	10.1967	8.16e-05		10.9256	0.00022321		23.1967	9.16358
	10.2049	8.82e-05		10.9344	0.00022572		23.2048	9.15134
	10.2131	9.94e-05		10.9432	0.00022727		23.213	9.1371
	10.2213	0.00011098		10.952	0.00023093		23.2212	9.12313
	10.2295	0.00011694		10.9607	0.00023587		23.2294	9.10556
	10.2377	0.00011551		10.9695	0.00023874		23.2376	9.08359
	10.2459	0.00010995		10.9783	0.00024222		23.2458	9.06027
	10.2541	0.00010496		10.987	0.00024663		23.254	9.03668
	10.2623	0.00010356		10.9958	0.00024884		23.2622	9.01026
	10.2705	0.00010579		11.0046	0.00025248		23.2704	8.98003
	10.2786	0.0001095		11.0134	0.00025758		23.2786	8.95076
	10.2868	0.00011265		11.0221	0.00025984		23.2867	8.92935
	10.295	0.00011458		11.0309	0.00026406		23.2949	8.91765
	10.3032	0.00011589		11.0397	0.00026755		23.3031	8.91342
	10.3114	0.00011748		11.0484	0.00026764		23.3113	8.91509
	10.3196	0.00011953		11.0572	0.00027216		23.3195	8.91957
	10.3278	0.00012206		11.066	0.00027851		23.3277	8.92058
	10.336	0.00012615		11.0748	0.00028048		23.3359	8.91302
	10.3442	0.00013251		11.0835	0.00028596		23.3441	8.89733
	10.3524	0.00013909		11.0923	0.00028902		23.3523	8.88386
	10.3605	0.00014301		11.1011	0.00029		23.3605	8.88364
	10.3687	0.00014436		11.1098	0.0002929		23.3686	8.89223
	10.3769	0.00014616		11.1186	0.000296		23.3768	8.89842
	10.3851	0.00015054		11.1274	0.0003008		23.385	8.89632
	10.3933	0.00015716		11.1362	0.00030189		23.3932	8.88458
	10.4015	0.00016455		11.1449	0.00030327		23.4014	8.86575
	10.4097	0.00017114		11.1537	0.00030887		23.4096	8.84741
	10.4179	0.00017636		11.1625	0.00031032		23.4178	8.83359
	10.4261	0.00018155		11.1713	0.00031298		23.426	8.82127
	10.4343	0.00018856		11.18	0.00031921		23.4342	8.80877
	10.4424	0.0001968		11.1888	0.00032157		23.4424	8.79469
	10.4506	0.00020404		11.1976	0.00032792		23.4505	8.77951
	10.4588	0.00020867		11.2063	0.00033012		23.4587	8.76727
	10.467	0.00021072		11.2151	0.00033233		23.4669	8.75836
	10.4752	0.00021152		11.2239	0.00033926		23.4751	8.75245
	10.4834	0.0002118		11.2327	0.00034133		23.4833	8.74696
	10.4916	0.00021115		11.2414	0.0003434		23.4915	8.73797
	10.4998	0.00020882		11.2502	0.00034834		23.4997	8.7254
	10.508	0.00020475		11.259	0.00034982		23.5079	8.71241
	10.5161	0.00019992		11.2677	0.00035129		23.5161	8.69897
	10.5243	0.00019562		11.2765	0.00035561		23.5243	8.68213
	10.5325	0.00019247		11.2853	0.00035851		23.5324	8.66281
	10.5407	0.00019133		11.2941	0.00035992		23.5406	8.64544
	10.5489	0.00019479		11.3028	0.00036324		23.5488	8.63294
	10.5571	0.000205		11.3116	0.00036375		23.557	8.62514
	10.5653	0.00021976		11.3204	0.00036551		23.5652	8.61827
	10.5735	0.00023437		11.3291	0.00036882		23.5734	8.6094
	10.5817	0.00024571		11.3379	0.00037172		23.5816	8.59784
	10.5899	0.00025302		11.3467	0.00037255		23.5898	8.58303
	10.598	0.00025703		11.3555	0.00037338		23.598	8.56733
	10.6062	0.00025877		11.3642	0.00037714		23.6061	8.55464
	10.6144	0.00025939		11.373	0.00037686		23.6143	8.545
	10.6226	0.00026002		11.3818	0.00037658		23.6225	8.53591
	10.6308	0.00026086		11.3906	0.00037607		23.6307	8.52658
	10.639	0.00026144		11.3993	0.00037463		23.6389	8.51871
	10.6472	0.00026156		11.4081	0.00036826		23.6471	8.51444
	10.6554	0.00026193		11.4169	0.00036485		23.6553	8.51386
	10.6636	0.00026473		11.4256	0.00036163		23.6635	8.51315
	10.6718	0.00027251		11.4344	0.00036266		23.6717	8.51082
	10.6799	0.00028541		11.4432	0.00036569		23.6799	8.51148
	10.6881	0.00030025		11.452	0.00036642		23.688	8.52049
	10.6963	0.00031317		11.4607	0.00037281		23.6962	8.53492
	10.7045	0.00032314		11.4695	0.00037939		23.7044	8.54476
	10.7127	0.00033182		11.4783	0.00038324		23.7126	8.54311
	10.7209	0.00034069		11.487	0.00038706		23.7208	8.52971
	10.7291	0.00035035		11.4958	0.00038961		23.729	8.50893
	10.7373	0.00036084		11.5046	0.00039403		23.7372	8.48426
	10.7455	0.00037117		11.5134	0.00039702		23.7454	8.46142
	10.7537	0.00038006		11.5221	0.00039698		23.7536	8.45233
	10.7618	0.0003877		11.5309	0.00039786		23.7618	8.46392
	10.77	0.00039611		11.5397	0.00039823		23.7699	8.48859
	10.7782	0.0004086		11.5484	0.00039793		23.7781	8.5114
	10.7864	0.00042925		11.5572	0.00039764		23.7863	8.51892
	10.7946	0.00046123		11.566	0.00039601		23.7945	8.51008
	10.8028	0.00050313		11.5748	0.00039267		23.8027	8.49527
	10.811	0.00054696		11.5835	0.00039115		23.8109	8.47801
	10.8192	0.00058389		11.5923	0.00038709		23.8191	8.45593
	10.8274	0.00061143		11.6011	0.0003849		23.8273	8.42653
	10.8355	0.00063244		11.6099	0.00038336		23.8355	8.39361
	10.8437	0.0006497		11.6186	0.00038182		23.8437	8.36469
	10.8519	0.00066402		11.6274	0.00038122		23.8518	8.3428
	10.8601	0.00067598		11.6362	0.00038034		23.86	8.32581
	10.8683	0.00068629		11.6449	0.00037486		23.8682	8.3098
	10.8765	0.00069429		11.6537	0.00037367		23.8764	8.29304
	10.8847	0.00069854		11.6625	0.00037261		23.8846	8.27761
	10.8929	0.00069878		11.6713	0.00037205		23.8928	8.2662
	10.9011	0.00069668		11.68	0.00037156		23.901	8.25652
	10.9093	0.00069442		11.6888	0.00036645		23.9092	8.24551
	10.9174	0.00069303		11.6976	0.0003651		23.9174	8.23329
	10.9256	0.0006924		11.7063	0.00036366		23.9256	8.21626
	10.9338	0.00069201		11.7151	0.00035902		23.9337	8.19095
	10.942	0.00069124		11.7239	0.00035659		23.9419	8.15956
	10.9502	0.00068928		11.7327	0.00035416		23.9501	8.12117
	10.9584	0.00068573		11.7414	0.00034679		23.9583	8.07313
	10.9666	0.00068122		11.7502	0.00034672		23.9665	8.02011
	10.9748	0.00067659		11.759	0.00034665		23.9747	7.96925
	10.983	0.00067242		11.7677	0.00033917		23.9829	7.92263
	10.9912	0.0006708		11.7765	0.00033507		23.9911	7.87971
	10.9993	0.00067664		11.7853	0.00032964		23.9993	7.84417
	11.0075	0.00069429		11.7941	0.00032516		24.0074	7.82453
	11.0157	0.00072168		11.8028	0.00032135		24.0156	7.82541
	11.0239	0.00074987		11.8116	0.00031289		24.0238	7.84058
	11.0321	0.00076926		11.8204	0.0003087		24.032	7.86093
	11.0403	0.00077681		11.8292	0.00030592		24.0402	7.88226
	11.0485	0.00077598		11.8379	0.00030346		24.0484	7.90052
	11.0567	0.00077098		11.8467	0.00029932		24.0566	7.91227
	11.0649	0.00076433		11.8555	0.000293		24.0648	7.91266
	11.0731	0.00075693		11.8642	0.00029089		24.073	7.89773
	11.0812	0.00074876		11.873	0.00028588		24.0812	7.87307
	11.0894	0.00074137		11.8818	0.00027806		24.0893	7.84486
	11.0976	0.00073886		11.8906	0.00027497		24.0975	7.81521
	11.1058	0.00074294		11.8993	0.00027009		24.1057	7.78701
	11.114	0.00074938		11.9081	0.00026459		24.1139	7.76054
	11.1222	0.00075361		11.9169	0.00026186		24.1221	7.73235
	11.1304	0.00075502		11.9256	0.00025778		24.1303	7.70191
	11.1386	0.00075472		11.9344	0.00025345		24.1385	7.67277
	11.1468	0.00075319		11.9432	0.0002485		24.1467	7.64516
	11.155	0.00075064		11.952	0.00024206		24.1549	7.61748
	11.1631	0.00074944		11.9607	0.00023923		24.1631	7.59104
	11.1713	0.00075593		11.9695	0.00023491		24.1712	7.56682
	11.1795	0.00077498		11.9783	0.00022821		24.1794	7.54931
	11.1877	0.0008027		11.987	0.00022499		24.1876	7.5497
	11.1959	0.00083176		11.9958	0.00021877		24.1958	7.57008
	11.2041	0.00085775		12.0046	0.00021466		24.204	7.592
	11.2123	0.00087753		12.0134	0.00021119		24.2122	7.59305
	11.2205	0.00088851		12.0221	0.0002038		24.2204	7.56783
	11.2287	0.00089182		12.0309	0.00020103		24.2286	7.53011
	11.2368	0.0008925		12.0397	0.00019695		24.2368	7.4963
	11.245	0.0008947		12.0485	0.00018973		24.245	7.47046
	11.2532	0.00089973		12.0572	0.00018711		24.2531	7.44831
	11.2614	0.00090676		12.066	0.00018154		24.2613	7.42594
	11.2696	0.00091375		12.0748	0.00017343		24.2695	7.40095
	11.2778	0.00092102		12.0835	0.00017081		24.2777	7.37339
	11.286	0.00093116		12.0923	0.00016622		24.2859	7.3458
	11.2942	0.00094442		12.1011	0.00016016		24.2941	7.32048
	11.3024	0.00095863		12.1099	0.00015586		24.3023	7.29956
	11.3106	0.00097165		12.1186	0.00015249		24.3105	7.28276
	11.3187	0.00098219		12.1274	0.00014776		24.3187	7.27011
	11.3269	0.00099182		12.1362	0.00014234		24.3268	7.26291
	11.3351	0.00100442		12.1449	0.00013766		24.335	7.25933
	11.3433	0.00102028		12.1537	0.00013286		24.3432	7.25512
	11.3515	0.0010367		12.1625	0.00012816		24.3514	7.24814
	11.3597	0.00105301		12.1713	0.00012448		24.3596	7.2371
	11.3679	0.00107245		12.18	0.00011843		24.3678	7.22202
	11.3761	0.00109959		12.1888	0.00011166		24.376	7.20706
	11.3843	0.00113463		12.1976	0.00010991		24.3842	7.19668
	11.3925	0.00117275		12.2063	0.00010351		24.3924	7.18953
	11.4006	0.00121033		12.2151	9.65e-05		24.4006	7.18294
	11.4088	0.00124891		12.2239	9.51e-05		24.4087	7.17854
	11.417	0.00129149		12.2327	9.01e-05		24.4169	7.17778
	11.4252	0.00133666		12.2414	8.47e-05		24.4251	7.18075
	11.4334	0.0013808		12.2502	8.38e-05		24.4333	7.18342
	11.4416	0.0014219		12.259	7.94e-05		24.4415	7.1802
	11.4498	0.0014581		12.2678	7.34e-05		24.4497	7.16871
	11.458	0.00148507		12.2765	6.9e-05		24.4579	7.1458
	11.4662	0.00149997		12.2853	6.57e-05		24.4661	7.10937
	11.4744	0.00150789		12.2941	6.41e-05		24.4743	7.06251
	11.4825	0.00151668		12.3028	5.92e-05		24.4825	7.01393
	11.4907	0.00152992		12.3116	5.44e-05		24.4906	6.9728
	11.4989	0.00155192		12.3204	5.15e-05		24.4988	6.94071
	11.5071	0.00159335		12.3292	4.76e-05		24.507	6.91279
	11.5153	0.00166089		12.3379	4.41e-05		24.5152	6.88653
	11.5235	0.00174428		12.3467	4.1e-05		24.5234	6.8651
	11.5317	0.00182645		12.3555	3.66e-05		24.5316	6.85173
	11.5399	0.00189683		12.3642	3.47e-05		24.5398	6.84805
	11.5481	0.00195241		12.373	3.17e-05		24.548	6.8528
	11.5563	0.00199636		12.3818	2.77e-05		24.5562	6.85845
	11.5644	0.00203375		12.3906	2.57e-05		24.5644	6.85651
	11.5726	0.00207077		12.3993	2.37e-05		24.5725	6.84647
	11.5808	0.00212273		12.4081	1.82e-05		24.5807	6.83228
	11.589	0.00220804		12.4169	1.62e-05		24.5889	6.81706
	11.5972	0.00232564		12.4256	1.32e-05		24.5971	6.80185
	11.6054	0.00245883		12.4344	1.15e-05		24.6053	6.78572
	11.6136	0.00259371		12.4432	1.02e-05		24.6135	6.76758
	11.6218	0.0027237		12.452	7.55e-06		24.6217	6.74801
	11.63	0.00284816		12.4607	5.8e-06		24.6299	6.72828
	11.6381	0.00297066		12.4695	2.61e-06		24.6381	6.70767
	11.6463	0.00309579		12.4783	-7.1e-07		24.6463	6.68522
	11.6545	0.00322349		12.4871	-2.31e-06		24.6544	6.66059
	11.6627	0.00334596		12.4958	-5.11e-06		24.6626	6.63575
	11.6709	0.00345469		12.5046	-5.88e-06		24.6708	6.61307
	11.6791	0.00354938		12.5134	-7.92e-06		24.679	6.58831
	11.6873	0.00364236		12.5221	-1.14e-05		24.6872	6.55565
	11.6955	0.00375442		12.5309	-1.34e-05		24.6954	6.51334
	11.7037	0.00389979		12.5397	-1.56e-05		24.7036	6.46444
	11.7119	0.00407593		12.5485	-1.96e-05		24.7118	6.41637
	11.72	0.00426974		12.5572	-2.12e-05		24.72	6.37376
	11.7282	0.00446899		12.566	-2.34e-05		24.7281	6.3381
	11.7364	0.00467602		12.5748	-2.55e-05		24.7363	6.31041
	11.7446	0.00491537		12.5835	-2.57e-05		24.7445	6.28834
	11.7528	0.00520413		12.5923	-2.88e-05		24.7527	6.26575
	11.761	0.00551518		12.6011	-3.02e-05		24.7609	6.23804
	11.7692	0.00580623		12.6099	-3.32e-05		24.7691	6.20534
	11.7774	0.0060641		12.6186	-3.66e-05		24.7773	6.17194
	11.7856	0.00631284		12.6274	-3.73e-05		24.7855	6.14253
	11.7938	0.00658601		12.6362	-3.76e-05		24.7937	6.11965
	11.8019	0.00688951		12.6449	-3.89e-05		24.8019	6.10094
	11.8101	0.00720719		12.6537	-4.08e-05		24.81	6.08274
	11.8183	0.0075239		12.6625	-4.29e-05		24.8182	6.06367
	11.8265	0.00783141		12.6713	-4.34e-05		24.8264	6.04074
	11.8347	0.00812783		12.68	-4.46e-05		24.8346	6.00881
	11.8429	0.00841644		12.6888	-4.88e-05		24.8428	5.96436
	11.8511	0.00870519		12.6976	-4.92e-05		24.851	5.90844
	11.8593	0.00900899		12.7064	-4.96e-05		24.8592	5.84643
	11.8675	0.00934627		12.7151	-5.08e-05		24.8674	5.78401
	11.8757	0.00973186		12.7239	-5.11e-05		24.8756	5.72425
	11.8838	0.0101859		12.7327	-5.15e-05		24.8838	5.66647
	11.892	0.0107317		12.7414	-5.18e-05		24.8919	5.60977
	11.9002	0.0113658		12.7502	-5.38e-05		24.9001	5.5603
	11.9084	0.0120517		12.759	-5.59e-05		24.9083	5.52043
	11.9166	0.0127417		12.7678	-5.82e-05		24.9165	5.48215
	11.9248	0.0134035		12.7765	-5.7e-05		24.9247	5.44215
	11.933	0.0140293		12.7853	-5.65e-05		24.9329	5.39841
	11.9412	0.0146369		12.7941	-5.66e-05		24.9411	5.3506
	11.9494	0.0152632		12.8028	-5.68e-05		24.9493	5.30369
	11.9575	0.0159431		12.8116	-5.7e-05		24.9575	5.26378
	11.9657	0.0166839		12.8204	-5.77e-05		24.9657	5.2312
	11.9739	0.0174636		12.8292	-5.96e-05		24.9738	5.2023
	11.9821	0.018274		12.8379	-5.91e-05		24.982	5.17424
	11.9903	0.0191232		12.8467	-5.9e-05		24.9902	5.14661
	11.9985	0.0199911		12.8555	-5.9e-05		24.9984	5.12206
	12.0067	0.0208381		12.8642	-5.91e-05		25.0066	5.10406
	12.0149	0.0216463		12.873	-5.92e-05
	12.0231	0.0224363		12.8818	-5.99e-05
	12.0313	0.0232624		12.8906	-6e-05
	12.0394	0.0241802		12.8993	-6.05e-05
	12.0476	0.025194		12.9081	-5.86e-05
	12.0558	0.0262462		12.9169	-5.78e-05
	12.064	0.0272709		12.9257	-5.8e-05
	12.0722	0.0282357		12.9344	-5.82e-05
	12.0804	0.029149		12.9432	-5.86e-05
	12.0886	0.0300468		12.952	-5.52e-05
	12.0968	0.0309509		12.9607	-5.43e-05
	12.105	0.0318437		12.9695	-5.34e-05
	12.1132	0.0326933		12.9783	-5.07e-05
	12.1213	0.0334754		12.9871	-4.89e-05
	12.1295	0.0341804		12.9958	-4.89e-05
	12.1377	0.0348275		13.0046	-4.77e-05
	12.1459	0.0354611		13.0134	-4.72e-05
	12.1541	0.03613		13.0221	-4.67e-05
	12.1623	0.036855		13.0309	-4.6e-05
	12.1705	0.0376194		13.0397	-4.33e-05
	12.1787	0.0383907		13.0485	-3.98e-05
	12.1869	0.0391358		13.0572	-3.75e-05
	12.1951	0.0398246		13.066	-3.45e-05
	12.2032	0.0404411		13.0748	-3.05e-05
	12.2114	0.0410066		13.0835	-2.91e-05
	12.2196	0.0415773		13.0923	-2.58e-05
	12.2278	0.0421856		13.1011	-2.23e-05
	12.236	0.0427995		13.1099	-2.17e-05
	12.2442	0.0433653		13.1186	-1.58e-05
	12.2524	0.0438575		13.1274	-1.2e-05
	12.2606	0.0442906		13.1362	-1.1e-05
	12.2688	0.0446953		13.145	-4.55e-06
	12.277	0.0450801		13.1537	1.82e-06
	12.2851	0.0454377		13.1625	3.71e-06
	12.2933	0.0457655		13.1713	8.94e-06
	12.3015	0.0460637		13.18	1.58e-05
	12.3097	0.0463397		13.1888	2.31e-05
	12.3179	0.0466111		13.1976	2.86e-05
	12.3261	0.0468867		13.2064	3.45e-05
	12.3343	0.0471565		13.2151	4.29e-05
	12.3425	0.0474003		13.2239	4.61e-05
	12.3507	0.0475922		13.2327	5.33e-05
	12.3588	0.0477137		13.2414	6.23e-05
	12.367	0.047771		13.2502	6.82e-05
	12.3752	0.0477802		13.259	7.83e-05
	12.3834	0.0477467		13.2678	8.94e-05
	12.3916	0.0476754		13.2765	9.87e-05
	12.3998	0.047586		13.2853	0.00011201
	12.408	0.047496		13.2941	0.00012268
	12.4162	0.0474093		13.3028	0.00013074
	12.4244	0.047328		13.3116	0.00014306
	12.4326	0.0472555		13.3204	0.00015377
	12.4407	0.0471863		13.3292	0.00016569
	12.4489	0.0470993		13.3379	0.00018067
	12.4571	0.0469587		13.3467	0.00019388
	12.4653	0.0467384		13.3555	0.00020688
	12.4735	0.0464474		13.3643	0.0002194
	12.4817	0.0460997		13.373	0.00023385
	12.4899	0.0456987		13.3818	0.00025155
	12.4981	0.0452666		13.3906	0.00026473
	12.5063	0.0448322		13.3993	0.00028047
	12.5145	0.0444004		13.4081	0.00029889
	12.5226	0.0439631		13.4169	0.00031357
	12.5308	0.0435162		13.4257	0.00033129
	12.539	0.0430547		13.4344	0.00034941
	12.5472	0.0425686		13.4432	0.00036678
	12.5554	0.0420508		13.452	0.00038895
	12.5636	0.0415171		13.4607	0.0004094
	12.5718	0.0409991		13.4695	0.00042778
	12.58	0.0405095		13.4783	0.00044944
	12.5882	0.0400384		13.4871	0.00046978
	12.5964	0.0395709		13.4958	0.0004941
	12.6045	0.0390924		13.5046	0.00051941
	12.6127	0.0385962		13.5134	0.00054322
	12.6209	0.0380912		13.5221	0.00056876
	12.6291	0.0375859		13.5309	0.00059589
	12.6373	0.0370778		13.5397	0.00062867
	12.6455	0.036565		13.5485	0.00065819
	12.6537	0.0360556		13.5572	0.00068164
	12.6619	0.0355565		13.566	0.00071262
	12.6701	0.0350696		13.5748	0.00074751
	12.6783	0.0345911		13.5836	0.00077934
	12.6864	0.0341085		13.5923	0.0008145
	12.6946	0.033606		13.6011	0.00084951
	12.7028	0.0330784		13.6099	0.000883
	12.711	0.0325361		13.6186	0.00092117
	12.7192	0.0319919		13.6274	0.0009583
	12.7274	0.0314552		13.6362	0.00099741
	12.7356	0.0309348		13.645	0.00103811
	12.7438	0.0304333		13.6537	0.00107688
	12.752	0.0299417		13.6625	0.00112106
	12.7601	0.0294479		13.6713	0.00116541
	12.7683	0.0289515		13.68	0.00120981
	12.7765	0.0284624		13.6888	0.00125681
	12.7847	0.0279871		13.6976	0.00130201
	12.7929	0.0275232		13.7064	0.00135155
	12.8011	0.0270667		13.7151	0.00140512
	12.8093	0.0266175		13.7239	0.00145555
	12.8175	0.0261694		13.7327	0.00150813
	12.8257	0.0257111		13.7414	0.00156303
	12.8339	0.0252457		13.7502	0.00161967
	12.842	0.024789		13.759	0.00167795
	12.8502	0.0243469		13.7678	0.00173408
	12.8584	0.023912		13.7765	0.00179284
	12.8666	0.0234787		13.7853	0.0018562
	12.8748	0.0230521		13.7941	0.00191758
	12.883	0.0226421		13.8029	0.00198046
	12.8912	0.0222536		13.8116	0.00204909
	12.8994	0.0218841		13.8204	0.00211827
	12.9076	0.0215271		13.8292	0.00218949
	12.9158	0.0211746		13.8379	0.00226136
	12.9239	0.0208186		13.8467	0.00233473
	12.9321	0.020457		13.8555	0.00241265
	12.9403	0.020097		13.8643	0.00248844
	12.9485	0.019748		13.873	0.00256718
	12.9567	0.0194167		13.8818	0.00264743
	12.9649	0.0191104		13.8906	0.0027274
	12.9731	0.0188318		13.8993	0.00281556
	12.9813	0.0185701		13.9081	0.00290297
	12.9895	0.0183079		13.9169	0.00298745
	12.9977	0.0180336		13.9257	0.00307738
	13.0058	0.0177492		13.9344	0.00316838
	13.014	0.0174673		13.9432	0.00325971
	13.0222	0.0171961		13.952	0.0033566
	13.0304	0.0169327		13.9607	0.00345386
	13.0386	0.0166685		13.9695	0.00355394
	13.0468	0.0163983		13.9783	0.00365776
	13.055	0.0161266		13.9871	0.00376099
	13.0632	0.0158607		13.9958	0.00386921
	13.0714	0.015604		14.0046	0.00397754
	13.0796	0.0153581		14.0134	0.00408774
	13.0877	0.0151211		14.0222	0.00420335
	13.0959	0.0148924		14.0309	0.00431748
	13.1041	0.0146808		14.0397	0.00443468
	13.1123	0.0145005		14.0485	0.00455509
	13.1205	0.0143518		14.0572	0.00467432
	13.1287	0.0142175		14.066	0.00479961
	13.1369	0.0140793		14.0748	0.00492665
	13.1451	0.0139288		14.0836	0.00505355
	13.1533	0.0137732		14.0923	0.0051879
	13.1614	0.01363		14.1011	0.00532248
	13.1696	0.0135043		14.1099	0.00545726
	13.1778	0.0133858		14.1186	0.00559553
	13.186	0.0132643		14.1274	0.00573278
	13.1942	0.0131381		14.1362	0.00587558
	13.2024	0.0130139		14.145	0.00602392
	13.2106	0.0128977		14.1537	0.00617163
	13.2188	0.0127897		14.1625	0.00632328
	13.227	0.0126887		14.1713	0.00647596
	13.2352	0.0125939		14.18	0.00662786
	13.2433	0.0125035		14.1888	0.00678538
	13.2515	0.0124148		14.1976	0.00694424
	13.2597	0.0123261		14.2064	0.00710498
	13.2679	0.0122419		14.2151	0.00727151
	13.2761	0.0121753		14.2239	0.00743969
	13.2843	0.0121365		14.2327	0.00761081
	13.2925	0.0121194		14.2415	0.00778282
	13.3007	0.0121089		14.2502	0.00795622
	13.3089	0.0120928		14.259	0.00813661
	13.3171	0.0120641		14.2678	0.0083138
	13.3252	0.012023		14.2765	0.00849149
	13.3334	0.0119795		14.2853	0.00868042
	13.3416	0.0119446		14.2941	0.008871
	13.3498	0.0119194		14.3029	0.00906418
	13.358	0.0119004		14.3116	0.00925886
	13.3662	0.0118882		14.3204	0.00945212
	13.3744	0.0118857		14.3292	0.00965141
	13.3826	0.0118906		14.3379	0.00985129
	13.3908	0.0118945		14.3467	0.010052
	13.399	0.0118897		14.3555	0.0102589
	13.4071	0.0118765		14.3643	0.0104684
	13.4153	0.0118656		14.373	0.0106814
	13.4235	0.0118692		14.3818	0.0108943
	13.4317	0.0118946		14.3906	0.0111083
	13.4399	0.0119424		14.3993	0.0113269
	13.4481	0.0120052		14.4081	0.0115462
	13.4563	0.0120715		14.4169	0.0117674
	13.4645	0.012134		14.4257	0.0119943
	13.4727	0.012193		14.4344	0.0122174
	13.4808	0.0122566		14.4432	0.0124436
	13.489	0.0123329		14.452	0.0126776
	13.4972	0.0124205		14.4608	0.0129126
	13.5054	0.0125134		14.4695	0.0131768
	13.5136	0.0126083		14.4783	0.0134614
	13.5218	0.012703		14.4871	0.0137244
	13.53	0.0127954		14.4958	0.0139742
	13.5382	0.0128862		14.5046	0.0142263
	13.5464	0.0129814		14.5134	0.0144806
	13.5546	0.0130889		14.5222	0.0147369
	13.5627	0.0132099		14.5309	0.0149929
	13.5709	0.0133417		14.5397	0.0152518
	13.5791	0.0134847		14.5485	0.0155133
	13.5873	0.0136403		14.5572	0.0157772
	13.5955	0.0138045		14.566	0.0160465
	13.6037	0.0139717		14.5748	0.0163177
	13.6119	0.014144		14.5836	0.0165904
	13.6201	0.0143319		14.5923	0.0168656
	13.6283	0.0145403		14.6011	0.0171408
	13.6365	0.0147591		14.6099	0.0174194
	13.6446	0.0149783		14.6186	0.0177011
	13.6528	0.0152047		14.6274	0.0179896
	13.661	0.0154538		14.6362	0.0182807
	13.6692	0.0157273		14.645	0.0185707
	13.6774	0.0160096		14.6537	0.018865
	13.6856	0.0162824		14.6625	0.0191612
	13.6938	0.0165332		14.6713	0.0194604
	13.702	0.0167608		14.6801	0.0197612
	13.7102	0.0169849		14.6888	0.0200623
	13.7184	0.0172326		14.6976	0.020363
	13.7265	0.0175121		14.7064	0.0206692
	13.7347	0.0178161		14.7151	0.0209785
	13.7429	0.0181365		14.7239	0.0212892
	13.7511	0.0184673		14.7327	0.021603
	13.7593	0.0188052		14.7415	0.0219147
	13.7675	0.0191492		14.7502	0.0222294
	13.7757	0.0194955		14.759	0.022552
	13.7839	0.0198385		14.7678	0.022874
	13.7921	0.0201764		14.7765	0.0231985
	13.8003	0.020513		14.7853	0.0235264
	13.8084	0.0208586		14.7941	0.0238535
	13.8166	0.0212235		14.8029	0.0241853
	13.8248	0.0216066		14.8116	0.0245176
	13.833	0.0219986		14.8204	0.0248535
	13.8412	0.0223905		14.8292	0.0251907
	13.8494	0.0227784		14.8379	0.025527
	13.8576	0.0231641		14.8467	0.0258725
	13.8658	0.0235582		14.8555	0.0262186
	13.874	0.0239768		14.8643	0.0265608
	13.8821	0.0244265		14.873	0.0269104
	13.8903	0.0249072		14.8818	0.027261
	13.8985	0.0254141		14.8906	0.0276095
	13.9067	0.0259296		14.8994	0.0279634
	13.9149	0.0264392		14.9081	0.0283255
	13.9231	0.0269472		14.9169	0.0287277
	13.9313	0.0274649		14.9257	0.0291262
	13.9395	0.027996		14.9344	0.029485
	13.9477	0.0285345		14.9432	0.0298461
	13.9559	0.0290747		14.952	0.0302114
	13.964	0.0296161		14.9608	0.0305788
	13.9722	0.0301605		14.9695	0.0309485
	13.9804	0.0307153		14.9783	0.0313174
	13.9886	0.0312891		14.9871	0.0316881
	13.9968	0.0318776		14.9958	0.0320608
	14.005	0.0324687		15.0046	0.0324361
	14.0132	0.0330619		15.0134	0.0328169
	14.0214	0.0336734		15.0222	0.0331931
	14.0296	0.0343193		15.0309	0.033572
	14.0378	0.0349939		15.0397	0.0339566
	14.0459	0.0356815		15.0485	0.034339
	14.0541	0.0363783		15.0572	0.034725
	14.0623	0.0370893		15.066	0.0351144
	14.0705	0.037813		15.0748	0.0355024
	14.0787	0.038539		15.0836	0.0358911
	14.0869	0.0392595		15.0923	0.0362828
	14.0951	0.0399732		15.1011	0.0366772
	14.1033	0.0406891		15.1099	0.0370732
	14.1115	0.0414203		15.1187	0.0374685
	14.1197	0.0421683		15.1274	0.0378669
	14.1278	0.04293		15.1362	0.0382678
	14.136	0.0437089		15.145	0.0386665
	14.1442	0.0445037		15.1537	0.03907
	14.1524	0.0453097		15.1625	0.0394748
	14.1606	0.0461368		15.1713	0.0398788
	14.1688	0.0470035		15.1801	0.0402875
	14.177	0.0479084		15.1888	0.040739
	14.1852	0.0488274		15.1976	0.0411916
	14.1934	0.0497329		15.2064	0.0416036
	14.2016	0.050612		15.2151	0.0420146
	14.2097	0.0514693		15.2239	0.0424262
	14.2179	0.0523179		15.2327	0.0428408
	14.2261	0.0531705		15.2415	0.0432566
	14.2343	0.0540378		15.2502	0.0436751
	14.2425	0.0549294		15.259	0.0440988
	14.2507	0.0558499		15.2678	0.0445256
	14.2589	0.0567928		15.2766	0.0449516
	14.2671	0.057745		15.2853	0.0453767
	14.2753	0.058705		15.2941	0.0458049
	14.2834	0.0596806		15.3029	0.0462311
	14.2916	0.0606658		15.3116	0.0466609
	14.2998	0.0616512		15.3204	0.0470934
	14.308	0.0626438		15.3292	0.047521
	14.3162	0.0636549		15.338	0.0479541
	14.3244	0.0646842		15.3467	0.048389
	14.3326	0.065722		15.3555	0.0488196
	14.3408	0.0667621		15.3643	0.049255
	14.349	0.0678082		15.373	0.0496908
	14.3572	0.0688633		15.3818	0.050127
	14.3653	0.0699236		15.3906	0.0505662
	14.3735	0.0709878		15.3994	0.051014
	14.3817	0.0720572		15.4081	0.0514925
	14.3899	0.0731366		15.4169	0.0519642
	14.3981	0.0742347		15.4257	0.052419
	14.4063	0.0753543		15.4344	0.0529316
	14.4145	0.076487		15.4432	0.0534325
	14.4227	0.0776267		15.452	0.0538812
	14.4309	0.0787778		15.4608	0.0543311
	14.4391	0.0799461		15.4695	0.0547755
	14.4472	0.081135		15.4783	0.055225
	14.4554	0.0823395		15.4871	0.0556748
	14.4636	0.0835471		15.4959	0.056122
	14.4718	0.0847459		15.5046	0.0565757
	14.48	0.0859282		15.5134	0.0570302
	14.4882	0.0870985		15.5222	0.057518
	14.4964	0.0882752		15.5309	0.0580099
	14.5046	0.089477		15.5397	0.0584675
	14.5128	0.0907085		15.5485	0.0589248
	14.521	0.0919613		15.5573	0.0593853
	14.5291	0.0932203		15.566	0.0598457
	14.5373	0.0944734		15.5748	0.0603053
	14.5455	0.0957231		15.5836	0.0607665
	14.5537	0.0969803		15.5923	0.0612292
	14.5619	0.0982486		15.6011	0.0617276
	14.5701	0.0995213		15.6099	0.0622682
	14.5783	0.100794		15.6187	0.062779
	14.5865	0.102074		15.6274	0.0632483
	14.5947	0.103371		15.6362	0.0637125
	14.6028	0.104684		15.645	0.0641831
	14.611	0.106007		15.6537	0.0646564
	14.6192	0.107338		15.6625	0.0651256
	14.6274	0.108674		15.6713	0.0656004
	14.6356	0.11001		15.6801	0.0660732
	14.6438	0.111345		15.6888	0.0665465
	14.652	0.112681		15.6976	0.0670232
	14.6602	0.114013		15.7064	0.0674966
	14.6684	0.115334		15.7151	0.0679745
	14.6766	0.116654		15.7239	0.0684547
	14.6847	0.117991		15.7327	0.0689332
	14.6929	0.119344		15.7415	0.0694136
	14.7011	0.120696		15.7502	0.0698928
	14.7093	0.12204		15.759	0.0703724
	14.7175	0.123386		15.7678	0.0708511
	14.7257	0.124743		15.7766	0.07133
	14.7339	0.126104		15.7853	0.0718132
	14.7421	0.127465		15.7941	0.072296
	14.7503	0.12883		15.8029	0.0727816
	14.7585	0.130206		15.8116	0.0732727
	14.7666	0.13159		15.8204	0.0737618
	14.7748	0.132978		15.8292	0.074249
	14.783	0.134373		15.838	0.0747393
	14.7912	0.135785		15.8467	0.0752286
	14.7994	0.137203		15.8555	0.0757194
	14.8076	0.138614		15.8643	0.0762104
	14.8158	0.140018		15.873	0.0767006
	14.824	0.141419		15.8818	0.0771983
	14.8322	0.142818		15.8906	0.0776948
	14.8404	0.144214		15.8994	0.0781883
	14.8485	0.145608		15.9081	0.0786857
	14.8567	0.146997		15.9169	0.0791801
	14.8649	0.148381		15.9257	0.0796758
	14.8731	0.149766		15.9345	0.0801774
	14.8813	0.151151		15.9432	0.0806807
	14.8895	0.152529		15.952	0.0811839
	14.8977	0.153895		15.9608	0.0816851
	14.9059	0.155254		15.9695	0.082187
	14.9141	0.156617		15.9783	0.0826917
	14.9223	0.157989		15.9871	0.0831971
	14.9304	0.159369		15.9959	0.0837063
	14.9386	0.16076		16.0046	0.0842162
	14.9468	0.162166		16.0134	0.0847256
	14.955	0.163588		16.0222	0.0852382
	14.9632	0.165031		16.0309	0.0857501
	14.9714	0.166495		16.0397	0.0862633
	14.9796	0.167955		16.0485	0.0867767
	14.9878	0.169384		16.0573	0.0872861
	14.996	0.170775		16.066	0.0877991
	15.0041	0.172134		16.0748	0.0883145
	15.0123	0.173484		16.0836	0.0888293
	15.0205	0.174847		16.0923	0.08935
	15.0287	0.176226		16.1011	0.0898704
	15.0369	0.177608		16.1099	0.0903885
	15.0451	0.178987		16.1187	0.0909061
	15.0533	0.18037		16.1274	0.0914224
	15.0615	0.181749		16.1362	0.091945
	15.0697	0.18311		16.145	0.0924686
	15.0779	0.184457		16.1538	0.09299
	15.086	0.185796		16.1625	0.0934857
	15.0942	0.187129		16.1713	0.0939588
	15.1024	0.188457		16.1801	0.094463
	15.1106	0.189793		16.1888	0.0949901
	15.1188	0.191148		16.1976	0.095514
	15.127	0.192515		16.2064	0.0960428
	15.1352	0.19387		16.2152	0.0965737
	15.1434	0.195199		16.2239	0.0971018
	15.1516	0.196507		16.2327	0.0976341
	15.1598	0.197811		16.2415	0.0981674
	15.1679	0.199121		16.2502	0.0986959
	15.1761	0.200434		16.259	0.0992271
	15.1843	0.201748		16.2678	0.0997627
	15.1925	0.203066		16.2766	0.100302
	15.2007	0.20439		16.2853	0.100841
	15.2089	0.205712		16.2941	0.101381
	15.2171	0.207033		16.3029	0.101919
	15.2253	0.20836		16.3116	0.102456
	15.2335	0.209683		16.3204	0.102995
	15.2417	0.210983		16.3292	0.103536
	15.2498	0.21225		16.338	0.104072
	15.258	0.213499		16.3467	0.104614
	15.2662	0.214752		16.3555	0.105159
	15.2744	0.216021		16.3643	0.105703
	15.2826	0.217305		16.3731	0.106248
	15.2908	0.218592		16.3818	0.106792
	15.299	0.219875		16.3906	0.10734
	15.3072	0.221146		16.3994	0.107888
	15.3154	0.22241		16.4081	0.108433
	15.3236	0.22367		16.4169	0.108985
	15.3317	0.224917		16.4257	0.109539
	15.3399	0.226142		16.4345	0.110091
	15.3481	0.227351		16.4432	0.110645
	15.3563	0.228555		16.452	0.111196
	15.3645	0.229761		16.4608	0.111749
	15.3727	0.230969		16.4695	0.112305
	15.3809	0.232175		16.4783	0.112859
	15.3891	0.233366		16.4871	0.113417
	15.3973	0.23454		16.4959	0.113975
	15.4054	0.23571		16.5046	0.114533
	15.4136	0.236889		16.5134	0.115097
	15.4218	0.238079		16.5222	0.115659
	15.43	0.239279		16.5309	0.116219
	15.4382	0.240481		16.5397	0.116782
	15.4464	0.241666		16.5485	0.117348
	15.4546	0.242828		16.5573	0.117913
	15.4628	0.243975		16.566	0.118476
	15.471	0.245113		16.5748	0.11904
	15.4792	0.246243		16.5836	0.119607
	15.4873	0.24737		16.5924	0.120171
	15.4955	0.248496		16.6011	0.120741
	15.5037	0.249611		16.6099	0.121313
	15.5119	0.250718		16.6187	0.12188
	15.5201	0.251829		16.6274	0.122448
	15.5283	0.252944		16.6362	0.123017
	15.5365	0.254058		16.645	0.123584
	15.5447	0.255168		16.6538	0.124158
	15.5529	0.256278		16.6625	0.12473
	15.5611	0.257388		16.6713	0.125301
	15.5692	0.258492		16.6801	0.125876
	15.5774	0.259583		16.6888	0.126449
	15.5856	0.260652		16.6976	0.127024
	15.5938	0.261697		16.7064	0.127598
	15.602	0.262726		16.7152	0.128179
	15.6102	0.263758		16.7239	0.128762
	15.6184	0.264798		16.7327	0.129338
	15.6266	0.265836		16.7415	0.129919
	15.6348	0.26686		16.7502	0.1305
	15.643	0.267875		16.759	0.131079
	15.6511	0.268882		16.7678	0.131664
	15.6593	0.269877		16.7766	0.132247
	15.6675	0.270862		16.7853	0.132826
	15.6757	0.271844		16.7941	0.133409
	15.6839	0.272822		16.8029	0.133994
	15.6921	0.273798		16.8117	0.13458
	15.7003	0.274774		16.8204	0.135165
	15.7085	0.275751		16.8292	0.135749
	15.7167	0.276726		16.838	0.136337
	15.7249	0.277694		16.8467	0.136924
	15.733	0.278657		16.8555	0.137511
	15.7412	0.279617		16.8643	0.138101
	15.7494	0.280572		16.8731	0.138688
	15.7576	0.281518		16.8818	0.139279
	15.7658	0.282451		16.8906	0.139868
	15.774	0.283375		16.8994	0.140461
	15.7822	0.284295		16.9081	0.141056
	15.7904	0.285219		16.9169	0.141649
	15.7986	0.286154		16.9257	0.142241
	15.8067	0.287089		16.9345	0.142836
	15.8149	0.288005		16.9432	0.143431
	15.8231	0.288893		16.952	0.144026
	15.8313	0.289759		16.9608	0.144646
	15.8395	0.290617		16.9695	0.14528
	15.8477	0.291476		16.9783	0.145892
	15.8559	0.292332		16.9871	0.146488
	15.8641	0.29318		16.9959	0.147089
	15.8723	0.294022		17.0046	0.147688
	15.8805	0.294865		17.0134	0.148284
	15.8886	0.295709		17.0222	0.148885
	15.8968	0.296555		17.031	0.149484
	15.905	0.297404		17.0397	0.150083
	15.9132	0.298253		17.0485	0.150686
	15.9214	0.299096		17.0573	0.151287
	15.9296	0.299929		17.066	0.151886
	15.9378	0.300751		17.0748	0.152489
	15.946	0.301563		17.0836	0.153088
	15.9542	0.302372		17.0924	0.153692
	15.9624	0.303177		17.1011	0.154298
	15.9705	0.303974		17.1099	0.154899
	15.9787	0.304759		17.1187	0.155504
	15.9869	0.305535		17.1274	0.156111
	15.9951	0.306307		17.1362	0.156721
	16.0033	0.307078		17.145	0.157325
	16.0115	0.307847		17.1538	0.157927
	16.0197	0.308612		17.1625	0.158536
	16.0279	0.309371		17.1713	0.159175
	16.0361	0.310124		17.1801	0.159821
	16.0443	0.310869		17.1888	0.16044
	16.0524	0.311608		17.1976	0.161047
	16.0606	0.312342		17.2064	0.161657
	16.0688	0.313074		17.2152	0.162268
	16.077	0.313808		17.2239	0.162877
	16.0852	0.314535		17.2327	0.163489
	16.0934	0.315247		17.2415	0.164099
	16.1016	0.315949		17.2503	0.164708
	16.1098	0.316644		17.259	0.165318
	16.118	0.317332		17.2678	0.165926
	16.1261	0.318017		17.2766	0.166536
	16.1343	0.318702		17.2853	0.167146
	16.1425	0.319385		17.2941	0.167754
	16.1507	0.320065		17.3029	0.168367
	16.1589	0.320743		17.3117	0.168979
	16.1671	0.321426		17.3204	0.169592
	16.1753	0.322115		17.3292	0.17021
	16.1835	0.322803		17.338	0.170824
	16.1917	0.323478		17.3467	0.171436
	16.1999	0.324136		17.3555	0.17205
	16.208	0.324777		17.3643	0.172661
	16.2162	0.325405		17.3731	0.173273
	16.2244	0.326021		17.3818	0.173885
	16.2326	0.326627		17.3906	0.174498
	16.2408	0.327227		17.3994	0.175124
	16.249	0.327828		17.4081	0.175788
	16.2572	0.328437		17.4169	0.176442
	16.2654	0.329052		17.4257	0.177058
	16.2736	0.32966		17.4345	0.177672
	16.2818	0.330254		17.4432	0.178288
	16.2899	0.330836		17.452	0.178903
	16.2981	0.331412		17.4608	0.179517
	16.3063	0.331987		17.4696	0.180133
	16.3145	0.332561		17.4783	0.180749
	16.3227	0.333128		17.4871	0.181365
	16.3309	0.333681		17.4959	0.181978
	16.3391	0.334224		17.5046	0.182589
	16.3473	0.334768		17.5134	0.183203
	16.3555	0.335316		17.5222	0.183817
	16.3637	0.335864		17.531	0.18443
[truncated: 1,910 more rows]
