# Supplementary material for: Production and Evaluation of Fluorophore-Doped Polymer Substrates to Screen for Plastic-Degrading Enzymes
Source: ACS Sustain Chem Eng. 2026 Mar 25;14(13):6485–94. doi: 10.1021/acssuschemeng.6c00030 (PMC13058888; doi:10.1021/acssuschemeng.6c00030)
Supplement: Supplementary file 2 [file sc6c00030_si_002.zip › FigS13.xlsx]

## Sheet: Fig S13 A,B
	Retention time (min)	Rayleigh ratio		Retention time (min)	dRI		Retention time (min)	Molar mass (kDa)
	0.00636667	-0.0002925		0.00449662	0.00073555		13.11	796.433
	0.0145565	-0.0003095		0.0132686	0.0006966		13.1182	781.7
	0.0227462	-0.0003249		0.0220406	0.00065617		13.1264	760.906
	0.030936	-0.000339		0.0308126	0.00061616		13.1346	748.239
	0.0391258	-0.000352		0.0395846	0.00057793		13.1428	731.754
	0.0473156	-0.0003643		0.0483566	0.00053921		13.151	714.685
	0.0555054	-0.0003762		0.0571286	0.00050152		13.1592	701.679
	0.0636952	-0.0003876		0.0659006	0.00046646		13.1674	687.615
	0.071885	-0.0003974		0.0746726	0.00043218		13.1755	673.825
	0.0800748	-0.0004049		0.0834446	0.00040153		13.1837	663.265
	0.0882645	-0.0004101		0.0922166	0.00037051		13.1919	650.666
	0.0964543	-0.0004135		0.100989	0.00033912		13.2001	634.678
	0.104644	-0.0004158		0.109761	0.00031275		13.2083	623.776
	0.112834	-0.0004172		0.118533	0.00028507		13.2165	614.557
	0.121024	-0.0004177		0.127305	0.00025783		13.2247	600.369
	0.129213	-0.0004175		0.136077	0.00023723		13.2329	590.212
	0.137403	-0.0004155		0.144849	0.0002137		13.2411	580.583
	0.145593	-0.0004082		0.153621	0.00019116		13.2493	568.846
	0.153783	-0.000395		0.162393	0.00017251		13.2574	559.191
	0.161973	-0.0003844		0.171165	0.00015313		13.2656	551.615
	0.170162	-0.0003829		0.179937	0.00013851		13.2738	541.975
	0.178352	-0.000388		0.188709	0.00012508		13.282	532.392
	0.186542	-0.0003951		0.197481	0.00010979		13.2902	525.671
	0.194732	-0.0004014		0.206253	9.69e-05		13.2984	520.08
	0.202922	-0.0004051		0.215025	8.53e-05		13.3066	514.448
	0.211111	-0.000405		0.223797	7.6e-05		13.3148	509.698
	0.219301	-0.000401		0.232569	6.58e-05		13.323	505.866
	0.227491	-0.0003936		0.241341	5.61e-05		13.3311	502.255
	0.235681	-0.0003848		0.250113	4.67e-05		13.3393	497.385
	0.24387	-0.0003772		0.258885	3.64e-05		13.3475	489.647
	0.25206	-0.0003716		0.267657	2.96e-05		13.3557	482.827
	0.26025	-0.0003677		0.276429	2.17e-05		13.3639	477.023
	0.26844	-0.0003635		0.285201	1.51e-05		13.3721	470.346
	0.27663	-0.0003578		0.293973	1.04e-05		13.3803	465.546
	0.284819	-0.0003511		0.302745	1.75e-06		13.3885	460.137
	0.293009	-0.0003453		0.311517	-6.3e-06		13.3967	454.453
	0.301199	-0.0003419		0.320289	-1.15e-05		13.4049	450.107
	0.309389	-0.0003411		0.329061	-1.9e-05		13.413	445.303
	0.317579	-0.000342		0.337833	-2.34e-05		13.4212	439.182
	0.325768	-0.0003427		0.346605	-2.82e-05		13.4294	433.439
	0.333958	-0.0003404		0.355377	-3.38e-05		13.4376	428.527
	0.342148	-0.0003327		0.364149	-3.67e-05		13.4458	423.321
	0.350338	-0.0003198		0.372921	-4.12e-05		13.454	418.599
	0.358527	-0.0003028		0.381693	-4.56e-05		13.4622	415.287
	0.366717	-0.0002818		0.390465	-4.8e-05		13.4704	411.697
	0.374907	-0.0002596		0.399237	-5.22e-05		13.4786	410.363
	0.383097	-0.0002437		0.408009	-5.7e-05		13.4868	411.873
	0.391287	-0.0002377		0.416781	-5.83e-05		13.4949	413.029
	0.399476	-0.0002366		0.425553	-5.96e-05		13.5031	414.304
	0.407666	-0.0002345		0.434325	-6.7e-05		13.5113	413.867
	0.415856	-0.0002304		0.443097	-6.78e-05		13.5195	411.229
	0.424046	-0.0002265		0.451869	-6.86e-05		13.5277	407.697
	0.432236	-0.0002244		0.460641	-7.19e-05		13.5359	404.048
	0.440425	-0.0002261		0.469413	-7.16e-05		13.5441	400.545
	0.448615	-0.0002332		0.478185	-7.17e-05		13.5523	397.449
	0.456805	-0.0002462		0.486957	-7.19e-05		13.5605	394.322
	0.464995	-0.0002632		0.495729	-7.27e-05		13.5687	390.659
	0.473185	-0.000281		0.504501	-7.35e-05		13.5768	387.076
	0.481374	-0.0002974		0.513273	-7.51e-05		13.585	383.6
	0.489564	-0.0003117		0.522045	-7.54e-05		13.5932	380.029
	0.497754	-0.0003242		0.530817	-7.56e-05		13.6014	376.773
	0.505944	-0.0003356		0.539589	-7.82e-05		13.6096	372.938
	0.514133	-0.0003466		0.548361	-7.68e-05		13.6178	369.084
	0.522323	-0.0003579		0.557133	-7.64e-05		13.626	365.693
	0.530513	-0.0003693		0.565905	-7.66e-05		13.6342	362.237
	0.538703	-0.00038		0.574677	-7.68e-05		13.6424	359.524
	0.546893	-0.0003894		0.583449	-7.76e-05		13.6506	357.541
	0.555082	-0.0003976		0.592221	-7.87e-05		13.6587	355.281
	0.563272	-0.000405		0.600993	-7.54e-05		13.6669	353.235
	0.571462	-0.000412		0.609765	-7.43e-05		13.6751	351.941
	0.579652	-0.0004183		0.618537	-7.35e-05		13.6833	350.685
	0.587842	-0.0004235		0.627309	-7.26e-05		13.6915	348.904
	0.596031	-0.0004277		0.636081	-6.97e-05		13.6997	347.082
	0.604221	-0.0004315		0.644853	-6.9e-05		13.7079	345.215
	0.612411	-0.0004352		0.653625	-6.92e-05		13.7161	343.272
	0.620601	-0.0004393		0.662397	-6.94e-05		13.7243	341.56
	0.62879	-0.000444		0.671169	-7.17e-05		13.7324	340.503
	0.63698	-0.0004497		0.679941	-7.13e-05		13.7406	340.579
	0.64517	-0.0004558		0.688713	-7.18e-05		13.7488	341.029
	0.65336	-0.000461		0.697485	-7.22e-05		13.757	341.118
	0.66155	-0.0004638		0.706257	-7.17e-05		13.7652	340.92
	0.669739	-0.0004648		0.715029	-7.16e-05		13.7734	340.526
	0.677929	-0.0004654		0.723801	-7.25e-05		13.7816	339.579
	0.686119	-0.0004666		0.732573	-7.35e-05		13.7898	338.199
	0.694309	-0.0004685		0.741345	-7.75e-05		13.798	336.495
	0.702499	-0.0004702		0.750117	-8.26e-05		13.8062	334.512
	0.710688	-0.0004713		0.758889	-8.67e-05		13.8143	332.571
	0.718878	-0.0004729		0.767661	-8.92e-05		13.8225	330.76
	0.727068	-0.0004757		0.776433	-8.95e-05		13.8307	328.79
	0.735258	-0.0004791		0.785205	-8.61e-05		13.8389	327.09
	0.743447	-0.0004822		0.793977	-8.48e-05		13.8471	325.74
	0.751637	-0.0004847		0.802749	-8.18e-05		13.8553	324.037
	0.759827	-0.0004862		0.811521	-7.93e-05		13.8635	322.313
	0.768017	-0.0004858		0.820293	-7.46e-05		13.8717	320.991
	0.776207	-0.0004834		0.829065	-6.93e-05		13.8799	319.346
	0.784396	-0.0004795		0.837837	-6.58e-05		13.8881	317.665
	0.792586	-0.0004749		0.846609	-6.34e-05		13.8962	316.079
	0.800776	-0.000471		0.855381	-6.19e-05		13.9044	314.522
	0.808966	-0.0004696		0.864153	-6.07e-05		13.9126	313.133
	0.817156	-0.0004719		0.872925	-6.07e-05		13.9208	311.85
	0.825345	-0.0004766		0.881697	-5.92e-05		13.929	310.437
	0.833535	-0.0004816		0.890469	-5.9e-05		13.9372	308.93
	0.841725	-0.0004861		0.899241	-5.88e-05		13.9454	307.483
	0.849915	-0.0004907		0.908013	-5.88e-05		13.9536	305.983
	0.858104	-0.000496		0.916785	-5.85e-05		13.9618	304.506
	0.866294	-0.0005026		0.925557	-5.78e-05		13.97	303.348
	0.874484	-0.0005096		0.934329	-5.5e-05		13.9781	302.306
	0.882674	-0.000514		0.943101	-5.5e-05		13.9863	301.435
	0.890864	-0.0005126		0.951873	-5.37e-05		13.9945	300.449
	0.899053	-0.0005065		0.960645	-5.21e-05		14.0027	299.425
	0.907243	-0.0005002		0.969417	-5.06e-05		14.0109	298.357
	0.915433	-0.0004977		0.978189	-4.77e-05		14.0191	297.125
	0.923623	-0.0004998		0.986961	-4.66e-05		14.0273	295.953
	0.931813	-0.000505		0.995733	-4.56e-05		14.0355	294.982
	0.940002	-0.0005119		1.0045	-4.44e-05		14.0437	294.015
	0.948192	-0.0005201		1.01328	-4.38e-05		14.0519	292.884
	0.956382	-0.0005296		1.02205	-4.33e-05		14.06	291.695
	0.964572	-0.0005397		1.03082	-3.93e-05		14.0682	290.549
	0.972761	-0.0005492		1.03959	-3.37e-05		14.0764	289.433
	0.980951	-0.0005569		1.04836	-3.05e-05		14.0846	288.46
	0.989141	-0.0005621		1.05714	-3.04e-05		14.0928	287.652
	0.997331	-0.000564		1.06591	-2.78e-05		14.101	286.788
	1.00552	-0.0005604		1.07468	-2.64e-05		14.1092	285.935
	1.01371	-0.0005497		1.08345	-2.24e-05		14.1174	285.227
	1.0219	-0.0005338		1.09222	-2.12e-05		14.1256	284.586
	1.03009	-0.000517		1.101	-2e-05		14.1337	284.025
	1.03828	-0.0005039		1.10977	-1.44e-05		14.1419	283.491
	1.04647	-0.000498		1.11854	-1.19e-05		14.1501	282.898
	1.05466	-0.0004998		1.12731	-9.47e-06		14.1583	282.188
	1.06285	-0.0005066		1.13608	-7.79e-06		14.1665	281.334
	1.07104	-0.0005149		1.14486	-2.86e-06		14.1747	280.412
	1.07923	-0.0005214		1.15363	-1.8e-06		14.1829	279.53
	1.08742	-0.0005232		1.1624	1.42e-06		14.1911	278.685
	1.09561	-0.0005194		1.17117	2.12e-06		14.1993	277.872
	1.1038	-0.0005123		1.17994	2.88e-06		14.2075	277.077
	1.11199	-0.0005049		1.18872	8.5e-06		14.2156	276.23
	1.12018	-0.0004988		1.19749	1.18e-05		14.2238	275.464
	1.12837	-0.000494		1.20626	1.35e-05		14.232	274.799
	1.13656	-0.0004894		1.21503	1.79e-05		14.2402	274.019
	1.14475	-0.0004837		1.2238	2.18e-05		14.2484	273.268
	1.15294	-0.0004776		1.23258	2.37e-05		14.2566	272.613
	1.16113	-0.000473		1.24135	2.74e-05		14.2648	271.901
	1.16932	-0.000472		1.25012	2.79e-05		14.273	271.149
	1.17751	-0.0004744		1.25889	2.84e-05		14.2812	270.278
	1.1857	-0.000477		1.26766	3.38e-05		14.2894	268.977
	1.19389	-0.0004766		1.27644	3.46e-05		14.2975	267.466
	1.20208	-0.0004733		1.28521	3.46e-05		14.3057	266.378
	1.21027	-0.0004689		1.29398	3.91e-05		14.3139	265.732
	1.21846	-0.0004648		1.30275	3.94e-05		14.3221	265.054
	1.22664	-0.0004605		1.31152	4.15e-05		14.3303	264.353
	1.23483	-0.0004551		1.3203	4.68e-05		14.3385	263.612
	1.24302	-0.0004495		1.32907	5.17e-05		14.3467	262.803
	1.25121	-0.0004463		1.33784	5.25e-05		14.3549	262.008
	1.2594	-0.0004469		1.34661	5.48e-05		14.3631	261.244
	1.26759	-0.0004503		1.35538	5.52e-05		14.3713	260.51
	1.27578	-0.000454		1.36416	5.76e-05		14.3794	259.751
	1.28397	-0.0004564		1.37293	6.12e-05		14.3876	258.967
	1.29216	-0.0004584		1.3817	6.33e-05		14.3958	258.204
	1.30035	-0.0004612		1.39047	6.82e-05		14.404	257.422
	1.30854	-0.0004654		1.39924	7.04e-05		14.4122	256.618
	1.31673	-0.0004696		1.40802	7.24e-05		14.4204	255.84
	1.32492	-0.0004714		1.41679	7.47e-05		14.4286	255.085
	1.33311	-0.0004709		1.42556	7.75e-05		14.4368	254.308
	1.3413	-0.0004694		1.43433	7.91e-05		14.445	253.53
	1.34949	-0.0004679		1.4431	7.88e-05		14.4532	252.731
	1.35768	-0.0004665		1.45188	7.85e-05		14.4613	251.894
	1.36587	-0.0004652		1.46065	7.68e-05		14.4695	251.143
	1.37406	-0.000464		1.46942	7.52e-05		14.4777	250.507
	1.38225	-0.0004629		1.47819	7.82e-05		14.4859	249.942
	1.39044	-0.0004622		1.48696	8.13e-05		14.4941	249.456
	1.39863	-0.0004628		1.49574	8.64e-05		14.5023	248.973
	1.40682	-0.0004655		1.50451	9.4e-05		14.5105	248.416
	1.41501	-0.0004695		1.51328	9.7e-05		14.5187	247.776
	1.4232	-0.000473		1.52205	9.87e-05		14.5269	247.088
	1.43139	-0.0004753		1.53082	0.00010335		14.535	246.401
	1.43958	-0.0004766		1.5396	0.00010726		14.5432	245.723
	1.44777	-0.0004764		1.54837	0.00011122		14.5514	245.031
	1.45596	-0.0004738		1.55714	0.00011133		14.5596	244.327
	1.46415	-0.00047		1.56591	0.00011143		14.5678	243.639
	1.47234	-0.0004669		1.57468	0.00011348		14.576	242.945
	1.48053	-0.0004651		1.58346	0.00011625		14.5842	242.232
	1.48872	-0.0004629		1.59223	0.00011895		14.5924	241.551
	1.49691	-0.0004575		1.601	0.00012379		14.6006	240.86
	1.5051	-0.0004481		1.60977	0.00012559		14.6088	240.2
	1.51329	-0.0004378		1.61854	0.00012574		14.6169	239.59
	1.52148	-0.0004306		1.62732	0.00012766		14.6251	238.952
	1.52967	-0.0004278		1.63609	0.00012933		14.6333	238.278
	1.53786	-0.0004267		1.64486	0.00013036		14.6415	237.581
	1.54605	-0.000425		1.65363	0.00013224		14.6497	236.872
	1.55424	-0.0004233		1.6624	0.00013312		14.6579	236.181
	1.56243	-0.0004234		1.67118	0.00013401		14.6661	235.518
	1.57062	-0.0004261		1.67995	0.00013671		14.6743	234.854
	1.57881	-0.0004303		1.68872	0.00013753		14.6825	234.168
	1.587	-0.0004343		1.69749	0.00013836		14.6907	233.441
	1.59519	-0.0004378		1.70626	0.00013921		14.6988	232.584
	1.60338	-0.0004413		1.71504	0.00014007		14.707	231.595
	1.61156	-0.0004442		1.72381	0.00014124		14.7152	230.731
	1.61975	-0.0004448		1.73258	0.00014128		14.7234	230.042
	1.62794	-0.0004419		1.74135	0.00014132		14.7316	229.36
	1.63613	-0.0004368		1.75012	0.00014402		14.7398	228.689
	1.64432	-0.0004316		1.7589	0.00014445		14.748	228.018
	1.65251	-0.0004278		1.76767	0.00014489		14.7562	227.372
	1.6607	-0.0004263		1.77644	0.0001449		14.7644	226.77
	1.66889	-0.0004259		1.78521	0.0001443		14.7726	226.164
	1.67708	-0.0004242		1.79398	0.00014371		14.7807	225.532
	1.68527	-0.00042		1.80276	0.00014325		14.7889	224.885
	1.69346	-0.0004142		1.81153	0.00013733		14.7971	224.226
	1.70165	-0.0004082		1.8203	0.00013156		14.8053	223.564
	1.70984	-0.000403		1.82907	0.00013478		14.8135	222.901
	1.71803	-0.0003991		1.83784	0.00013538		14.8217	222.213
	1.72622	-0.000397		1.84662	0.00013597		14.8299	221.524
	1.73441	-0.0003965		1.85539	0.0001412		14.8381	220.844
	1.7426	-0.0003962		1.86416	0.00014731		14.8463	220.181
	1.75079	-0.0003941		1.87293	0.00014884		14.8544	219.567
	1.75898	-0.0003899		1.8817	0.00015467		14.8626	218.982
	1.76717	-0.000385		1.89048	0.00015686		14.8708	218.408
	1.77536	-0.0003812		1.89925	0.00015791		14.879	217.867
	1.78355	-0.0003788		1.90802	0.00015798		14.8872	217.351
	1.79174	-0.0003775		1.91679	0.00015768		14.8954	216.8
	1.79993	-0.0003771		1.92556	0.00015738		14.9036	216.195
	1.80812	-0.0003778		1.93434	0.00015795		14.9118	215.55
	1.81631	-0.0003785		1.94311	0.00015811		14.92	214.873
	1.8245	-0.0003776		1.95188	0.00015826		14.9282	214.183
	1.83269	-0.0003744		1.96065	0.00015885		14.9363	213.509
	1.84088	-0.0003698		1.96942	0.00015884		14.9445	212.837
	1.84907	-0.0003646		1.9782	0.00015884		14.9527	212.06
	1.85726	-0.0003598		1.98697	0.0001608		14.9609	211.205
	1.86545	-0.000356		1.99574	0.00016075		14.9691	210.491
	1.87364	-0.0003539		2.00451	0.0001607		14.9773	209.881
	1.88183	-0.0003539		2.01328	0.00016301		14.9855	209.256
	1.89002	-0.000355		2.02206	0.00016399		14.9937	208.62
	1.89821	-0.0003547		2.03083	0.00016497		15.0019	208
	1.9064	-0.0003506		2.0396	0.00016485		15.0101	207.402
	1.91459	-0.0003438		2.04837	0.00016473		15.0182	206.827
	1.92278	-0.0003377		2.05714	0.00016398		15.0264	206.277
	1.93097	-0.000335		2.06592	0.0001648		15.0346	205.73
	1.93916	-0.0003365		2.07469	0.00016516		15.0428	205.157
	1.94735	-0.0003412		2.08346	0.00016552		15.051	204.567
	1.95554	-0.0003475		2.09223	0.00016476		15.0592	203.971
	1.96373	-0.0003537		2.101	0.000164		15.0674	203.363
	1.97192	-0.0003584		2.10978	0.00016199		15.0756	202.752
	1.98011	-0.0003606		2.11855	0.00016243		15.0838	202.111
	1.9883	-0.0003609		2.12732	0.00016262		15.092	201.45
	1.99648	-0.0003599		2.13609	0.0001628		15.1001	200.822
	2.00467	-0.0003586		2.14486	0.00016394		15.1083	200.216
	2.01286	-0.0003587		2.15364	0.00016442		15.1165	199.612
	2.02105	-0.0003612		2.16241	0.00016422		15.1247	199.01
	2.02924	-0.0003656		2.17118	0.00016401		15.1329	198.404
	2.03743	-0.0003707		2.17995	0.00016312		15.1411	197.788
	2.04562	-0.0003752		2.18872	0.00016228		15.1493	197.126
	2.05381	-0.0003782		2.1975	0.00016217		15.1575	196.409
	2.062	-0.0003781		2.20627	0.00016205		15.1657	195.659
	2.07019	-0.0003731		2.21504	0.00016196		15.1739	194.911
	2.07838	-0.0003644		2.22381	0.00016132		15.182	194.236
	2.08657	-0.0003563		2.23258	0.00016069		15.1902	193.657
	2.09476	-0.000352		2.24136	0.00016039		15.1984	193.09
	2.10295	-0.000348		2.25013	0.0001598		15.2066	192.514
	2.11114	-0.0003371		2.2589	0.00015763		15.2148	191.952
	2.11933	-0.0003182		2.26767	0.00015687		15.223	191.388
	2.12752	-0.0002965		2.27644	0.00015612		15.2312	190.816
	2.13571	-0.0002772		2.28522	0.00015445		15.2394	190.253
	2.1439	-0.0002634		2.29399	0.00015509		15.2476	189.639
	2.15209	-0.0002566		2.30276	0.00015533		15.2557	188.992
	2.16028	-0.0002562		2.31153	0.00015537		15.2639	188.389
	2.16847	-0.0002601		2.3203	0.00015376		15.2721	187.835
	2.17666	-0.0002661		2.32908	0.00015214		15.2803	187.291
	2.18485	-0.0002729		2.33785	0.00015185		15.2885	186.74
	2.19304	-0.00028		2.34662	0.00015231		15.2967	186.187
	2.20123	-0.0002877		2.35539	0.00015284		15.3049	185.642
	2.20942	-0.0002959		2.36416	0.00015256		15.3131	185.107
	2.21761	-0.0003038		2.37294	0.00015228		15.3213	184.55
	2.2258	-0.000311		2.38171	0.00015148		15.3295	183.855
	2.23399	-0.0003181		2.39048	0.00014905		15.3376	183.121
	2.24218	-0.0003245		2.39925	0.00014758		15.3458	182.523
	2.25037	-0.0003275		2.40802	0.00014514		15.354	181.984
	2.25856	-0.0003252		2.4168	0.00014518		15.3622	181.458
	2.26675	-0.0003196		2.42557	0.00014456		15.3704	180.928
	2.27494	-0.0003147		2.43434	0.00014395		15.3786	180.387
	2.28313	-0.000312		2.44311	0.00014285		15.3868	179.834
	2.29132	-0.0003096		2.45188	0.00014212		15.395	179.283
	2.29951	-0.0003053		2.46066	0.00013913		15.4032	178.751
	2.3077	-0.0002994		2.46943	0.00013866		15.4114	178.23
	2.31589	-0.0002937		2.4782	0.00013858		15.4195	177.699
	2.32408	-0.0002895		2.48697	0.00013754		15.4277	177.157
	2.33227	-0.0002874		2.49574	0.00013681		15.4359	176.616
	2.34046	-0.0002878		2.50452	0.00013608		15.4441	176.061
	2.34865	-0.0002911		2.51329	0.00013439		15.4523	175.501
	2.35684	-0.0002965		2.52206	0.00013345		15.4605	174.954
	2.36503	-0.0003025		2.53083	0.0001323		15.4687	174.41
	2.37322	-0.0003071		2.5396	0.00013058		15.4769	173.878
	2.3814	-0.0003094		2.54838	0.00013		15.4851	173.355
	2.38959	-0.0003104		2.55715	0.00012927		15.4933	172.825
	2.39778	-0.0003115		2.56592	0.00012853		15.5014	172.288
	2.40597	-0.0003132		2.57469	0.00012821		15.5096	171.751
	2.41416	-0.0003149		2.58346	0.00012788		15.5178	171.225
	2.42235	-0.0003166		2.59224	0.00012676		15.526	170.715
	2.43054	-0.0003195		2.60101	0.00012643		15.5342	170.208
	2.43873	-0.0003245		2.60978	0.0001261		15.5424	169.687
	2.44692	-0.0003306		2.61855	0.00012225		15.5506	169.159
	2.45511	-0.0003355		2.62732	0.00012389		15.5588	168.633
	2.4633	-0.0003378		2.6361	0.00012401		15.567	168.115
	2.47149	-0.0003373		2.64487	0.00012385		15.5752	167.619
	2.47968	-0.0003353		2.65364	0.0001237		15.5833	167.135
	2.48787	-0.0003336		2.66241	0.00012327		15.5915	166.653
	2.49606	-0.0003335		2.67118	0.00012003		15.5997	166.166
	2.50425	-0.0003358		2.67996	0.00011802		15.6079	165.667
	2.51244	-0.0003403		2.68873	0.00011777		15.6161	165.156
	2.52063	-0.000346		2.6975	0.00011753		15.6243	164.65
	2.52882	-0.0003526		2.70627	0.00011693		15.6325	164.154
	2.53701	-0.0003601		2.71504	0.0001149		15.6407	163.668
	2.5452	-0.0003675		2.72382	0.00011358		15.6489	163.184
	2.55339	-0.0003717		2.73259	0.00011012		15.657	162.698
	2.56158	-0.0003702		2.74136	0.00010083		15.6652	162.21
	2.56977	-0.0003635		2.75013	9.43e-05		15.6734	161.725
	2.57796	-0.0003545		2.7589	9.15e-05		15.6816	161.242
	2.58615	-0.0003461		2.76768	8.7e-05		15.6898	160.759
	2.59434	-0.0003405		2.77645	8.59e-05		15.698	160.281
	2.60253	-0.0003393		2.78522	8.63e-05		15.7062	159.81
	2.61072	-0.000342		2.79399	8.67e-05		15.7144	159.335
	2.61891	-0.000347		2.80276	8.77e-05		15.7226	158.852
	2.6271	-0.0003529		2.81154	9.02e-05		15.7308	158.361
	2.63529	-0.0003594		2.82031	9.09e-05		15.7389	157.866
	2.64348	-0.0003661		2.82908	9.59e-05		15.7471	157.37
	2.65167	-0.0003709		2.83785	9.75e-05		15.7553	156.871
	2.65986	-0.0003723		2.84662	9.91e-05		15.7635	156.373
	2.66805	-0.00037		2.8554	9.88e-05		15.7717	155.873
	2.67624	-0.0003651		2.86417	9.84e-05		15.7799	155.372
	2.68443	-0.000359		2.87294	9.71e-05		15.7881	154.877
	2.69262	-0.0003538		2.88171	9.6e-05		15.7963	154.389
	2.70081	-0.0003509		2.89048	9.51e-05		15.8045	153.899
	2.709	-0.0003508		2.89926	9.22e-05		15.8127	153.413
	2.71719	-0.0003533		2.90803	9.12e-05		15.8208	152.94
	2.72538	-0.0003573		2.9168	9.01e-05		15.829	152.464
	2.73357	-0.0003622		2.92557	8.92e-05		15.8372	152.067
	2.74176	-0.0003679		2.93434	8.74e-05		15.8454	151.678
	2.74995	-0.0003734		2.94312	8.57e-05		15.8536	151.217
	2.75814	-0.0003768		2.95189	8.25e-05		15.8618	150.746
	2.76632	-0.0003767		2.96066	8.23e-05		15.87	150.282
	2.77451	-0.000374		2.96943	7.99e-05		15.8782	149.815
	2.7827	-0.000371		2.9782	7.85e-05		15.8864	149.347
	2.79089	-0.0003688		2.98698	7.72e-05		15.8946	148.885
	2.79908	-0.0003677		2.99575	7.59e-05		15.9027	148.427
	2.80727	-0.0003679		3.00452	7.31e-05		15.9109	147.971
	2.81546	-0.0003684		3.01329	7.21e-05		15.9191	147.519
	2.82365	-0.0003681		3.02206	7.1e-05		15.9273	147.071
	2.83184	-0.0003671		3.03084	7.14e-05		15.9355	146.625
	2.84003	-0.0003662		3.03961	7.14e-05		15.9437	146.178
	2.84822	-0.0003657		3.04838	7.11e-05		15.9519	145.726
	2.85641	-0.000364		3.05715	7.09e-05		15.9601	145.277
	2.8646	-0.0003593		3.06592	6.76e-05		15.9683	144.826
	2.87279	-0.0003505		3.0747	6.42e-05		15.9765	144.372
	2.88098	-0.0003387		3.08347	6.35e-05		15.9846	143.921
	2.88917	-0.0003253		3.09224	6.29e-05		15.9928	143.463
	2.89736	-0.0003113		3.10101	6.03e-05		16.001	143
	2.90555	-0.0002977		3.10978	6.01e-05		16.0092	142.542
	2.91374	-0.0002865		3.11856	6e-05		16.0174	142.089
	2.92193	-0.0002804		3.12733	5.87e-05		16.0256	141.645
	2.93012	-0.0002807		3.1361	5.72e-05		16.0338	141.209
	2.93831	-0.0002844		3.14487	5.57e-05		16.042	140.776
	2.9465	-0.0002869		3.15364	5.29e-05		16.0502	140.343
	2.95469	-0.0002865		3.16242	5.22e-05		16.0583	139.916
	2.96288	-0.0002837		3.17119	4.86e-05		16.0665	139.486
	2.97107	-0.0002776		3.17996	4.85e-05		16.0747	139.058
	2.97926	-0.0002671		3.18873	4.76e-05		16.0829	138.628
	2.98745	-0.0002543		3.1975	4.68e-05		16.0911	138.189
	2.99564	-0.0002426		3.20628	4.5e-05		16.0993	137.752
	3.00383	-0.0002335		3.21505	4.39e-05		16.1075	137.32
	3.01202	-0.0002268		3.22382	4.27e-05		16.1157	136.888
	3.02021	-0.0002218		3.23259	4.02e-05		16.1239	136.46
	3.0284	-0.000219		3.24136	3.91e-05		16.1321	136.038
	3.03659	-0.000219		3.25014	3.8e-05		16.1402	135.618
	3.04478	-0.0002218		3.25891	3.54e-05		16.1484	135.201
	3.05297	-0.0002258		3.26768	3.26e-05		16.1566	134.794
	3.06116	-0.0002297		3.27645	2.99e-05		16.1648	134.399
	3.06935	-0.0002325		3.28522	2.75e-05		16.173	134.014
	3.07754	-0.0002332		3.294	2.62e-05		16.1812	133.632
	3.08573	-0.0002313		3.30277	2.49e-05		16.1894	133.238
	3.09392	-0.0002271		3.31154	2.45e-05		16.1976	132.838
	3.10211	-0.0002222		3.32031	2.42e-05		16.2058	132.436
	3.1103	-0.0002179		3.32908	2.38e-05		16.214	132.029
	3.11849	-0.0002147		3.33786	2.3e-05		16.2221	131.624
	3.12668	-0.0002121		3.34663	2.22e-05		16.2303	131.221
	3.13487	-0.0002096		3.3554	1.76e-05		16.2385	130.813
	3.14305	-0.0002067		3.36417	1.59e-05		16.2467	130.407
	3.15124	-0.0002003		3.37294	1.49e-05		16.2549	130.006
	3.15943	-0.0001863		3.38172	1.4e-05		16.2631	129.608
	3.16762	-0.0001648		3.39049	1.24e-05		16.2713	129.212
	3.17581	-0.0001407		3.39926	1.09e-05		16.2795	128.817
	3.184	-0.0001186		3.40803	1.02e-05		16.2877	128.423
	3.19219	-0.000102		3.4168	8.89e-06		16.2959	128.031
	3.20038	-9.33e-05		3.42558	7.11e-06		16.304	127.642
	3.20857	-9.2e-05		3.43435	6.21e-06		16.3122	127.255
	3.21676	-9.38e-05		3.44312	5.36e-06		16.3204	126.869
	3.22495	-9.48e-05		3.45189	1.68e-06		16.3286	126.479
	3.23314	-9.42e-05		3.46066	4.51e-08		16.3368	126.095
	3.24133	-9.34e-05		3.46944	-1.32e-06		16.345	125.713
	3.24952	-9.35e-05		3.47821	-2.69e-06		16.3532	125.326
	3.25771	-9.46e-05		3.48698	-3.24e-06		16.3614	124.94
	3.2659	-9.54e-05		3.49575	-3.34e-06		16.3696	124.56
	3.27409	-9.46e-05		3.50452	-6.82e-06		16.3778	124.182
	3.28228	-9.17e-05		3.5133	-8.07e-06		16.3859	123.804
	3.29047	-8.66e-05		3.52207	-1.13e-05		16.3941	123.428
	3.29866	-8.02e-05		3.53084	-1.7e-05		16.4023	123.053
	3.30685	-7.36e-05		3.53961	-1.68e-05		16.4105	122.679
	3.31504	-6.73e-05		3.54838	-1.77e-05		16.4187	122.315
	3.32323	-6.17e-05		3.55716	-1.86e-05		16.4269	121.956
	3.33142	-5.64e-05		3.56593	-1.9e-05		16.4351	121.595
	3.33961	-5.14e-05		3.5747	-1.95e-05		16.4433	121.237
	3.3478	-4.69e-05		3.58347	-2.04e-05		16.4515	120.88
	3.35599	-4.34e-05		3.59224	-2.07e-05		16.4596	120.519
	3.36418	-4.1e-05		3.60102	-2.11e-05		16.4678	120.158
	3.37237	-3.93e-05		3.60979	-2.42e-05		16.476	119.797
	3.38056	-3.72e-05		3.61856	-2.5e-05		16.4842	119.438
	3.38875	-3.38e-05		3.62733	-2.7e-05		16.4924	119.082
	3.39694	-2.87e-05		3.6361	-2.93e-05		16.5006	118.725
	3.40513	-2.15e-05		3.64488	-2.94e-05		16.5088	118.366
	3.41332	-1.31e-05		3.65365	-2.94e-05		16.517	118.007
	3.42151	-5.33e-06		3.66242	-3.28e-05		16.5252	117.651
	3.4297	8.31e-07		3.67119	-3.3e-05		16.5334	117.298
	3.43789	4.94e-06		3.67996	-3.65e-05		16.5415	116.945
	3.44608	6.67e-06		3.68874	-3.76e-05		16.5497	116.588
	3.45427	6.01e-06		3.69751	-3.77e-05		16.5579	116.234
	3.46246	3.73e-06		3.70628	-3.78e-05		16.5661	115.886
	3.47065	1.17e-06		3.71505	-3.87e-05		16.5743	115.52
	3.47884	-8.31e-07		3.72382	-3.95e-05		16.5825	115.149
	3.48703	-2.05e-06		3.7326	-4.07e-05		16.5907	114.796
	3.49522	-2.32e-06		3.74137	-4.22e-05		16.5989	114.447
	3.50341	-1.75e-06		3.75014	-4.46e-05		16.6071	114.099
	3.5116	-1.38e-06		3.75891	-4.64e-05		16.6153	113.754
	3.51979	-2.5e-06		3.76768	-4.78e-05		16.6234	113.409
	3.52797	-4.67e-06		3.77646	-5.11e-05		16.6316	113.066
	3.53616	-4.09e-06		3.78523	-5.16e-05		16.6398	112.73
	3.54435	4.73e-06		3.794	-5.21e-05		16.648	112.402
	3.55254	2.16e-05		3.80277	-5.26e-05		16.6562	112.082
	3.56073	3.75e-05		3.81154	-5.35e-05		16.6644	111.762
	3.56892	4.57e-05		3.82032	-5.42e-05		16.6726	111.437
	3.57711	4.84e-05		3.82909	-5.48e-05		16.6808	111.108
	3.5853	4.94e-05		3.83786	-5.6e-05		16.689	110.778
	3.59349	4.99e-05		3.84663	-5.72e-05		16.6972	110.444
	3.60168	4.98e-05		3.8554	-6.01e-05		16.7053	110.109
	3.60987	4.94e-05		3.86418	-6.23e-05		16.7135	109.775
	3.61806	4.89e-05		3.87295	-6.26e-05		16.7217	109.443
	3.62625	4.81e-05		3.88172	-6.69e-05		16.7299	109.113
	3.63444	4.66e-05		3.89049	-6.78e-05		16.7381	108.783
	3.64263	4.41e-05		3.89926	-6.83e-05		16.7463	108.456
	3.65082	4.1e-05		3.90804	-6.89e-05		16.7545	108.135
	3.65901	3.88e-05		3.91681	-6.98e-05		16.7627	107.82
	3.6672	3.95e-05		3.92558	-7.08e-05		16.7709	107.498
	3.67539	4.53e-05		3.93435	-7.29e-05		16.779	107.161
	3.68358	5.51e-05		3.94312	-7.35e-05		16.7872	106.824
	3.69177	6.65e-05		3.9519	-7.41e-05		16.7954	106.507
	3.69996	7.75e-05		3.96067	-7.8e-05		16.8036	106.202
	3.70815	8.73e-05		3.96944	-7.82e-05		16.8118	105.9
	3.71634	9.54e-05		3.97821	-7.95e-05		16.82	105.593
	3.72453	0.00010106		3.98698	-8.07e-05		16.8282	105.285
	3.73272	0.000104		3.99576	-8.17e-05		16.8364	104.975
	3.74091	0.00010369		4.00453	-8.27e-05		16.8446	104.665
	3.7491	0.00010014		4.0133	-8.48e-05		16.8528	104.357
	3.75729	9.48e-05		4.02207	-8.57e-05		16.8609	104.051
	3.76548	9.07e-05		4.03084	-8.79e-05		16.8691	103.746
	3.77367	9.03e-05		4.03962	-9.18e-05		16.8773	103.445
	3.78186	9.31e-05		4.04839	-9.22e-05		16.8855	103.144
	3.79005	9.66e-05		4.05716	-9.26e-05		16.8937	102.843
	3.79824	9.94e-05		4.06593	-9.5e-05		16.9019	102.542
	3.80643	0.00010103		4.0747	-9.55e-05		16.9101	102.241
	3.81462	0.00010219		4.08348	-9.6e-05		16.9183	101.942
	3.82281	0.00010395		4.09225	-9.71e-05		16.9265	101.648
	3.831	0.00010651		4.10102	-9.82e-05		16.9347	101.351
	3.83919	0.00010936		4.10979	-0.0001021		16.9428	101.056
	3.84738	0.00011213		4.11856	-0.000104		16.951	100.763
	3.85557	0.0001146		4.12734	-0.0001039		16.9592	100.472
	3.86376	0.00011669		4.13611	-0.0001039		16.9674	100.181
	3.87195	0.00011872		4.14488	-0.0001042		16.9756	99.8904
	3.88014	0.00012115		4.15365	-0.0001045		16.9838	99.5994
	3.88833	0.00012375		4.16242	-0.0001082		16.992	99.3005
	3.89652	0.00012575		4.1712	-0.0001131		17.0002	98.9928
	3.90471	0.00012648		4.17997	-0.0001199		17.0084	98.6898
	3.91289	0.00012575		4.18874	-0.0001265		17.0166	98.4023
	3.92108	0.00012444		4.19751	-0.0001268		17.0247	98.124
	3.92927	0.00012383		4.20629	-0.000127		17.0329	97.8454
	3.93746	0.00012394		4.21506	-0.0001278		17.0411	97.5654
	3.94565	0.00012392		4.22383	-0.0001235		17.0493	97.2827
	3.95384	0.00012361		4.2326	-0.0001203		17.0575	96.9984
	3.96203	0.00012437		4.24137	-0.0001198		17.0657	96.7142
	3.97022	0.00012818		4.25014	-0.0001193		17.0739	96.4326
	3.97841	0.00013552		4.25892	-0.0001188		17.0821	96.1552
	3.9866	0.00014438		4.26769	-0.0001191		17.0903	95.8781
	3.99479	0.0001518		4.27646	-0.0001194		17.0985	95.5993
	4.00298	0.00015549		4.28523	-0.0001204		17.1066	95.3208
	4.01117	0.00015465		4.29401	-0.0001211		17.1148	95.043
	4.01936	0.00015062		4.30278	-0.0001218		17.123	94.7656
	4.02755	0.00014584		4.31155	-0.0001234		17.1312	94.4886
	4.03574	0.00014231		4.32032	-0.0001247		17.1394	94.2129
	4.04393	0.00014183		4.32909	-0.0001286		17.1476	93.9345
	4.05212	0.00014537		4.33787	-0.0001304		17.1558	93.648
	4.06031	0.00015128		4.34664	-0.0001312		17.164	93.3643
	4.0685	0.00015714		4.35541	-0.000132		17.1722	93.0937
	4.07669	0.00016225		4.36418	-0.0001331		17.1803	92.8253
	4.08488	0.00016718		4.37295	-0.0001332		17.1885	92.558
	4.09307	0.00017231		4.38173	-0.0001333		17.1967	92.2928
	4.10126	0.00017731		4.3905	-0.0001386		17.2049	92.0294
	4.10945	0.00018175		4.39927	-0.0001394		17.2131	91.766
	4.11764	0.00018618		4.40804	-0.0001413		17.2213	91.5016
	4.12583	0.00019379		4.41681	-0.0001445		17.2295	91.2363
	4.13402	0.00020864		4.42559	-0.000145		17.2377	90.97
	4.14221	0.00022933		4.43436	-0.0001456		17.2459	90.704
	4.1504	0.00024838		4.44313	-0.0001533		17.2541	90.4393
	4.15859	0.00025952		4.4519	-0.0001575		17.2622	90.1758
	4.16678	0.00026229		4.46067	-0.0001636		17.2704	89.9122
	4.17497	0.00026078		4.46945	-0.0001668		17.2786	89.6477
	4.18316	0.00025866		4.47822	-0.0001633		17.2868	89.3829
	4.19135	0.00025668		4.48699	-0.000161		17.295	89.1158
	4.19954	0.00025389		4.49576	-0.000158		17.3032	88.8372
	4.20773	0.00024881		4.50453	-0.0001538		17.3114	88.5466
	4.21592	0.00024018		4.51331	-0.0001527		17.3196	88.2529
	4.22411	0.00022816		4.52208	-0.0001524		17.3278	87.9741
	4.2323	0.00021439		4.53085	-0.0001524		17.336	87.711
	4.24049	0.00020047		4.53962	-0.0001524		17.3441	87.4529
	4.24868	0.00018755		4.54839	-0.0001514		17.3523	87.1996
	4.25687	0.00017646		4.55717	-0.0001495		17.3605	86.9498
	4.26506	0.00016691		4.56594	-0.0001483		17.3687	86.6952
	4.27325	0.00015803		4.57471	-0.0001491		17.3769	86.4353
	4.28144	0.00014949		4.58348	-0.0001499		17.3851	86.1795
	4.28963	0.00014157		4.59225	-0.0001516		17.3933	85.9314
	4.29781	0.00013438		4.60103	-0.0001528		17.4015	85.6857
	4.306	0.00012776		4.6098	-0.0001541		17.4097	85.4412
	4.31419	0.00012165		4.61857	-0.0001546		17.4179	85.1973
	4.32238	0.00011652		4.62734	-0.0001552		17.426	84.9562
	4.33057	0.00011442		4.63611	-0.0001559		17.4342	84.7145
	4.33876	0.00011924		4.64489	-0.0001567		17.4424	84.4586
	4.34695	0.00013308		4.65366	-0.0001574		17.4506	84.1995
	4.35514	0.00015276		4.66243	-0.0001623		17.4588	83.953
	4.36333	0.00017282		4.6712	-0.0001611		17.467	83.7155
	4.37152	0.00018892		4.67997	-0.000161		17.4752	83.4814
	4.37971	0.00019801		4.68875	-0.0001612		17.4834	83.248
	4.3879	0.00019866		4.69752	-0.0001613		17.4916	83.014
	4.39609	0.00019181		4.70629	-0.0001626		17.4998	82.7782
	4.40428	0.00017999		4.71506	-0.0001654		17.5079	82.5399
	4.41247	0.0001663		4.72383	-0.0001659		17.5161	82.3013
	4.42066	0.0001532		4.73261	-0.0001664		17.5243	82.0642
	4.42885	0.00014131		4.74138	-0.0001681		17.5325	81.8272
	4.43704	0.00013013		4.75015	-0.0001684		17.5407	81.5912
	4.44523	0.00011943		4.75892	-0.0001688		17.5489	81.3579
	4.45342	0.00011001		4.76769	-0.0001703		17.5571	81.1244
	4.46161	0.00010371		4.77647	-0.0001709		17.5653	80.8917
	4.4698	0.00010199		4.78524	-0.0001716		17.5735	80.6633
	4.47799	0.00010396		4.79401	-0.0001725		17.5816	80.4374
	4.48618	0.0001067		4.80278	-0.0001736		17.5898	80.2124
	4.49437	0.00010763		4.81155	-0.0001744		17.598	79.9883
	4.50256	0.00010628		4.82033	-0.0001733		17.6062	79.7622
	4.51075	0.00010393		4.8291	-0.0001731		17.6144	79.533
	4.51894	0.00010177		4.83787	-0.0001734		17.6226	79.3023
	4.52713	9.98e-05		4.84664	-0.0001737		17.6308	79.0712
	4.53532	9.73e-05		4.85541	-0.0001742		17.639	78.8392
	4.54351	9.37e-05		4.86419	-0.0001749		17.6472	78.6067
	4.5517	8.85e-05		4.87296	-0.0001747		17.6554	78.3739
	4.55989	8.23e-05		4.88173	-0.0001749		17.6635	78.1411
	4.56808	7.64e-05		4.8905	-0.000175		17.6717	77.9099
	4.57627	7.24e-05		4.89927	-0.0001768		17.6799	77.6801
	4.58446	7.03e-05		4.90805	-0.0001786		17.6881	77.4521
	4.59265	6.86e-05		4.91682	-0.0001793		17.6963	77.226
	4.60084	6.63e-05		4.92559	-0.00018		17.7045	77.0025
	4.60903	6.4e-05		4.93436	-0.0001813		17.7127	76.7803
	4.61722	6.3e-05		4.94313	-0.0001812		17.7209	76.5567
	4.62541	6.3e-05		4.95191	-0.0001819		17.7291	76.3337
	4.6336	6.26e-05		4.96068	-0.0001827		17.7373	76.1147
	4.64179	6.13e-05		4.96945	-0.0001819		17.7454	75.8983
	4.64998	5.91e-05		4.97822	-0.000182		17.7536	75.6823
	4.65817	5.63e-05		4.98699	-0.0001822		17.7618	75.4666
	4.66636	5.28e-05		4.99577	-0.0001825		17.77	75.2513
	4.67455	4.87e-05		5.00454	-0.000186		17.7782	75.0355
	4.68273	4.49e-05		5.01331	-0.0001879		17.7864	74.8228
	4.69092	4.24e-05		5.02208	-0.0001879		17.7946	74.6139
	4.69911	4.24e-05		5.03085	-0.0001884		17.8028	74.4072
	4.7073	4.5e-05		5.03963	-0.0001889		17.811	74.2016
	4.71549	4.89e-05		5.0484	-0.0001881		17.8192	73.9959
	4.72368	5.25e-05		5.05717	-0.0001884		17.8273	73.7883
	4.73187	5.59e-05		5.06594	-0.0001886		17.8355	73.5788
	4.74006	6.07e-05		5.07471	-0.0001895		17.8437	73.375
	4.74825	6.72e-05		5.08349	-0.0001916		17.8519	73.1782
	4.75644	7.49e-05		5.09226	-0.0001918		17.8601	72.98
	4.76463	8.25e-05		5.10103	-0.0001921		17.8683	72.776
	4.77282	8.9e-05		5.1098	-0.0001933		17.8765	72.57
	4.78101	9.38e-05		5.11857	-0.0001929		17.8847	72.3657
	4.7892	9.62e-05		5.12735	-0.0001929		17.8929	72.1632
	4.79739	9.59e-05		5.13612	-0.0001928		17.9011	71.9611
	4.80558	9.35e-05		5.14489	-0.0001928		17.9092	71.7572
	4.81377	8.96e-05		5.15366	-0.0001929		17.9174	71.5507
	4.82196	8.45e-05		5.16243	-0.000193		17.9256	71.3462
	4.83015	7.88e-05		5.17121	-0.0001932		17.9338	71.1451
	4.83834	7.34e-05		5.17998	-0.0001936		17.942	70.9415
	4.84653	6.97e-05		5.18875	-0.0001936		17.9502	70.7358
	4.85472	6.85e-05		5.19752	-0.0001933		17.9584	70.5313
	4.86291	6.79e-05		5.20629	-0.0001925		17.9666	70.329
	4.8711	6.6e-05		5.21507	-0.000193		17.9748	70.1294
	4.87929	6.27e-05		5.22384	-0.0001936		17.9829	69.9311
	4.88748	5.87e-05		5.23261	-0.0001948		17.9911	69.7314
	4.89567	5.37e-05		5.24138	-0.0001947		17.9993	69.5302
	4.90386	4.75e-05		5.25015	-0.0001951		18.0075	69.3298
	4.91205	4.06e-05		5.25893	-0.0001955		18.0157	69.1306
	4.92024	3.36e-05		5.2677	-0.0001924		18.0239	68.9308
	4.92843	2.75e-05		5.27647	-0.0001923		18.0321	68.731
	4.93662	2.39e-05		5.28524	-0.0001928		18.0403	68.5319
	4.94481	2.55e-05		5.29401	-0.0001932		18.0485	68.3348
	4.953	3.39e-05		5.30279	-0.000194		18.0567	68.1418
	4.96119	4.79e-05		5.31156	-0.0001958		18.0648	67.9539
	4.96938	6.23e-05		5.32033	-0.0001966		18.073	67.7775
	4.97757	7.36e-05		5.3291	-0.0001974		18.0812	67.6128
	4.98576	8.17e-05		5.33787	-0.0001991		18.0894	67.4435
	4.99395	8.8e-05		5.34665	-0.0001989		18.0976	67.2578
	5.00214	9.3e-05		5.35542	-0.0001995		18.1058	67.0593
	5.01033	9.63e-05		5.36419	-0.0002001		18.114	66.8564
	5.01852	9.74e-05		5.37296	-0.0001995		18.1222	66.6541
	5.02671	9.7e-05		5.38173	-0.0001992		18.1304	66.454
	5.0349	9.77e-05		5.39051	-0.0001994		18.1386	66.2556
	5.04309	0.00010071		5.39928	-0.0001995		18.1467	66.0591
	5.05128	0.00010455		5.40805	-0.0002001		18.1549	65.864
	5.05947	0.00010758		5.41682	-0.0001999		18.1631	65.6689
	5.06765	0.00010867		5.42559	-0.0002002		18.1713	65.4752
	5.07584	0.00010786		5.43437	-0.0002004		18.1795	65.2818
	5.08403	0.00010639		5.44314	-0.0002009		18.1877	65.0863
	5.09222	0.00010556		5.45191	-0.0002014		18.1959	64.8917
	5.10041	0.000106		5.46068	-0.0002028		18.2041	64.7003
	5.1086	0.00010772		5.46945	-0.0002037		18.2123	64.5107
	5.11679	0.00010997		5.47823	-0.0002045		18.2205	64.3214
	5.12498	0.00011121		5.487	-0.0002047		18.2286	64.1309
	5.13317	0.00010968		5.49577	-0.0002025		18.2368	63.9393
	5.14136	0.00010491		5.50454	-0.0002003		18.245	63.7484
	5.14955	9.88e-05		5.51331	-0.0002002		18.2532	63.5607
	5.15774	9.33e-05		5.52209	-0.0002004		18.2614	63.3764
	5.16593	8.92e-05		5.53086	-0.0002006		18.2696	63.1945
	5.17412	8.6e-05		5.53963	-0.0002003		18.2778	63.013
	5.18231	8.32e-05		5.5484	-0.0002006		18.286	62.8303
	5.1905	8.01e-05		5.55717	-0.0002008		18.2942	62.6471
	5.19869	7.68e-05		5.56595	-0.0002019		18.3024	62.4619
	5.20688	7.34e-05		5.57472	-0.0002031		18.3105	62.2758
	5.21507	6.96e-05		5.58349	-0.0002062		18.3187	62.0906
	5.22326	6.46e-05		5.59226	-0.0002099		18.3269	61.9068
	5.23145	5.86e-05		5.60103	-0.0002118		18.3351	61.7256
	5.23964	5.3e-05		5.60981	-0.0002133		18.3433	61.5474
	5.24783	4.81e-05		5.61858	-0.0002081		18.3515	61.3698
	5.25602	4.38e-05		5.62735	-0.0002064		18.3597	61.1905
	5.26421	4.09e-05		5.63612	-0.0002046		18.3679	61.0098
	5.2724	4.06e-05		5.64489	-0.0002052		18.3761	60.8286
	5.28059	4.27e-05		5.65367	-0.0002057		18.3842	60.6476
	5.28878	4.52e-05		5.66244	-0.0002068		18.3924	60.4684
	5.29697	4.61e-05		5.67121	-0.0002086		18.4006	60.2913
	5.30516	4.45e-05		5.67998	-0.0002124		18.4088	60.1145
	5.31335	4.2e-05		5.68875	-0.0002122		18.417	59.9384
	5.32154	4.09e-05		5.69753	-0.0002091		18.4252	59.7633
	5.32973	4.2e-05		5.7063	-0.0002062		18.4334	59.5882
	5.33792	4.35e-05		5.71507	-0.0002017		18.4416	59.4133
	5.34611	4.31e-05		5.72384	-0.0001955		18.4498	59.2382
	5.3543	4.01e-05		5.73261	-0.0001926		18.458	59.0634
	5.36249	3.56e-05		5.74139	-0.0001908		18.4661	58.8885
	5.37068	3.06e-05		5.75016	-0.0001899		18.4743	58.713
	5.37887	2.7e-05		5.75893	-0.000189		18.4825	58.5371
	5.38706	2.75e-05		5.7677	-0.0001894		18.4907	58.3615
	5.39525	3.33e-05		5.77647	-0.0001898		18.4989	58.1871
	5.40344	4.22e-05		5.78525	-0.0001907		18.5071	58.0152
	5.41163	5.13e-05		5.79402	-0.0001897		18.5153	57.8457
	5.41982	5.95e-05		5.80279	-0.0001887		18.5235	57.6765
	5.42801	6.62e-05		5.81156	-0.0001891		18.5317	57.5073
	5.4362	7.15e-05		5.82033	-0.0001895		18.5399	57.3386
	5.44439	7.62e-05		5.82911	-0.0001907		18.548	57.1678
	5.45257	8.23e-05		5.83788	-0.0001913		18.5562	56.992
	5.46076	9.07e-05		5.84665	-0.0001917		18.5644	56.818
	5.46895	0.00010051		5.85542	-0.0001921		18.5726	56.6484
	5.47714	0.00011039		5.86419	-0.000191		18.5808	56.4811
	5.48533	0.00011943		5.87297	-0.0001907		18.589	56.3155
	5.49352	0.00012677		5.88174	-0.0001906		18.5972	56.1513
	5.50171	0.00013132		5.89051	-0.0001906		18.6054	55.9882
	5.5099	0.0001325		5.89928	-0.0001917		18.6136	55.8258
	5.51809	0.00013113		5.90805	-0.0001928		18.6218	55.663
	5.52628	0.00012929		5.91683	-0.0001925		18.6299	55.4998
	5.53447	0.00012824		5.9256	-0.000193		18.6381	55.3367
	5.54266	0.00012741		5.93437	-0.0001934		18.6463	55.1741
	5.55085	0.00012578		5.94314	-0.0001936		18.6545	55.0121
	5.55904	0.00012365		5.95191	-0.0001938		18.6627	54.851
	5.56723	0.00012225		5.96069	-0.0001942		18.6709	54.691
	5.57542	0.00012197		5.96946	-0.0001944		18.6791	54.5326
	5.58361	0.00012189		5.97823	-0.0001946		18.6873	54.3752
	5.5918	0.00012074		5.987	-0.000197		18.6955	54.2193
	5.59999	0.00011798		5.99577	-0.000197		18.7036	54.065
	5.60818	0.00011513		6.00455	-0.0001971		18.7118	53.9109
	5.61637	0.00011624		6.01332	-0.0001964		18.72	53.757
	5.62456	0.00012526		6.02209	-0.0001969		18.7282	53.6046
	5.63275	0.00014139		6.03086	-0.0001974		18.7364	53.4535
	5.64094	0.00015904		6.03963	-0.0001975		18.7446	53.3028
	5.64913	0.00017227		6.04841	-0.0001976		18.7528	53.1519
	5.65732	0.00017846		6.05718	-0.0001987		18.761	52.9997
	5.66551	0.00017833		6.06595	-0.0002001		18.7692	52.8454
	5.6737	0.00017403		6.07472	-0.0001991		18.7774	52.6897
	5.68189	0.00016794		6.08349	-0.0001998		18.7855	52.5295
	5.69008	0.00016169		6.09227	-0.0002006		18.7937	52.3699
	5.69827	0.00015584		6.10104	-0.0002029		18.8019	52.2169
	5.70646	0.00015035		6.10981	-0.000208		18.8101	52.0649
	5.71465	0.00014503		6.11858	-0.0002102		18.8183	51.9132
	5.72284	0.00013989		6.12735	-0.0002146		18.8265	51.7627
	5.73103	0.00013497		6.13613	-0.000217		18.8347	51.6136
	5.73922	0.00013011		6.1449	-0.0002179		18.8429	51.4655
	5.74741	0.00012562		6.15367	-0.0002197		18.8511	51.3182
	5.7556	0.00012217		6.16244	-0.0002173		18.8593	51.1718
	5.76379	0.00011963		6.17121	-0.0002125		18.8674	51.0258
	5.77198	0.00011747		6.17999	-0.0002088		18.8756	50.8787
	5.78017	0.00011625		6.18876	-0.0002052		18.8838	50.7303
	5.78836	0.00011823		6.19753	-0.0002036		18.892	50.5825
	5.79655	0.00012469		6.2063	-0.0002026		18.9002	50.4356
	5.80474	0.00013301		6.21507	-0.0002015		18.9084	50.2892
	5.81293	0.00013964		6.22385	-0.0002019		18.9166	50.1453
	5.82112	0.00014427		6.23262	-0.0002023		18.9248	50.0048
	5.82931	0.00014889		6.24139	-0.0002025		18.933	49.8655
	5.83749	0.00015377		6.25016	-0.0002026		18.9412	49.7253
	5.84568	0.00015724		6.25893	-0.0002031		18.9493	49.583
	5.85387	0.00015845		6.26771	-0.0002042		18.9575	49.4385
	5.86206	0.00015731		6.27648	-0.000204		18.9657	49.2933
	5.87025	0.00015313		6.28525	-0.0002034		18.9739	49.1481
	5.87844	0.00014601		6.29402	-0.0002031		18.9821	49.0034
	5.88663	0.00013785		6.30279	-0.0002036		18.9903	48.8607
	5.89482	0.00013044		6.31157	-0.000204		18.9985	48.7209
	5.90301	0.00012378		6.32034	-0.0002041		19.0067	48.5815
	5.9112	0.00011686		6.32911	-0.0002052		19.0149	48.44
	5.91939	0.00010909		6.33788	-0.0002054		19.0231	48.297
	5.92758	0.00010058		6.34665	-0.0002057		19.0312	48.1541
	5.93577	9.15e-05		6.35543	-0.0002069		19.0394	48.0127
	5.94396	8.25e-05		6.3642	-0.0002073		19.0476	47.873
	5.95215	7.53e-05		6.37297	-0.0002078		19.0558	47.7334
	5.96034	7.11e-05		6.38174	-0.0002078		19.064	47.5933
	5.96853	6.97e-05		6.39051	-0.0002083		19.0722	47.4532
	5.97672	6.96e-05		6.39929	-0.0002089		19.0804	47.3141
	5.98491	7.08e-05		6.40806	-0.0002079		19.0886	47.1759
	5.9931	7.4e-05		6.41683	-0.0002076		19.0968	47.0379
	6.00129	7.84e-05		6.4256	-0.0002073		19.1049	46.8999
	6.00948	8.21e-05		6.43437	-0.0002074		19.1131	46.7625
	6.01767	8.36e-05		6.44315	-0.0002075		19.1213	46.6259
	6.02586	8.34e-05		6.45192	-0.0002093		19.1295	46.4904
	6.03405	8.44e-05		6.46069	-0.0002101		19.1377	46.3567
	6.04224	8.96e-05		6.46946	-0.0002109		19.1459	46.2232
	6.05043	0.00010017		6.47823	-0.0002178		19.1541	46.0886
	6.05862	0.00011546		6.48701	-0.0002186		19.1623	45.9536
	6.06681	0.00013223		6.49578	-0.0002221		19.1705	45.8191
	6.075	0.00014612		6.50455	-0.0002234		19.1787	45.6845
	6.08319	0.00015408		6.51332	-0.0002208		19.1868	45.5507
	6.09138	0.00015604		6.52209	-0.0002209		19.195	45.4175
	6.09957	0.00015466		6.53087	-0.0002172		19.2032	45.2811
	6.10776	0.00015258		6.53964	-0.0002137		19.2114	45.1433
	6.11595	0.00015076		6.54841	-0.0002135		19.2196	45.0085
	6.12414	0.00014898		6.55718	-0.0002119		19.2278	44.8769
	6.13233	0.00014687		6.56595	-0.0002114		19.236	44.7461
	6.14052	0.00014511		6.57473	-0.0002114		19.2442	44.6158
	6.14871	0.00014525		6.5835	-0.0002119		19.2524	44.4874
	6.1569	0.00014775		6.59227	-0.0002124		19.2606	44.3621
	6.16509	0.00015165		6.60104	-0.0002137		19.2687	44.2393
	6.17328	0.00015571		6.60981	-0.0002132		19.2769	44.1169
	6.18147	0.0001591		6.61859	-0.0002131		19.2851	43.9937
	6.18966	0.00016183		6.62736	-0.0002129		19.2933	43.8697
	6.19785	0.00016439		6.63613	-0.0002133		19.3015	43.7452
	6.20604	0.00016665		6.6449	-0.0002136		19.3097	43.6199
	6.21423	0.00016771		6.65367	-0.0002144		19.3179	43.4939
	6.22241	0.00016689		6.66245	-0.0002177		19.3261	43.3672
	6.2306	0.00016441		6.67122	-0.0002204		19.3343	43.2395
	6.23879	0.00016143		6.67999	-0.00022		19.3425	43.1105
	6.24698	0.00015887		6.68876	-0.00022		19.3506	42.9808
	6.25517	0.00015687		6.69753	-0.00022		19.3588	42.8527
	6.26336	0.00015522		6.70631	-0.0002212		19.367	42.7282
	6.27155	0.00015367		6.71508	-0.0002225		19.3752	42.6079
	6.27974	0.00015172		6.72385	-0.000225		19.3834	42.4893
	6.28793	0.00014904		6.73262	-0.0002246		19.3916	42.3681
	6.29612	0.00014682		6.74139	-0.0002246		19.3998	42.2436
	6.30431	0.00014741		6.75017	-0.0002245		19.408	42.1186
	6.3125	0.00015061		6.75894	-0.0002235		19.4162	41.9949
	6.32069	0.00015351		6.76771	-0.0002235		19.4244	41.8712
	6.32888	0.00015359		6.77648	-0.0002236		19.4325	41.7481
	6.33707	0.00015027		6.78525	-0.0002236		19.4407	41.6246
	6.34526	0.00014534		6.79403	-0.0002239		19.4489	41.5021
	6.35345	0.0001419		6.8028	-0.0002259		19.4571	41.3812
	6.36164	0.00014147		6.81157	-0.0002255		19.4653	41.2614
	6.36983	0.00014262		6.82034	-0.0002237		19.4735	41.1418
	6.37802	0.00014279		6.82911	-0.000223		19.4817	41.022
	6.38621	0.0001409		6.83789	-0.0002222		19.4899	40.9032
	6.3944	0.0001384		6.84666	-0.0002228		19.4981	40.7862
	6.40259	0.00013722		6.85543	-0.0002235		19.5062	40.6698
	6.41078	0.00013756		6.8642	-0.0002248		19.5144	40.5523
	6.41897	0.0001388		6.87297	-0.0002249		19.5226	40.4345
	6.42716	0.00014083		6.88175	-0.0002251		19.5308	40.3167
	6.43535	0.00014377		6.89052	-0.0002266		19.539	40.1988
	6.44354	0.00014684		6.89929	-0.0002275		19.5472	40.0811
	6.45173	0.00014844		6.90806	-0.0002281		19.5554	39.9637
	6.45992	0.00014732		6.91683	-0.0002286		19.5636	39.8467
	6.46811	0.00014394		6.92561	-0.0002281		19.5718	39.7304
	6.4763	0.00014013		6.93438	-0.0002282		19.58	39.6143
	6.48449	0.00013769		6.94315	-0.0002284		19.5881	39.4984
	6.49268	0.00013712		6.95192	-0.0002287		19.5963	39.3832
	6.50087	0.00013694		6.96069	-0.000229		19.6045	39.2685
	6.50906	0.00013476		6.96947	-0.0002304		19.6127	39.1541
	6.51725	0.00012906		6.97824	-0.000231		19.6209	39.0418
	6.52544	0.00012026		6.98701	-0.0002308		19.6291	38.9336
	6.53363	0.00011075		6.99578	-0.0002306		19.6373	38.8256
	6.54182	0.00010285		7.00455	-0.0002303		19.6455	38.7149
	6.55001	9.73e-05		7.01333	-0.0002303		19.6537	38.6038
	6.5582	9.39e-05		7.0221	-0.0002302		19.6619	38.4931
	6.56639	9.16e-05		7.03087	-0.0002288		19.67	38.3835
	6.57458	9.02e-05		7.03964	-0.0002285		19.6782	38.2734
	6.58277	8.93e-05		7.04841	-0.0002287		19.6864	38.1625
	6.59096	8.92e-05		7.05719	-0.0002289		19.6946	38.0515
	6.59914	9e-05		7.06596	-0.0002308		19.7028	37.9408
	6.60733	9.17e-05		7.07473	-0.0002314		19.711	37.8305
	6.61552	9.41e-05		7.0835	-0.0002314		19.7192	37.7207
	6.62371	9.66e-05		7.09227	-0.0002316		19.7274	37.6111
	6.6319	9.89e-05		7.10105	-0.0002318		19.7356	37.5023
	6.64009	0.00010077		7.10982	-0.0002326		19.7438	37.3945
	6.64828	0.00010108		7.11859	-0.000232		19.7519	37.287
	6.65647	9.97e-05		7.12736	-0.0002319		19.7601	37.1788
	6.66466	9.93e-05		7.13613	-0.0002318		19.7683	37.0709
	6.67285	0.00010304		7.14491	-0.0002322		19.7765	36.9631
	6.68104	0.0001097		7.15368	-0.0002325		19.7847	36.855
	6.68923	0.00011439		7.16245	-0.0002332		19.7929	36.7468
	6.69742	0.00011402		7.17122	-0.0002318		19.8011	36.6381
	6.70561	0.00010948		7.17999	-0.0002304		19.8093	36.5296
	6.7138	0.00010333		7.18877	-0.000229		19.8175	36.4221
	6.72199	9.68e-05		7.19754	-0.0002294		19.8257	36.3163
	6.73018	8.95e-05		7.20631	-0.0002297		19.8338	36.2114
	6.73837	8.11e-05		7.21508	-0.0002306		19.842	36.1063
	6.74656	7.17e-05		7.22385	-0.0002295		19.8502	36.0008
	6.75475	6.28e-05		7.23263	-0.0002266		19.8584	35.8965
	6.76294	5.67e-05		7.2414	-0.0002251		19.8666	35.7937
	6.77113	5.45e-05		7.25017	-0.0002212		19.8748	35.6907
	6.77932	5.46e-05		7.25894	-0.0002212		19.883	35.5865
	6.78751	5.4e-05		7.26771	-0.0002211		19.8912	35.4825
	6.7957	5.05e-05		7.27649	-0.0002206		19.8994	35.3801
	6.80389	4.4e-05		7.28526	-0.0002184		19.9075	35.2796
	6.81208	3.71e-05		7.29403	-0.0002181		19.9157	35.1809
	6.82027	3.22e-05		7.3028	-0.0002137		19.9239	35.0831
	6.82846	3.04e-05		7.31157	-0.0002133		19.9321	34.9853
	6.83665	3.18e-05		7.32035	-0.0002129		19.9403	34.8876
	6.84484	3.62e-05		7.32912	-0.0002092		19.9485	34.7898
	6.85303	4.13e-05		7.33789	-0.0002081		19.9567	34.691
	6.86122	4.46e-05		7.34666	-0.0002078		19.9649	34.591
	6.86941	4.48e-05		7.35543	-0.0002076		19.9731	34.491
	6.8776	4.28e-05		7.36421	-0.0002075		19.9813	34.3937
	6.88579	4.11e-05		7.37298	-0.0002037		19.9894	34.2993
	6.89398	4.28e-05		7.38175	-0.0002022		19.9976	34.2037
	6.90217	4.9e-05		7.39052	-0.0002007		20.0058	34.1056
	6.91036	5.75e-05		7.39929	-0.0001993		20.014	34.0067
	6.91855	6.52e-05		7.40807	-0.0001982		20.0222	33.9078
	6.92674	7.01e-05		7.41684	-0.0001972		20.0304	33.81
	6.93493	7.18e-05		7.42561	-0.0001965		20.0386	33.7134
	6.94312	7e-05		7.43438	-0.0001961		20.0468	33.6173
	6.95131	6.51e-05		7.44315	-0.0001948		20.055	33.5209
	6.9595	5.91e-05		7.45193	-0.0001901		20.0632	33.4241
	6.96769	5.61e-05		7.4607	-0.0001895		20.0713	33.3275
	6.97588	5.81e-05		7.46947	-0.0001888		20.0795	33.2315
	6.98406	6.33e-05		7.47824	-0.000188		20.0877	33.1357
	6.99225	6.86e-05		7.48701	-0.0001872		20.0959	33.0402
	7.00044	7.12e-05		7.49579	-0.0001839		20.1041	32.9456
	7.00863	6.86e-05		7.50456	-0.0001839		20.1123	32.852
	7.01682	5.99e-05		7.51333	-0.0001838		20.1205	32.7585
	7.02501	4.7e-05		7.5221	-0.000181		20.1287	32.6656
	7.0332	3.28e-05		7.53087	-0.0001796		20.1369	32.573
	7.04139	1.86e-05		7.53965	-0.0001782		20.1451	32.4797
	7.04958	5.3e-06		7.54842	-0.0001781		20.1532	32.3887
	7.05777	-6.15e-06		7.55719	-0.000178		20.1614	32.3009
	7.06596	-1.49e-05		7.56596	-0.000178		20.1696	32.2116
	7.07415	-2.14e-05		7.57473	-0.000174		20.1778	32.1193
	7.08234	-2.61e-05		7.58351	-0.0001733		20.186	32.0266
	7.09053	-2.92e-05		7.59228	-0.000169		20.1942	31.9349
	7.09872	-3.11e-05		7.60105	-0.0001666		20.2024	31.8447
	7.10691	-3.22e-05		7.60982	-0.0001667		20.2106	31.7552
	7.1151	-3.25e-05		7.61859	-0.0001645		20.2188	31.6658
	7.12329	-3.19e-05		7.62737	-0.0001636		20.227	31.5762
	7.13148	-3.05e-05		7.63614	-0.0001626		20.2351	31.486
	7.13967	-2.85e-05		7.64491	-0.0001577		20.2433	31.3954
	7.14786	-2.68e-05		7.65368	-0.0001561		20.2515	31.3056
	7.15605	-2.64e-05		7.66245	-0.0001576		20.2597	31.2164
	7.16424	-2.8e-05		7.67123	-0.0001591		20.2679	31.1266
	7.17243	-3.09e-05		7.68	-0.0001624		20.2761	31.0369
	7.18062	-3.4e-05		7.68877	-0.0001623		20.2843	30.9467
	7.18881	-3.63e-05		7.69754	-0.0001621		20.2925	30.858
	7.197	-3.66e-05		7.70631	-0.000162		20.3007	30.7714
	7.20519	-3.41e-05		7.71509	-0.0001551		20.3088	30.684
	7.21338	-2.95e-05		7.72386	-0.0001461		20.317	30.5941
	7.22157	-2.42e-05		7.73263	-0.0001425		20.3252	30.5029
	7.22976	-1.96e-05		7.7414	-0.000137		20.3334	30.4118
	7.23795	-1.62e-05		7.75017	-0.0001339		20.3416	30.3212
	7.24614	-1.38e-05		7.75895	-0.0001335		20.3498	30.2326
	7.25433	-1.21e-05		7.76772	-0.0001272		20.358	30.1463
	7.26252	-1.11e-05		7.77649	-0.0001235		20.3662	30.0596
	7.27071	-1.07e-05		7.78526	-0.000123		20.3744	29.9709
	7.2789	-1.09e-05		7.79403	-0.0001207		20.3826	29.8813
	7.28709	-1.16e-05		7.80281	-0.0001203		20.3907	29.7919
	7.29528	-1.27e-05		7.81158	-0.000119		20.3989	29.7037
	7.30347	-1.42e-05		7.82035	-0.0001182		20.4071	29.6166
	7.31166	-1.59e-05		7.82912	-0.0001182		20.4153	29.5297
	7.31985	-1.78e-05		7.83789	-0.0001155		20.4235	29.4412
	7.32804	-1.9e-05		7.84667	-0.0001131		20.4317	29.35
	7.33623	-1.93e-05		7.85544	-0.0001117		20.4399	29.2575
	7.34442	-1.92e-05		7.86421	-0.0001099		20.4481	29.1641
	7.35261	-1.94e-05		7.87298	-0.0001082		20.4563	29.0703
	7.3608	-1.98e-05		7.88175	-0.0001069		20.4645	28.9771
	7.36898	-1.93e-05		7.89053	-0.0001063		20.4726	28.8849
	7.37717	-1.54e-05		7.8993	-0.0001053		20.4808	28.793
	7.38536	-4.12e-06		7.90807	-0.000101		20.489	28.7017
	7.39355	1.56e-05		7.91684	-9.73e-05		20.4972	28.6113
	7.40174	3.73e-05		7.92561	-9.71e-05		20.5054	28.5205
	7.40993	5.18e-05		7.93439	-9.37e-05		20.5136	28.4293
	7.41812	5.65e-05		7.94316	-9.14e-05		20.5218	28.3389
	7.42631	5.57e-05		7.95193	-9.11e-05		20.53	28.2491
	7.4345	5.43e-05		7.9607	-8.78e-05		20.5382	28.1603
	7.44269	5.34e-05		7.96947	-8.5e-05		20.5464	28.0728
	7.45088	5.26e-05		7.97825	-8.11e-05		20.5545	27.9849
	7.45907	5.11e-05		7.98702	-7.51e-05		20.5627	27.8942
	7.46726	4.82e-05		7.99579	-7.33e-05		20.5709	27.8007
	7.47545	4.38e-05		8.00456	-7.1e-05		20.5791	27.7047
	7.48364	3.85e-05		8.01333	-6.7e-05		20.5873	27.6064
	7.49183	3.27e-05		8.02211	-6.64e-05		20.5955	27.5084
	7.50002	2.68e-05		8.03088	-6.64e-05		20.6037	27.4133
	7.50821	2.1e-05		8.03965	-6.46e-05		20.6119	27.3197
	7.5164	1.55e-05		8.04842	-6.19e-05		20.6201	27.2262
	7.52459	9.88e-06		8.05719	-5.79e-05		20.6282	27.1332
	7.53278	5.02e-06		8.06597	-5.31e-05		20.6364	27.041
	7.54097	2.28e-06		8.07474	-5.1e-05		20.6446	26.9488
	7.54916	2.32e-06		8.08351	-4.66e-05		20.6528	26.8551
	7.55735	4.98e-06		8.09228	-4.45e-05		20.661	26.7601
	7.56554	9.72e-06		8.10105	-4.39e-05		20.6692	26.6643
	7.57373	1.61e-05		8.10983	-4.09e-05		20.6774	26.5683
	7.58192	2.43e-05		8.1186	-3.85e-05		20.6856	26.4736
	7.59011	3.48e-05		8.12737	-3.48e-05		20.6938	26.3804
	7.5983	4.61e-05		8.13614	-3.32e-05		20.702	26.2895
	7.60649	5.54e-05		8.14491	-3.2e-05		20.7101	26.2021
	7.61468	6.14e-05		8.15369	-2.83e-05		20.7183	26.1158
	7.62287	6.52e-05		8.16246	-2.31e-05		20.7265	26.0253
	7.63106	6.81e-05		8.17123	-2.29e-05		20.7347	25.9295
	7.63925	7.1e-05		8.18	-1.95e-05		20.7429	25.8309
	7.64744	7.46e-05		8.18877	-1.79e-05		20.7511	25.7314
	7.65563	7.88e-05		8.19755	-1.71e-05		20.7593	25.6327
	7.66382	8.34e-05		8.20632	-1.04e-05		20.7675	25.5356
	7.67201	8.81e-05		8.21509	-8.98e-06		20.7757	25.438
	7.6802	9.22e-05		8.22386	-7.51e-06		20.7839	25.3425
	7.68839	9.6e-05		8.23263	-7.53e-06		20.792	25.2491
	7.69658	0.00010077		8.24141	-7.55e-06		20.8002	25.1536
	7.70477	0.00010622		8.25018	-5.9e-06		20.8084	25.0573
	7.71296	0.00010837		8.25895	-1.03e-06		20.8166	24.9626
	7.72115	0.0001055		8.26772	9.6e-09		20.8248	24.8687
	7.72934	0.00010073		8.27649	1.58e-06		20.833	24.7757
	7.73753	9.58e-05		8.28527	6.31e-06		20.8412	24.6856
	7.74572	8.96e-05		8.29404	6.58e-06		20.8494	24.5986
	7.7539	8.18e-05		8.30281	7.97e-06		20.8576	24.5123
	7.76209	7.38e-05		8.31158	1.03e-05		20.8658	24.4219
	7.77028	6.68e-05		8.32035	1.19e-05		20.8739	24.3246
	7.77847	6.19e-05		8.32913	1.48e-05		20.8821	24.2264
	7.78666	5.96e-05		8.3379	1.63e-05		20.8903	24.1303
	7.79485	5.9e-05		8.34667	2.12e-05		20.8985	24.0362
	7.80304	5.8e-05		8.35544	2.26e-05		20.9067	23.9428
	7.81123	5.4e-05		8.36421	2.41e-05		20.9149	23.8469
	7.81942	4.54e-05		8.37299	2.74e-05		20.9231	23.7506
	7.82761	3.43e-05		8.38176	2.95e-05		20.9313	23.6537
	7.8358	2.49e-05		8.39053	2.99e-05		20.9395	23.554
	7.84399	1.88e-05		8.3993	3.44e-05		20.9477	23.4531
	7.85218	1.55e-05		8.40807	3.6e-05		20.9558	23.3534
	7.86037	1.36e-05		8.41685	3.76e-05		20.964	23.255
	7.86856	1.22e-05		8.42562	3.98e-05		20.9722	23.1575
	7.87675	1.16e-05		8.43439	4.06e-05		20.9804	23.0619
	7.88494	1.26e-05		8.44316	4.14e-05		20.9886	22.9698
	7.89313	1.62e-05		8.45193	4.49e-05		20.9968	22.8813
	7.90132	2.2e-05		8.46071	4.58e-05		21.005	22.7891
	7.90951	2.87e-05		8.46948	4.78e-05		21.0132	22.6905
	7.9177	3.44e-05		8.47825	4.8e-05		21.0214	22.5918
	7.92589	3.84e-05		8.48702	4.82e-05		21.0295	22.4906
	7.93408	4.1e-05		8.49579	4.89e-05		21.0377	22.3863
	7.94227	4.17e-05		8.50457	5.27e-05		21.0459	22.2815
	7.95046	3.88e-05		8.51334	5.27e-05		21.0541	22.1787
	7.95865	3.16e-05		8.52211	5.31e-05		21.0623	22.0786
	7.96684	2.21e-05		8.53088	5.43e-05		21.0705	21.9811
	7.97503	1.21e-05		8.53965	5.5e-05		21.0787	21.8846
	7.98322	2.77e-06		8.54843	5.52e-05		21.0869	21.7882
	7.99141	-4.65e-06		8.5572	5.54e-05		21.0951	21.694
	7.9996	-9.12e-06		8.56597	5.53e-05		21.1033	21.6045
	8.00779	-1.13e-05		8.57474	5.52e-05		21.1114	21.5157
	8.01598	-1.27e-05		8.58351	5.49e-05		21.1196	21.4235
	8.02417	-1.45e-05		8.59229	5.62e-05		21.1278	21.3315
	8.03236	-1.74e-05		8.60106	5.67e-05		21.136	21.2397
	8.04055	-2.13e-05		8.60983	5.72e-05		21.1442	21.1445
	8.04874	-2.49e-05		8.6186	5.69e-05		21.1524	21.043
	8.05693	-2.71e-05		8.62737	5.66e-05		21.1606	20.9363
	8.06512	-2.78e-05		8.63615	5.45e-05		21.1688	20.8271
	8.07331	-2.76e-05		8.64492	5.45e-05		21.177	20.7175
	8.0815	-2.73e-05		8.65369	5.17e-05		21.1852	20.6091
	8.08969	-2.74e-05		8.66246	5.14e-05		21.1933	20.5057
	8.09788	-2.84e-05		8.67123	5.09e-05		21.2015	20.4088
	8.10607	-2.98e-05		8.68001	5.03e-05		21.2097	20.3132
	8.11426	-3.08e-05		8.68878	4.94e-05		21.2179	20.2135
	8.12245	-3.15e-05		8.69755	4.73e-05		21.2261	20.1106
	8.13064	-3.28e-05		8.70632	4.32e-05		21.2343	20.0068
	8.13882	-3.55e-05		8.71509	4.28e-05		21.2425	19.9035
	8.14701	-3.96e-05		8.72387	4.25e-05		21.2507	19.8019
	8.1552	-4.35e-05		8.73264	4.07e-05		21.2589	19.7015
	8.16339	-4.67e-05		8.74141	3.97e-05		21.2671	19.6016
	8.17158	-4.91e-05		8.75018	3.86e-05		21.2752	19.5019
	8.17977	-5.15e-05		8.75895	3.82e-05		21.2834	19.4039
	8.18796	-5.46e-05		8.76773	3.78e-05		21.2916	19.3113
	8.19615	-5.88e-05		8.7765	3.68e-05		21.2998	19.2275
	8.20434	-6.43e-05		8.78527	3.37e-05		21.308	19.1511
	8.21253	-7.07e-05		8.79404	3.07e-05		21.3162	19.0772
	8.22072	-7.76e-05		8.80281	3.06e-05		21.3244	18.999
	8.22891	-8.41e-05		8.81159	3e-05		21.3326	18.9134
	8.2371	-9.01e-05		8.82036	2.94e-05		21.3408	18.824
	8.24529	-9.5e-05		8.82913	2.56e-05		21.349	18.7336
	8.25348	-9.82e-05		8.8379	2.51e-05		21.3571	18.64
	8.26167	-9.93e-05		8.84667	2.35e-05		21.3653	18.5423
	8.26986	-9.9e-05		8.85545	2.08e-05		21.3735	18.4426
	8.27805	-9.83e-05		8.86422	2.07e-05		21.3817	18.3405
	8.28624	-9.79e-05		8.87299	1.82e-05		21.3899	18.2365
	8.29443	-9.77e-05		8.88176	1.47e-05		21.3981	18.1336
	8.30262	-9.63e-05		8.89053	1.39e-05		21.4063	18.0332
	8.31081	-9.11e-05		8.89931	1.31e-05		21.4145	17.9363
	8.319	-8.09e-05		8.90808	1.14e-05		21.4227	17.8446
	8.32719	-6.86e-05		8.91685	9.06e-06		21.4308	17.7571
	8.33538	-5.9e-05		8.92562	8.12e-06		21.439	17.6722
	8.34357	-5.43e-05		8.93439	6.59e-06		21.4472	17.5903
	8.35176	-5.31e-05		8.94317	3.14e-06		21.4554	17.5109
	8.35995	-5.27e-05		8.95194	-6.9e-07		21.4636	17.4305
	8.36814	-5.1e-05		8.96071	-3.57e-06		21.4718	17.3449
	8.37633	-4.79e-05		8.96948	-5.37e-06		21.48	17.2539
	8.38452	-4.35e-05		8.97825	-9.41e-06		21.4882	17.1594
	8.39271	-3.74e-05		8.98703	-1.21e-05		21.4964	17.0626
	8.4009	-2.97e-05		8.9958	-1.66e-05		21.5046	16.9636
	8.40909	-2.25e-05		9.00457	-1.8e-05		21.5127	16.8629
	8.41728	-1.83e-05		9.01334	-1.93e-05		21.5209	16.7615
	8.42547	-1.79e-05		9.02211	-2.2e-05		21.5291	16.6593
	8.43366	-1.95e-05		9.03089	-2.39e-05		21.5373	16.5561
	8.44185	-2.14e-05		9.03966	-2.48e-05		21.5455	16.4513
	8.45004	-2.28e-05		9.04843	-2.94e-05		21.5537	16.3459
	8.45823	-2.44e-05		9.0572	-3.01e-05		21.5619	16.2431
	8.46642	-2.62e-05		9.06597	-3.07e-05		21.5701	16.143
	8.47461	-2.75e-05		9.07475	-3.49e-05		21.5783	16.0437
	8.4828	-2.74e-05		9.08352	-3.6e-05		21.5865	15.9451
	8.49099	-2.56e-05		9.09229	-3.71e-05		21.5946	15.8465
	8.49918	-2.21e-05		9.10106	-3.94e-05		21.6028	15.7425
	8.50737	-1.6e-05		9.10983	-4.07e-05		21.611	15.6375
	8.51556	-6.72e-06		9.11861	-4.19e-05		21.6192	15.5398
	8.52374	4.71e-06		9.12738	-4.45e-05		21.6274	15.4459
	8.53193	1.53e-05		9.13615	-4.5e-05		21.6356	15.3529
	8.54012	2.15e-05		9.14492	-4.84e-05		21.6438	15.2598
	8.54831	2.17e-05		9.15369	-5.17e-05		21.652	15.1664
	8.5565	1.77e-05		9.16247	-5.39e-05		21.6602	15.0743
	8.56469	1.28e-05		9.17124	-5.48e-05		21.6684	14.984
	8.57288	9.06e-06		9.18001	-5.81e-05		21.6765	14.8945
	8.58107	6.42e-06		9.18878	-6.22e-05		21.6847	14.8045
	8.58926	4.18e-06		9.19755	-6.22e-05		21.6929	14.7129
	8.59745	1.62e-06		9.20633	-6.24e-05		21.7011	14.6214
	8.60564	-1.59e-06		9.2151	-6.25e-05		21.7093	14.5328
	8.61383	-5.46e-06		9.22387	-6.58e-05		21.7175	14.4475
	8.62202	-9.2e-06		9.23264	-6.63e-05		21.7257	14.3627
	8.63021	-1.06e-05		9.24141	-6.94e-05		21.7339	14.2785
	8.6384	-7.96e-06		9.25019	-7.12e-05		21.7421	14.2018
	8.64659	-2.6e-06		9.25896	-7.2e-05		21.7503	14.1344
	8.65478	2.15e-06		9.26773	-7.56e-05		21.7584	14.0656
	8.66297	4.1e-06		9.2765	-7.71e-05		21.7666	13.9852
	8.67116	2.85e-06		9.28527	-7.87e-05		21.7748	13.8955
	8.67935	-2.4e-07		9.29405	-8.2e-05		21.783	13.8053
	8.68754	-2.97e-06		9.30282	-8.74e-05		21.7912	13.7189
	8.69573	-4.22e-06		9.31159	-9.43e-05		21.7994	13.6352
	8.70392	-4.63e-06		9.32036	-0.0001017		21.8076	13.5519
	8.71211	-5.48e-06		9.32913	-0.0001004		21.8158	13.4676
	8.7203	-7.17e-06		9.33791	-9.75e-05		21.824	13.3815
	8.72849	-9.31e-06		9.34668	-9.75e-05		21.8321	13.2925
	8.73668	-1.17e-05		9.35545	-9.71e-05		21.8403	13.201
	8.74487	-1.4e-05		9.36422	-9.74e-05		21.8485	13.1091
	8.75306	-1.48e-05		9.37299	-9.76e-05		21.8567	13.0204
	8.76125	-1.25e-05		9.38177	-9.83e-05		21.8649	12.9366
	8.76944	-8.07e-06		9.39054	-0.0001022		21.8731	12.8564
	8.77763	-3.54e-06		9.39931	-0.000103		21.8813	12.7794
	8.78582	-6.46e-07		9.40808	-0.0001038		21.8895	12.7053
	8.79401	-1.8e-07		9.41685	-0.0001056		21.8977	12.6312
	8.8022	-2.06e-06		9.42563	-0.0001077		21.9059	12.5556
	8.81039	-5.73e-06		9.4344	-0.0001082		21.914	12.4794
	8.81858	-1.08e-05		9.44317	-0.0001085		21.9222	12.4047
	8.82677	-1.66e-05		9.45194	-0.0001096		21.9304	12.3328
	8.83496	-2.14e-05		9.46071	-0.0001114		21.9386	12.2622
	8.84315	-2.34e-05		9.46949	-0.0001108		21.9468	12.1902
	8.85134	-2.3e-05		9.47826	-0.000111		21.955	12.1164
	8.85953	-2.14e-05		9.48703	-0.0001112		21.9632	12.0459
	8.86772	-1.95e-05		9.4958	-0.0001141		21.9714	11.984
	8.87591	-1.68e-05		9.50457	-0.0001133		21.9796	11.9201
	8.8841	-1.23e-05		9.51335	-0.0001125		21.9878	11.8455
	8.89229	-6.58e-06		9.52212	-0.0001117		21.9959	11.7698
	8.90048	-1.03e-06		9.53089	-0.0001115		22.0041	11.6958
	8.90866	3.04e-06		9.53966	-0.0001113		22.0123	11.6226
	8.91685	6.45e-06		9.54843	-0.0001101		22.0205	11.5486
	8.92504	1.37e-05		9.55721	-0.0001091		22.0287	11.4772
	8.93323	2.93e-05		9.56598	-0.0001088		22.0369	11.4137
	8.94142	5.26e-05		9.57475	-0.0001093		22.0451	11.3553
	8.94961	7.83e-05		9.58352	-0.0001098		22.0533	11.297
	8.9578	0.00010203		9.59229	-0.0001077		22.0615	11.2353
	8.96599	0.00012147		9.60107	-0.000107		22.0697	11.1659
	8.97418	0.0001355		9.60984	-0.0001067		22.0778	11.0888
	8.98237	0.00014379		9.61861	-0.0001064		22.086	11.0095
	8.99056	0.0001475		9.62738	-0.0001051		22.0942	10.9331
	8.99875	0.00014863		9.63615	-0.0001038		22.1024	10.8642
	9.00694	0.00014841		9.64493	-0.0001038		22.1106	10.7946
	9.01513	0.00014739		9.6537	-0.0001039		22.1188	10.7177
	9.02332	0.00014628		9.66247	-0.0001026		22.127	10.6466
	9.03151	0.00014546		9.67124	-0.0001021		22.1352	10.5789
	9.0397	0.00014462		9.68001	-0.0001016		22.1434	10.5088
	9.04789	0.0001432		9.68879	-0.0001002		22.1516	10.4389
	9.05608	0.00014068		9.69756	-9.97e-05		22.1597	10.3711
	9.06427	0.00013672		9.70633	-9.91e-05		22.1679	10.3034
	9.07246	0.00013165		9.7151	-9.66e-05		22.1761	10.2336
	9.08065	0.00012662		9.72387	-9.55e-05		22.1843	10.1622
	9.08884	0.00012241		9.73265	-9.43e-05		22.1925	10.0918
	9.09703	0.000119		9.74142	-9.4e-05		22.2007	10.0253
	9.10522	0.00011643		9.75019	-9.37e-05		22.2089	9.96352
	9.11341	0.00011516		9.75896	-9.22e-05		22.2171	9.90493
	9.1216	0.00011533		9.76773	-9.06e-05		22.2253	9.84783
	9.12979	0.00011628		9.77651	-8.99e-05		22.2334	9.78957
	9.13798	0.00011695		9.78528	-8.89e-05		22.2416	9.72888
	9.14617	0.00011669		9.79405	-8.88e-05		22.2498	9.66903
	9.15436	0.00011594		9.80282	-8.87e-05		22.258	9.61557
	9.16255	0.00011697		9.81159	-8.77e-05		22.2662	9.5675
	9.17074	0.00012216		9.82037	-8.77e-05		22.2744	9.51817
	9.17893	0.00013038		9.82914	-8.77e-05		22.2826	9.46198
	9.18712	0.00013784		9.83791	-8.53e-05		22.2908	9.39976
	9.19531	0.00014234		9.84668	-8.51e-05		22.299	9.33594
	9.2035	0.00014419		9.85545	-8.36e-05		22.3072	9.27344
	9.21169	0.0001446		9.86423	-8.33e-05		22.3153	9.21328
	9.21988	0.00014482		9.873	-8.29e-05		22.3235	9.15575
	9.22807	0.00014537		9.88177	-8.1e-05		22.3317	9.103
	9.23626	0.00014623		9.89054	-8.02e-05		22.3399	9.05808
	9.24445	0.00014729		9.89931	-7.94e-05		22.3481	9.01549
	9.25264	0.00014785		9.90809	-7.57e-05		22.3563	8.96696
	9.26083	0.00014688		9.91686	-7.53e-05		22.3645	8.91444
	9.26902	0.00014442		9.92563	-7.5e-05		22.3727	8.86062
	9.27721	0.00014195		9.9344	-7.22e-05		22.3809	8.80651
	9.2854	0.00014078		9.94317	-6.93e-05		22.3891	8.74902
	9.29358	0.00014076		9.95195	-6.92e-05		22.3972	8.68832
	9.30177	0.00014113		9.96072	-6.53e-05		22.4054	8.62596
	9.30996	0.00014217		9.96949	-6.42e-05		22.4136	8.56364
	9.31815	0.00014488		9.97826	-6.4e-05		22.4218	8.50275
	9.32634	0.00014909		9.98703	-6.04e-05		22.43	8.44235
	9.33453	0.0001537		9.99581	-5.97e-05		22.4382	8.38188
	9.34272	0.00015778		10.0046	-5.86e-05		22.4464	8.32409
	9.35091	0.00016072		10.0133	-5.76e-05		22.4546	8.27151
	9.3591	0.00016226		10.0221	-5.76e-05		22.4628	8.223
	9.36729	0.00016252		10.0309	-5.77e-05		22.471	8.17599
	9.37548	0.00016193		10.0397	-5.79e-05		22.4791	8.12665
	9.38367	0.00016122		10.0484	-5.58e-05		22.4873	8.07236
	9.39186	0.00016115		10.0572	-5.41e-05		22.4955	8.01604
	9.40005	0.0001623		10.066	-5.34e-05		22.5037	7.95876
	9.40824	0.00016564		10.0748	-5.26e-05		22.5119	7.89848
	9.41643	0.00017301		10.0835	-5.18e-05		22.5201	7.8359
	9.42462	0.00018495		10.0923	-5.09e-05		22.5283	7.77345
	9.43281	0.00019874		10.1011	-4.94e-05		22.5365	7.71405
	9.441	0.00021036		10.1098	-4.73e-05		22.5447	7.65985
	9.44919	0.00021661		10.1186	-4.51e-05		22.5528	7.6114
	9.45738	0.00021646		10.1274	-4.32e-05		22.561	7.57225
	9.46557	0.0002118		10.1362	-4.21e-05		22.5692	7.54701
	9.47376	0.00020519		10.1449	-3.98e-05		22.5774	7.53163
	9.48195	0.00019862		10.1537	-3.73e-05		22.5856	7.51528
	9.49014	0.00019355		10.1625	-3.66e-05		22.5938	7.49081
	9.49833	0.00018988		10.1712	-3.59e-05		22.602	7.45562
	9.50652	0.00018645		10.18	-3.34e-05		22.6102	7.41129
	9.51471	0.00018262		10.1888	-3.2e-05		22.6184	7.36251
	9.5229	0.00017862		10.1976	-3.14e-05		22.6266	7.30796
	9.53109	0.00017461		10.2063	-2.91e-05		22.6347	7.24741
	9.53928	0.00016996		10.2151	-2.87e-05		22.6429	7.18495
	9.54747	0.00016398		10.2239	-2.9e-05		22.6511	7.12332
	9.55566	0.00015712		10.2326	-2.94e-05		22.6593	7.06406
	9.56385	0.00015088		10.2414	-3.07e-05		22.6675	7.00815
	9.57204	0.00014642		10.2502	-3.22e-05		22.6757	6.95546
	9.58023	0.00014507		10.259	-3.19e-05		22.6839	6.90572
	9.58842	0.00015002		10.2677	-3.16e-05		22.6921	6.86008
	9.59661	0.00016324		10.2765	-2.73e-05		22.7003	6.82026
	9.6048	0.00017961		10.2853	-2.6e-05		22.7085	6.78668
	9.61299	0.00019035		10.2941	-2.33e-05		22.7166	6.76275
	9.62118	0.00019193		10.3028	-2.18e-05		22.7248	6.75219
	9.62937	0.00018676		10.3116	-2.03e-05		22.733	6.74809
	9.63756	0.00017804		10.3204	-1.5e-05		22.7412	6.73804
	9.64575	0.00016796		10.3291	-9.95e-06		22.7494	6.71275
	9.65394	0.000158		10.3379	-8.84e-06		22.7576	6.67565
	9.66213	0.00014874		10.3467	-1.55e-06		22.7658	6.63341
	9.67032	0.00014051		10.3555	3.65e-06		22.774	6.5878
	9.6785	0.0001344		10.3642	4.01e-06		22.7822	6.54111
	9.68669	0.00013149		10.373	1.15e-05		22.7904	6.49453
	9.69488	0.00013124		10.3818	1.31e-05		22.7985	6.44683
	9.70307	0.00013221		10.3905	1.46e-05		22.8067	6.39703
	9.71126	0.00013323		10.3993	2.2e-05		22.8149	6.34642
	9.71945	0.00013348		10.4081	2.63e-05		22.8231	6.298
	9.72764	0.00013258		10.4169	2.68e-05		22.8313	6.25504
	9.73583	0.00013055		10.4256	2.73e-05		22.8395	6.21984
	9.74402	0.00012759		10.4344	2.78e-05		22.8477	6.19044
	9.75221	0.00012403		10.4432	2.81e-05		22.8559	6.16202
	9.7604	0.00012047		10.4519	3.03e-05		22.8641	6.13385
	9.76859	0.00011778		10.4607	3.58e-05		22.8723	6.10546
	9.77678	0.00011655		10.4695	3.71e-05		22.8804	6.07661
	9.78497	0.00011662		10.4783	3.84e-05		22.8886	6.04717
	9.79316	0.00011719		10.487	4.08e-05		22.8968	6.0164
	9.80135	0.00011757		10.4958	4.53e-05		22.905	5.98535
	9.80954	0.00011825		10.5046	4.77e-05		22.9132	5.95497
	9.81773	0.00012183		10.5134	4.96e-05		22.9214	5.92605
	9.82592	0.00013246		10.5221	5.11e-05		22.9296	5.90161
	9.83411	0.00015023		10.5309	5.25e-05		22.9378	5.88281
	9.8423	0.0001677		10.5397	5.55e-05		22.946	5.86581
	9.85049	0.00017805		10.5484	5.65e-05		22.9541	5.84507
	9.85868	0.00018153		10.5572	5.64e-05		22.9623	5.81598
	9.86687	0.00018223		10.566	6.04e-05		22.9705	5.77575
	9.87506	0.00018314		10.5748	6.08e-05		22.9787	5.72673
	9.88325	0.00018497		10.5835	6.13e-05		22.9869	5.6724
	9.89144	0.00018772		10.5923	6.46e-05		22.9951	5.61647
	9.89963	0.00019149		10.6011	6.87e-05		23.0033	5.56404
	9.90782	0.00019615		10.6098	7.07e-05		23.0115	5.51758
	9.91601	0.00020157		10.6186	7.43e-05		23.0197	5.47787
	9.9242	0.00020761		10.6274	7.48e-05		23.0279	5.44371
	9.93239	0.00021362		10.6362	7.79e-05		23.036	5.41233
	9.94058	0.00021884		10.6449	7.9e-05		23.0442	5.38226
	9.94877	0.00022403		10.6537	8e-05		23.0524	5.35398
	9.95696	0.00023111		10.6625	8.5e-05		23.0606	5.32764
	9.96515	0.00024002		10.6712	9.09e-05		23.0688	5.30047
	9.97334	0.00024781		10.68	9.16e-05		23.077	5.26705
	9.98153	0.00025237		10.6888	9.3e-05		23.0852	5.22208
	9.98972	0.00025411		10.6976	9.35e-05		23.0934	5.16289
	9.99791	0.00025372		10.7063	9.4e-05		23.1016	5.09433
	10.0061	0.00025219		10.7151	9.54e-05		23.1098	5.02361
	10.0143	0.00025221		10.7239	9.72e-05		23.1179	4.95491
	10.0225	0.00025621		10.7327	0.00010071		23.1261	4.8912
	10.0307	0.00026332		10.7414	0.00010417		23.1343	4.83175
	10.0389	0.00027025		10.7502	0.0001062		23.1425	4.77483
	10.047	0.00027415		10.759	0.00011144		23.1507	4.71887
	10.0552	0.00027408		10.7677	0.00011212		23.1589	4.66211
	10.0634	0.00027192		10.7765	0.00011281		23.1671	4.60491
	10.0716	0.00027141		10.7853	0.00011647		23.1753	4.5498
	10.0798	0.00027386		10.7941	0.00012081		23.1835	4.49916
	10.088	0.00027663		10.8028	0.00012122		23.1917	4.45312
	10.0962	0.0002765		10.8116	0.00012532		23.1998	4.40984
	10.1044	0.00027247		10.8204	0.00013071		23.208	4.36703
	10.1126	0.00026576		10.8291	0.00013237		23.2162	4.32404
	10.1208	0.00025783		10.8379	0.00013711		23.2244	4.28114
	10.1289	0.00024913		10.8467	0.00013982		23.2326	4.2339
	10.1371	0.00023999		10.8555	0.00014115		23.2408	4.18095
	10.1453	0.00023181		10.8642	0.00014268		23.249	4.13011
	10.1535	0.0002261		10.873	0.00014421		23.2572	4.08947
	10.1617	0.000223		10.8818	0.00014772		23.2654	4.05984
	10.1699	0.00022275		10.8905	0.00015264		23.2736	4.0328
	10.1781	0.00022846		10.8993	0.00015431		23.2817	3.9996
	10.1863	0.00024398		10.9081	0.00015867		23.2899	3.95974
	10.1945	0.00026781		10.9169	0.00016403		23.2981	3.91686
	10.2027	0.00029313		10.9256	0.00016577		23.3063	3.87266
	10.2108	0.0003125		10.9344	0.00016822		23.3145	3.82825
	10.219	0.00032208		10.9432	0.00017065		23.3227	3.78715
	10.2272	0.00032543		10.952	0.00017593		23.3309	3.75155
	10.2354	0.00032932		10.9607	0.00018221		23.3391	3.72099
	10.2436	0.00033537		10.9695	0.00018365		23.3473	3.69379
	10.2518	0.00034133		10.9783	0.00018811		23.3554	3.66424
	10.26	0.00034664		10.987	0.00019197		23.3636	3.62934
	10.2682	0.00035259		10.9958	0.00019382		23.3718	3.5918
	10.2764	0.00035961		11.0046	0.00019978		23.38	3.55409
	10.2845	0.00036752		11.0134	0.00020508		23.3882	3.51867
	10.2927	0.00037711		11.0221	0.00020639		23.3964	3.4905
	10.3009	0.00038882		11.0309	0.00021231		23.4046	3.48385
	10.3091	0.00040056		11.0397	0.0002165		23.4128	3.52261
	10.3173	0.00040927		11.0484	0.00021831		23.421	3.61762
	10.3255	0.00041337		11.0572	0.0002229		23.4292	3.74728
	10.3337	0.00041437		11.066	0.00022521		23.4373	3.86877
	10.3419	0.00041574		11.0748	0.00022872		23.4455	3.9423
	10.3501	0.00041891		11.0835	0.00023483		23.4537	3.95446
	10.3583	0.00042234		11.0923	0.00023948		23.4619	3.92212
	10.3664	0.00042435		11.1011	0.00024401		23.4701	3.86846
	10.3746	0.00042526		11.1098	0.00024973		23.4783	3.80663
	10.3828	0.00042734		11.1186	0.00025176		23.4865	3.74295
	10.391	0.00043263		11.1274	0.00025523		23.4947	3.67817
	10.3992	0.00044113		11.1362	0.00026073		23.5029	3.61391
	10.4074	0.00045215		11.1449	0.00026448		23.5111	3.55652
	10.4156	0.00046539		11.1537	0.00027006		23.5192	3.50928
	10.4238	0.00047988		11.1625	0.00027503		23.5274	3.46933
	10.432	0.00049408		11.1713	0.00027801		23.5356	3.43295
	10.4402	0.00050678		11.18	0.00028138		23.5438	3.3982
	10.4483	0.00051712		11.1888	0.00028382		23.552	3.36237
	10.4565	0.00052535		11.1976	0.00028805		23.5602	3.32248
	10.4647	0.00053279		11.2063	0.00029559		23.5684	3.27737
	10.4729	0.00053963		11.2151	0.00029815		23.5766	3.22644
	10.4811	0.0005447		11.2239	0.00030128		23.5848	3.17014
	10.4893	0.00054807		11.2327	0.00030733		23.593	3.1118
	10.4975	0.00055194		11.2414	0.00030957		23.6011	3.0544
	10.5057	0.00055796		11.2502	0.00031282		23.6093	3.00235
	10.5139	0.00056476		11.259	0.00031532		23.6175	2.95871
	10.5221	0.00056962		11.2677	0.00031749		23.6257	2.92205
	10.5302	0.00057174		11.2765	0.00032273		23.6339	2.8906
	10.5384	0.00057224		11.2853	0.00032453		23.6421	2.86114
	10.5466	0.00057155		11.2941	0.00032794		23.6503	2.82865
	10.5548	0.00056886		11.3028	0.0003335		23.6585	2.79111
	10.563	0.00056453		11.3116	0.00033501		23.6667	2.74881
	10.5712	0.00056187		11.3204	0.00033742		23.6749	2.70261
	10.5794	0.00056452		11.3291	0.00033961		23.683	2.65458
	10.5876	0.00057187		11.3379	0.00034148		23.6912	2.60763
	10.5958	0.00057968		11.3467	0.00034416		23.6994	2.56284
	10.604	0.0005836		11.3555	0.00034547		23.7076	2.51912
	10.6121	0.00058162		11.3642	0.00034571		23.7158	2.47562
	10.6203	0.00057601		11.373	0.00034477		23.724	2.4343
	10.6285	0.00057162		11.3818	0.00034383		23.7322	2.39973
	10.6367	0.00057169		11.3906	0.00033882		23.7404	2.3728
	10.6449	0.00057568		11.3993	0.00034111		23.7486	2.34929
	10.6531	0.00058221		11.4081	0.00034464		23.7567	2.32571
	10.6613	0.00059182		11.4169	0.0003468		23.7649	2.30048
	10.6695	0.00060505		11.4256	0.00035199		23.7731	2.27406
	10.6777	0.00061964		11.4344	0.00035651		23.7813	2.24865
	10.6858	0.00063227		11.4432	0.00036424		23.7895	2.22727
	10.694	0.0006424		11.452	0.00036879		23.7977	2.21503
	10.7022	0.00065303		11.4607	0.00036898		23.8059	2.21548
	10.7104	0.0006664		11.4695	0.00037523		23.8141	2.22394
	10.7186	0.0006803		11.4783	0.00037918		23.8223	2.23251
	10.7268	0.00069109		11.487	0.00037914		23.8305	2.23914
	10.735	0.00069957		11.4958	0.00038048		23.8386	2.24523
	10.7432	0.000709		11.5046	0.00038183		23.8468	2.24775
	10.7514	0.00071843		11.5134	0.00038227		23.855	2.24146
	10.7596	0.00072421		11.5221	0.00038304		23.8632	2.22548
	10.7677	0.00072495		11.5309	0.00038337		23.8714	2.20717
	10.7759	0.00072239		11.5397	0.0003837		23.8796	2.19705
	10.7841	0.00071923		11.5484	0.00038373		23.8878	2.19742
	10.7923	0.0007174		11.5572	0.00038375		23.896	2.20355
	10.8005	0.00071838		11.566	0.00038502		23.9042	2.21078
	10.8087	0.0007225		11.5748	0.00038508		23.9124	2.21527
	10.8169	0.00072812		11.5835	0.00038502		23.9205	2.21385
	10.8251	0.00073367		11.5923	0.00038496		23.9287	2.20669
	10.8333	0.00073866		11.6011	0.00038316		23.9369	2.20055
	10.8415	0.00074202		11.6099	0.00038143		23.9451	2.21274
	10.8496	0.0007419		11.6186	0.00037853		23.9533	2.26712
	10.8578	0.00073774		11.6274	0.00037718		23.9615	2.35961
	10.866	0.00073207		11.6362	0.00037806		23.9697	2.4353
	10.8742	0.00072981		11.6449	0.00037785		23.9779	2.45477
	10.8824	0.00073692		11.6537	0.00037764		23.9861	2.43323
	10.8906	0.00075565		11.6625	0.0003763		23.9943	2.39439
	10.8988	0.00078003		11.6713	0.00037307		24.0024	2.34702
	10.907	0.00080182		11.68	0.00036764		24.0106	2.29543
	10.9152	0.00081788		11.6888	0.00036683		24.0188	2.24298
	10.9234	0.00083023		11.6976	0.00036597		24.027	2.19008
	10.9315	0.0008413		11.7063	0.0003629		24.0352	2.13611
	10.9397	0.00085162		11.7151	0.00036076		24.0434	2.08156
	10.9479	0.00086037		11.7239	0.00035635		24.0516	2.02714
	10.9561	0.0008664		11.7327	0.00035287		24.0598	1.97267
	10.9643	0.00087075		11.7414	0.00035136		24.068	1.91914
	10.9725	0.00087873		11.7502	0.00034985		24.0761	1.86925
	10.9807	0.00089687		11.759	0.0003476		24.0843	1.82373
	10.9889	0.00092722		11.7677	0.0003458		24.0925	1.78164
	10.9971	0.00096641		11.7765	0.000344		24.1007	1.74297
	11.0053	0.00100867		11.7853	0.00034241		24.1089	1.70778
	11.0134	0.00104902		11.7941	0.00034134		24.1171	1.67812
	11.0216	0.00108432		11.8028	0.00033786		24.1253	1.65983
	11.0298	0.0011126		11.8116	0.0003355
	11.038	0.00113356		11.8204	0.00033399
	11.0462	0.00114862		11.8292	0.00033117
	11.0544	0.00115929		11.8379	0.00033056
	11.0626	0.00116572		11.8467	0.00032587
	11.0708	0.00116969		11.8555	0.00032222
	11.079	0.00117763		11.8642	0.00032066
	11.0871	0.00119528		11.873	0.00031294
	11.0953	0.00122268		11.8818	0.00031038
	11.1035	0.00125684		11.8906	0.00030665
	11.1117	0.00129421		11.8993	0.00030202
	11.1199	0.0013293		11.9081	0.00029958
	11.1281	0.00135645		11.9169	0.00029714
	11.1363	0.00137469		11.9256	0.00029141
	11.1445	0.00138821		11.9344	0.00028809
	11.1527	0.00139984		11.9432	0.00028017
	11.1609	0.00140863		11.952	0.00027574
	11.169	0.00141426		11.9607	0.0002739
	11.1772	0.0014187		11.9695	0.00026995
	11.1854	0.00142341		11.9783	0.00026716
	11.1936	0.00142713		11.987	0.00026426
	11.2018	0.00142739		11.9958	0.00025929
	11.21	0.0014235		12.0046	0.00025614
	11.2182	0.00141677		12.0134	0.00025328
	11.2264	0.00140915		12.0221	0.00024861
	11.2346	0.00140596		12.0309	0.00024377
	11.2428	0.00142066		12.0397	0.00023835
	11.2509	0.00146649		12.0485	0.00023313
	11.2591	0.00153922		12.0572	0.00023142
	11.2673	0.00161778		12.066	0.00022973
	11.2755	0.00167817		12.0748	0.00022559
	11.2837	0.00171031		12.0835	0.00022095
	11.2919	0.00172902		12.0923	0.00021582
	11.3001	0.00175478		12.1011	0.00021413
	11.3083	0.00179355		12.1099	0.00021081
	11.3165	0.00183816		12.1186	0.00020493
	11.3247	0.00187674		12.1274	0.00020401
	11.3328	0.00190293		12.1362	0.0002018
	11.341	0.00192037		12.1449	0.00019682
	11.3492	0.00193924		12.1537	0.00019217
	11.3574	0.0019713		12.1625	0.00018848
	11.3656	0.00202355		12.1713	0.00018717
	11.3738	0.00209133		12.18	0.00018332
	11.382	0.00216339		12.1888	0.00017826
	11.3902	0.00223219		12.1976	0.00017588
	11.3984	0.0022959		12.2063	0.00017385
	11.4065	0.00235598		12.2151	0.00017142
	11.4147	0.00241499		12.2239	0.00016725
	11.4229	0.00247383		12.2327	0.00016176
	11.4311	0.00253025		12.2414	0.00015695
	11.4393	0.00258314		12.2502	0.00015479
	11.4475	0.00263869		12.259	0.00015084
	11.4557	0.00270855		12.2678	0.00014955
	11.4639	0.00279784		12.2765	0.00014831
	11.4721	0.00290011		12.2853	0.00014131
	11.4803	0.00300659		12.2941	0.00013818
	11.4884	0.0031117		12.3028	0.00013598
	11.4966	0.00321111		12.3116	0.00013023
	11.5048	0.00330254		12.3204	0.00013014
	11.513	0.00339056		12.3292	0.00012911
	11.5212	0.00348579		12.3379	0.00012557
	11.5294	0.00359446		12.3467	0.00012371
	11.5376	0.00371286		12.3555	0.00012092
	11.5458	0.00383611		12.3642	0.00011828
	11.554	0.00396563		12.373	0.00011617
	11.5622	0.00410061		12.3818	0.00011278
	11.5703	0.00422713		12.3906	0.00011119
	11.5785	0.00432797		12.3993	0.00011094
	11.5867	0.00439884		12.4081	0.00011069
	11.5949	0.00445458		12.4169	0.00011013
	11.6031	0.00451886		12.4256	0.00010727
	11.6113	0.00460534		12.4344	0.00010341
	11.6195	0.00471122		12.4432	0.00010166
	11.6277	0.00482685		12.452	0.00010054
	11.6359	0.00494793		12.4607	9.78e-05
	11.6441	0.00508019		12.4695	9.76e-05
	11.6522	0.00522738		12.4783	9.73e-05
	11.6604	0.00537635		12.4871	9.61e-05
	11.6686	0.00550969		12.4958	9.41e-05
	11.6768	0.0056257		12.5046	9.21e-05
	11.685	0.00573981		12.5134	9.18e-05
	11.6932	0.00586511		12.5221	9.18e-05
	11.7014	0.00599695		12.5309	9.17e-05
	11.7096	0.00612355		12.5397	9.15e-05
	11.7178	0.0062373		12.5485	9.1e-05
	11.726	0.00633557		12.5572	8.58e-05
	11.7341	0.00642395		12.566	8.52e-05
	11.7423	0.00651463		12.5748	8.45e-05
	11.7505	0.0066148		12.5835	8.3e-05
	11.7587	0.00672472		12.5923	8.28e-05
	11.7669	0.00684165		12.6011	8.21e-05
	11.7751	0.00695846		12.6099	8.14e-05
	11.7833	0.00706757		12.6186	8.13e-05
	11.7915	0.00717013		12.6274	8.11e-05
	11.7997	0.00727813		12.6362	8e-05
	11.8078	0.0074022		12.6449	7.97e-05
	11.816	0.00753849		12.6537	7.76e-05
	11.8242	0.00767467		12.6625	7.74e-05
	11.8324	0.00780145		12.6713	7.73e-05
	11.8406	0.00791385		12.68	7.68e-05
	11.8488	0.00800858		12.6888	7.97e-05
	11.857	0.0080826		12.6976	7.97e-05
	11.8652	0.00813576		12.7064	7.97e-05
	11.8734	0.00817493		12.7151	8.07e-05
	11.8816	0.00821273		12.7239	8.12e-05
	11.8897	0.00825899		12.7327	8.14e-05
	11.8979	0.00831424		12.7414	8.11e-05
	11.9061	0.00837435		12.7502	8.07e-05
	11.9143	0.00843943		12.759	8.17e-05
	11.9225	0.00851301		12.7678	8.22e-05
	11.9307	0.00859432		12.7765	8.26e-05
	11.9389	0.0086783		12.7853	8.35e-05
	11.9471	0.0087599		12.7941	8.41e-05
	11.9553	0.00883682		12.8028	8.48e-05
	11.9635	0.0089117		12.8116	8.85e-05
	11.9716	0.00898799		12.8204	9.16e-05
	11.9798	0.00906172		12.8292	9.28e-05
	11.988	0.00912405		12.8379	9.4e-05
	11.9962	0.00916773		12.8467	9.46e-05
	12.0044	0.00919128		12.8555	9.73e-05
	12.0126	0.00920336		12.8642	0.00010045
	12.0208	0.00921876		12.873	0.00010153
	12.029	0.00924885		12.8818	0.00010438
	12.0372	0.00929938		12.8906	0.00010603
	12.0454	0.00937082		12.8993	0.00010769
	12.0535	0.00945257		12.9081	0.00010848
	12.0617	0.00951865		12.9169	0.0001119
	12.0699	0.00954115		12.9257	0.00011603
	12.0781	0.00951959		12.9344	0.00011767
	12.0863	0.00948312		12.9432	0.00011771
	12.0945	0.00945671		12.952	0.0001232
	12.1027	0.00944345		12.9607	0.00012681
	12.1109	0.0094368		12.9695	0.00012978
	12.1191	0.00943087		12.9783	0.00013624
	12.1273	0.00942015		12.9871	0.0001392
	12.1354	0.00939835		12.9958	0.00014111
	12.1436	0.00936192		13.0046	0.00014626
	12.1518	0.0093164		13.0134	0.00014976
	12.16	0.00927917		13.0221	0.00015376
	12.1682	0.00926643		13.0309	0.00016234
	12.1764	0.00927565		13.0397	0.00016629
	12.1846	0.00929271		13.0485	0.00017106
	12.1928	0.00930537		13.0572	0.00018129
	12.201	0.00930268		13.066	0.00018488
	12.2091	0.00928039		13.0748	0.00018862
	12.2173	0.00925078		13.0835	0.00020028
	12.2255	0.009229		13.0923	0.00020668
	12.2337	0.00921585		13.1011	0.00021292
	12.2419	0.00920545		13.1099	0.00021977
	12.2501	0.00919629		13.1186	0.00022774
	12.2583	0.00918937		13.1274	0.00023894
	12.2665	0.00918223		13.1362	0.00024625
	12.2747	0.00917067		13.145	0.00025767
	12.2829	0.00915538		13.1537	0.00026959
	12.291	0.00914336		13.1625	0.00027846
	12.2992	0.00914102		13.1713	0.00029022
	12.3074	0.00915013		13.18	0.00030024
	12.3156	0.00916852		13.1888	0.00030996
	12.3238	0.00919185		13.1976	0.00032677
	12.332	0.00921614		13.2064	0.00033955
	12.3402	0.0092384		13.2151	0.00034945
	12.3484	0.00925675		13.2239	0.00036514
	12.3566	0.00927119		13.2327	0.00037815
	12.3648	0.00928415		13.2414	0.00039177
	12.3729	0.00930085		13.2502	0.00040882
	12.3811	0.00933327		13.259	0.00042503
	12.3893	0.00939609		13.2678	0.00043979
	12.3975	0.00948737		13.2765	0.0004585
	12.4057	0.00958046		13.2853	0.00047727
	12.4139	0.00963833		13.2941	0.00049424
	12.4221	0.00964337		13.3028	0.00051511
	12.4303	0.00961828		13.3116	0.00053675
	12.4385	0.0095935		13.3204	0.00055739
	12.4467	0.00957108		13.3292	0.00057654
	12.4548	0.00953593		13.3379	0.00059582
	12.463	0.0094827		13.3467	0.00062043
	12.4712	0.00941952		13.3555	0.00064442
	12.4794	0.00935366		13.3643	0.0006679
	12.4876	0.00928721		13.373	0.00069434
	12.4958	0.00922033		13.3818	0.00071842
	12.504	0.00914973		13.3906	0.00074617
	12.5122	0.00906896		13.3993	0.0007753
	12.5204	0.00897375		13.4081	0.00080038
	12.5286	0.00886495		13.4169	0.00082955
	12.5367	0.00875035		13.4257	0.00086225
	12.5449	0.00864434		13.4344	0.00089145
	12.5531	0.0085577		13.4432	0.00092343
	12.5613	0.00848876		13.452	0.00095757
	12.5695	0.00843035		13.4607	0.00098876
	12.5777	0.00837918		13.4695	0.00102702
	12.5859	0.00833667		13.4783	0.0010656
	12.5941	0.00830254		13.4871	0.00110146
	12.6023	0.00826885		13.4958	0.00114183
	12.6104	0.00822521		13.5046	0.00118077
	12.6186	0.00816838		13.5134	0.00122151
	12.6268	0.0081086		13.5221	0.00126451
	12.635	0.00806261		13.5309	0.00130739
	12.6432	0.00803607		13.5397	0.0013537
	12.6514	0.00802247		13.5485	0.00140231
	12.6596	0.0080125		13.5572	0.00144954
	12.6678	0.00799476		13.566	0.00150084
	12.676	0.00795626		13.5748	0.00155227
	12.6842	0.007891		13.5836	0.00160327
	12.6923	0.00780511		13.5923	0.0016556
	12.7005	0.00771191		13.6011	0.0017076
	12.7087	0.00762271		13.6099	0.00176539
	12.7169	0.00754182		13.6186	0.00182584
	12.7251	0.00746968		13.6274	0.00188555
	12.7333	0.00740471		13.6362	0.00194941
	12.7415	0.00734045		13.645	0.0020121
	12.7497	0.00726986		13.6537	0.00207425
	12.7579	0.00719974		13.6625	0.00214465
	12.7661	0.00715162		13.6713	0.00221208
	12.7742	0.00713698		13.68	0.00227792
	12.7824	0.00714207		13.6888	0.00235325
	12.7906	0.00714461		13.6976	0.00243031
	12.7988	0.00713198		13.7064	0.00250704
	12.807	0.00710463		13.7151	0.00258398
	12.8152	0.00706845		13.7239	0.00266169
	12.8234	0.00702647		13.7327	0.00274222
	12.8316	0.00697991		13.7414	0.00282369
	12.8398	0.00693146		13.7502	0.00290898
	12.848	0.00688274		13.759	0.00299933
	12.8561	0.00683418		13.7678	0.00308989
	12.8643	0.00678713		13.7765	0.00317955
	12.8725	0.00674295		13.7853	0.00327521
	12.8807	0.00670304		13.7941	0.00337148
	12.8889	0.0066701		13.8029	0.00347086
	12.8971	0.00664315		13.8116	0.0035721
	12.9053	0.00661182		13.8204	0.00367332
	12.9135	0.00656579		13.8292	0.00378292
	12.9217	0.0065081		13.8379	0.00389289
	12.9299	0.0064518		13.8467	0.00399878
	12.938	0.00640261		13.8555	0.0041109
	12.9462	0.00635662		13.8643	0.00422673
	12.9544	0.00630907		13.873	0.00434012
	12.9626	0.00625732		13.8818	0.00446112
	12.9708	0.0062011		13.8906	0.00458212
	12.979	0.00614578		13.8993	0.00470529
	12.9872	0.00610332		13.9081	0.00483487
	12.9954	0.0060805		13.9169	0.00496291
	13.0036	0.00606989		13.9257	0.00509261
	13.0117	0.00605972		13.9344	0.00522779
	13.0199	0.0060425		13.9432	0.00536332
	13.0281	0.00601448		13.952	0.00550355
	13.0363	0.00597696		13.9607	0.00564897
	13.0445	0.00593836		13.9695	0.00579344
	13.0527	0.00590926		13.9783	0.00594145
	13.0609	0.00589355		13.9871	0.00608987
	13.0691	0.00588939		13.9958	0.00624367
	13.0773	0.00589414		14.0046	0.00639899
	13.0855	0.00590529		14.0134	0.00655553
	13.0936	0.00592009		14.0222	0.00671952
	13.1018	0.00593493		14.0309	0.00688497
	13.11	0.00594639		14.0397	0.00705103
	13.1182	0.00595418		14.0485	0.00722331
	13.1264	0.00596154		14.0572	0.00739842
	13.1346	0.00597201		14.066	0.00757353
	13.1428	0.00598648		14.0748	0.00775317
	13.151	0.00600348		14.0836	0.00793472
	13.1592	0.0060202		14.0923	0.00811666
	13.1674	0.00603467		14.1011	0.00830474
	13.1755	0.00605035		14.1099	0.00849576
	13.1837	0.00607414		14.1186	0.00868685
	13.1919	0.00610754		14.1274	0.00888279
	13.2001	0.00614612		14.1362	0.00908152
	13.2083	0.00618577		14.145	0.00928244
	13.2165	0.00622576		14.1537	0.00948665
	13.2247	0.00626854		14.1625	0.00969431
	13.2329	0.00631681		14.1713	0.00990696
	13.2411	0.0063714		14.18	0.0101215
	13.2493	0.00643405		14.1888	0.0103388
	13.2574	0.00650582		14.1976	0.010558
	13.2656	0.00658183		14.2064	0.0107798
	13.2738	0.00665778		14.2151	0.0110084
	13.282	0.00673991		14.2239	0.0112377
	13.2902	0.00683984		14.2327	0.0114669
	13.2984	0.00695987		14.2415	0.0117047
	13.3066	0.00709266		14.2502	0.0119418
	13.3148	0.00722989		14.259	0.0121762
	13.323	0.00736404		14.2678	0.01242
	13.3311	0.00748747		14.2765	0.0126662
	13.3393	0.00759849		14.2853	0.0129225
	13.3475	0.00770522		14.2941	0.0132187
	13.3557	0.00781743		14.3029	0.0135092
	13.3639	0.00793762		14.3116	0.0137682
	13.3721	0.00806415		14.3204	0.0140336
	13.3803	0.00819794		14.3292	0.0143022
	13.3885	0.00834047		14.3379	0.0145724
	13.3967	0.00848709		14.3467	0.0148466
	13.4049	0.00863142		14.3555	0.0151226
	13.413	0.00877265		14.3643	0.015402
	13.4212	0.00891395		14.373	0.0156839
	13.4294	0.00905866		14.3818	0.0159702
	13.4376	0.00921109		14.3906	0.0162603
	13.4458	0.00937436		14.3993	0.0165513
	13.454	0.00954717		14.4081	0.0168511
	13.4622	0.00973284		14.4169	0.017154
	13.4704	0.00994493		14.4257	0.0174536
	13.4786	0.0101951		14.4344	0.0177584
	13.4868	0.0104809		14.4432	0.0180651
	13.4949	0.0107867		14.452	0.0183741
	13.5031	0.0110911		14.4608	0.0186901
	13.5113	0.0113756		14.4695	0.019005
	13.5195	0.0116329		14.4783	0.0193195
	13.5277	0.0118745		14.4871	0.0196399
	13.5359	0.0121234		14.4958	0.0199647
	13.5441	0.0123909		14.5046	0.0202934
	13.5523	0.0126721		14.5134	0.0206241
	13.5605	0.012959		14.5222	0.020956
	13.5687	0.0132453		14.5309	0.0212924
	13.5768	0.0135271		14.5397	0.0216319
	13.585	0.013804		14.5485	0.0219719
	13.5932	0.0140791		14.5572	0.022315
	13.6014	0.0143602		14.566	0.0226596
	13.6096	0.0146532		14.5748	0.0230088
	13.6178	0.0149541		14.5836	0.0233625
	13.626	0.0152587		14.5923	0.0237149
	13.6342	0.0155729		14.6011	0.0240739
	13.6424	0.015906		14.6099	0.0244369
	13.6506	0.0162583		14.6186	0.0247983
	13.6587	0.0166278		14.6274	0.025164
	13.6669	0.0170162		14.6362	0.0255317
	13.6751	0.0174253		14.645	0.025903
	13.6833	0.0178561		14.6537	0.0262799
	13.6915	0.0183013		14.6625	0.0266551
	13.6997	0.0187473		14.6713	0.0270323
	13.7079	0.0191851		14.6801	0.0274134
	13.7161	0.0196151		14.6888	0.0277968
	13.7243	0.0200521		14.6976	0.0282025
	13.7324	0.0205245		14.7064	0.0286364
	13.7406	0.0210449		14.7151	0.029055
	13.7488	0.0215937		14.7239	0.0294504
	13.757	0.0221479		14.7327	0.0298462
	13.7652	0.0227051		14.7415	0.0302424
	13.7734	0.0232708		14.7502	0.0306423
	13.7816	0.0238436		14.759	0.0310448
	13.7898	0.0244119		14.7678	0.0314488
	13.798	0.0249651		14.7765	0.0318584
	13.8062	0.0255027		14.7853	0.032268
	13.8143	0.0260355		14.7941	0.0326803
	13.8225	0.0265807		14.8029	0.0330967
	13.8307	0.0271511		14.8116	0.0335123
	13.8389	0.0277428		14.8204	0.033932
	13.8471	0.0283404		14.8292	0.0343524
	13.8553	0.0289398		14.8379	0.0347757
	13.8635	0.0295524		14.8467	0.0352031
	13.8717	0.0301817		14.8555	0.0356301
	13.8799	0.0308161		14.8643	0.0360589
	13.8881	0.0314535		14.873	0.0364914
	13.8962	0.0321105		14.8818	0.0369222
	13.9044	0.0327971		14.8906	0.0373551
	13.9126	0.0335026		14.8994	0.0377953
	13.9208	0.0342145		14.9081	0.0382351
	13.929	0.0349291		14.9169	0.0386754
	13.9372	0.0356447		14.9257	0.0391202
	13.9454	0.0363608		14.9344	0.0395679
	13.9536	0.037083		14.9432	0.0400155
	13.9618	0.037823		14.952	0.0404887
	13.97	0.0385927		14.9608	0.0409837
	13.9781	0.0393932		14.9695	0.0414537
	13.9863	0.0402139		14.9783	0.0419054
	13.9945	0.0410454		14.9871	0.0423638
	14.0027	0.0418813		14.9958	0.0428251
	14.0109	0.0427158		15.0046	0.0432851
	14.0191	0.043554		15.0134	0.0437484
	14.0273	0.0444104		15.0222	0.0442133
	14.0355	0.0452927		15.0309	0.0446744
	14.0437	0.0461885		15.0397	0.0451408
	14.0519	0.0470802		15.0485	0.0456115
	14.06	0.0479666		15.0572	0.0460832
	14.0682	0.0488598		15.066	0.0465577
	14.0764	0.04977		15.0748	0.0470274
	14.0846	0.0506996		15.0836	0.0475008
	14.0928	0.05165		15.0923	0.0479807
	14.101	0.0526241		15.1011	0.0484577
	14.1092	0.0536199		15.1099	0.0489367
	14.1174	0.054637		15.1187	0.0494206
	14.1256	0.0556796		15.1274	0.0499038
	14.1337	0.0567468		15.1362	0.0503882
	14.1419	0.0578299		15.145	0.0508801
	14.1501	0.0589184		15.1537	0.0514015
	14.1583	0.0600048		15.1625	0.051944
	14.1665	0.061082		15.1713	0.0524974
	14.1747	0.0621555		15.1801	0.0530289
	14.1829	0.0632423		15.1888	0.0535213
	14.1911	0.0643489		15.1976	0.0540127
	14.1993	0.0654697		15.2064	0.05451
	14.2075	0.0666025		15.2151	0.0550042
	14.2156	0.0677465		15.2239	0.0554997
	14.2238	0.0689038		15.2327	0.0559999
	14.232	0.07008		15.2415	0.0564975
	14.2402	0.0712712		15.2502	0.0570212
	14.2484	0.0724693		15.259	0.0575604
	14.2566	0.0736726		15.2678	0.0580767
	14.2648	0.0748836		15.2766	0.0585836
	14.273	0.0761015		15.2853	0.0590914
	14.2812	0.0773199		15.2941	0.0595991
	14.2894	0.0785374		15.3029	0.0601051
	14.2975	0.0797675		15.3116	0.0606102
	14.3057	0.0810236		15.3204	0.0611221
	14.3139	0.0823032		15.3292	0.0616893
	14.3221	0.083598		15.338	0.0622714
	14.3303	0.0848985		15.3467	0.0628032
	14.3385	0.0861946		15.3555	0.063319
	14.3467	0.0874888		15.3643	0.0638381
	14.3549	0.0887967		15.373	0.0643587
	14.3631	0.090129		15.3818	0.0648769
	14.3713	0.0914767		15.3906	0.0653978
	14.3794	0.0928259		15.3994	0.0659195
	14.3876	0.094174		15.4081	0.0664353
	14.3958	0.0955267		15.4169	0.0669538
	14.404	0.0968919		15.4257	0.0674785
	14.4122	0.0982698		15.4344	0.0680026
	14.4204	0.0996518		15.4432	0.0685343
	14.4286	0.101035		15.452	0.0690676
	14.4368	0.102422		15.4608	0.0695965
	14.445	0.103812		15.4695	0.0701297
	14.4532	0.105206		15.4783	0.0706637
	14.4613	0.106609		15.4871	0.0711962
	14.4695	0.108032		15.4959	0.0717306
	14.4777	0.109485		15.5046	0.0722663
	14.4859	0.110977		15.5134	0.0728043
	14.4941	0.112509		15.5222	0.0733398
	14.5023	0.114058		15.5309	0.0738735
	14.5105	0.115593		15.5397	0.0744155
	14.5187	0.117105		15.5485	0.074959
	14.5269	0.118608		15.5573	0.0755003
	14.535	0.120121		15.566	0.0760433
	14.5432	0.12164		15.5748	0.076584
	14.5514	0.123147		15.5836	0.0771278
	14.5596	0.124645		15.5923	0.0776746
	14.5678	0.126148		15.6011	0.0782207
	14.576	0.127662		15.6099	0.0787684
	14.5842	0.129182		15.6187	0.0793186
	14.5924	0.13071		15.6274	0.0798658
	14.6006	0.132253		15.6362	0.0804144
	14.6088	0.133818		15.645	0.0809648
	14.6169	0.135396		15.6537	0.0815171
	14.6251	0.136972		15.6625	0.082071
	14.6333	0.13854		15.6713	0.0826235
	14.6415	0.140102		15.6801	0.0831755
	14.6497	0.141661		15.6888	0.08373
	14.6579	0.143219		15.6976	0.0842891
	14.6661	0.144779		15.7064	0.0848495
	14.6743	0.14634		15.7151	0.0854111
	14.6825	0.147899		15.7239	0.0859721
	14.6907	0.149464		15.7327	0.0865357
	14.6988	0.151054		15.7415	0.0871
	14.707	0.152664		15.7502	0.0876636
	14.7152	0.15427		15.759	0.0882278
	14.7234	0.155862		15.7678	0.0887916
	14.7316	0.157454		15.7766	0.0893584
	14.7398	0.159053		15.7853	0.089926
	14.748	0.16065		15.7941	0.0904928
	14.7562	0.162257		15.8029	0.0910649
	14.7644	0.163887		15.8116	0.0916353
	14.7726	0.165529		15.8204	0.0922011
	14.7807	0.167156		15.8292	0.0927744
	14.7889	0.168759		15.838	0.0932961
	14.7971	0.170349		15.8467	0.0938116
	14.8053	0.171935		15.8555	0.0943839
	14.8135	0.173518		15.8643	0.094957
	14.8217	0.175095		15.873	0.095531
	14.8299	0.176669		15.8818	0.0961102
	14.8381	0.178246		15.8906	0.0966865
	14.8463	0.179834		15.8994	0.097259
	14.8544	0.18144		15.9081	0.0978341
	14.8626	0.183066		15.9169	0.0984118
	14.8708	0.184708		15.9257	0.0989934
	14.879	0.186369		15.9345	0.0995765
	14.8872	0.188048		15.9432	0.100159
	14.8954	0.189724		15.952	0.100746
	14.9036	0.191365		15.9608	0.101329
	14.9118	0.19296		15.9695	0.101914
	14.92	0.194524		15.9783	0.102499
	14.9282	0.19608		15.9871	0.10308
	14.9363	0.197645		15.9959	0.103669
	14.9445	0.199215		16.0046	0.104257
	14.9527	0.200782		16.0134	0.104844
	14.9609	0.202347		16.0222	0.105439
	14.9691	0.203918		16.0309	0.106032
	14.9773	0.2055		16.0397	0.106623
	14.9855	0.207083		16.0485	0.107216
	14.9937	0.208657		16.0573	0.107808
	15.0019	0.21023		16.066	0.108404
	15.0101	0.211819		16.0748	0.108999
	15.0182	0.213428		16.0836	0.109594
	15.0264	0.215042		16.0923	0.110193
	15.0346	0.216645		16.1011	0.110792
	15.0428	0.21823		16.1099	0.11139
	15.051	0.219803		16.1187	0.111992
	15.0592	0.221376		16.1274	0.112592
	15.0674	0.222942		16.1362	0.113189
	15.0756	0.224484		16.145	0.113789
	15.0838	0.225999		16.1538	0.114388
	15.092	0.227503		16.1625	0.114992
	15.1001	0.229012		16.1713	0.1156
	15.1083	0.230531		16.1801	0.116201
	15.1165	0.232056		16.1888	0.116806
	15.1247	0.233578		16.1976	0.11741
	15.1329	0.235091		16.2064	0.11801
	15.1411	0.236602		16.2152	0.118619
	15.1493	0.238125		16.2239	0.119226
	15.1575	0.239667		16.2327	0.11983
	15.1657	0.241221		16.2415	0.120441
	15.1739	0.242762		16.2502	0.12105
	15.182	0.244277		16.259	0.121656
	15.1902	0.245774		16.2678	0.122264
	15.1984	0.247266		16.2766	0.122872
	15.2066	0.248752		16.2853	0.123483
	15.2148	0.250229		16.2941	0.124096
	15.223	0.251701		16.3029	0.12471
	15.2312	0.25317		16.3116	0.125323
	15.2394	0.254637		16.3204	0.125938
	15.2476	0.256105		16.3292	0.126559
	15.2557	0.257585		16.338	0.127175
	15.2639	0.259071		16.3467	0.12779
	15.2721	0.260549		16.3555	0.128413
	15.2803	0.262016		16.3643	0.12903
	15.2885	0.26347		16.3731	0.129645
	15.2967	0.264908		16.3818	0.130268
	15.3049	0.266335		16.3906	0.130889
	15.3131	0.267758		16.3994	0.131509
	15.3213	0.269175		16.4081	0.132133
	15.3295	0.27058		16.4169	0.132753
	15.3376	0.271973		16.4257	0.13337
	15.3458	0.273365		16.4345	0.133993
	15.354	0.274777		16.4432	0.134617
	15.3622	0.276217		16.452	0.135241
	15.3704	0.277654		16.4608	0.135869
	15.3786	0.279055		16.4695	0.136495
	15.3868	0.280419		16.4783	0.137123
	15.395	0.281773		16.4871	0.137748
	15.4032	0.283129		16.4959	0.138373
	15.4114	0.284476		16.5046	0.139002
	15.4195	0.285808		16.5134	0.139635
	15.4277	0.287129		16.5222	0.14027
	15.4359	0.288444		16.5309	0.1409
	15.4441	0.289751		16.5397	0.141527
	15.4523	0.291044		16.5485	0.14216
	15.4605	0.292329		16.5573	0.142795
	15.4687	0.293618		16.566	0.143425
	15.4769	0.294919		16.5748	0.144088
	15.4851	0.296221		16.5836	0.144762
	15.4933	0.297512		16.5924	0.145407
	15.5014	0.298788		16.6011	0.146048
	15.5096	0.300057		16.6099	0.146686
	15.5178	0.301324		16.6187	0.14732
	15.526	0.302595		16.6274	0.147958
	15.5342	0.303869		16.6362	0.148593
	15.5424	0.305134		16.645	0.149229
	15.5506	0.306377		16.6538	0.149862
	15.5588	0.307608		16.6625	0.150494
	15.567	0.308843		16.6713	0.151132
	15.5752	0.310093		16.6801	0.151771
	15.5833	0.311357		16.6888	0.15241
	15.5915	0.312625		16.6976	0.153053
	15.5997	0.313879		16.7064	0.153696
	15.6079	0.315104		16.7152	0.154339
	15.6161	0.316296		16.7239	0.154982
	15.6243	0.317469		16.7327	0.155627
	15.6325	0.318638		16.7415	0.156276
	15.6407	0.319808		16.7502	0.156924
	15.6489	0.320978		16.759	0.157568
	15.657	0.322147		16.7678	0.158212
	15.6652	0.323321		16.7766	0.158888
	15.6734	0.324498		16.7853	0.159575
	15.6816	0.325667		16.7941	0.160233
	15.6898	0.326822		16.8029	0.160879
	15.698	0.327974		16.8117	0.161526
	15.7062	0.329125		16.8204	0.162177
	15.7144	0.330263		16.8292	0.162824
	15.7226	0.331382		16.838	0.16347
	15.7308	0.332488		16.8467	0.164117
	15.7389	0.333579		16.8555	0.164765
	15.7471	0.33465		16.8643	0.165416
	15.7553	0.335708		16.8731	0.166067
	15.7635	0.336763		16.8818	0.166714
	15.7717	0.337817		16.8906	0.167362
	15.7799	0.338873		16.8994	0.168013
	15.7881	0.339927		16.9081	0.168667
	15.7963	0.340972		16.9169	0.169317
	15.8045	0.342008		16.9257	0.169964
	15.8127	0.343036		16.9345	0.17062
	15.8208	0.344069		16.9432	0.171273
	15.829	0.345106		16.952	0.171925
	15.8372	0.346136		16.9608	0.172579
	15.8454	0.347149		16.9695	0.173233
	15.8536	0.348153		16.9783	0.173885
	15.8618	0.349155		16.9871	0.17454
	15.87	0.350158		16.9959	0.175224
	15.8782	0.351156		17.0046	0.17593
	15.8864	0.352144		17.0134	0.176606
	15.8946	0.353128		17.0222	0.177259
	15.9027	0.35411		17.031	0.177913
	15.9109	0.355086		17.0397	0.178567
	15.9191	0.356057		17.0485	0.179225
	15.9273	0.357026		17.0573	0.179887
	15.9355	0.357987		17.066	0.180554
	15.9437	0.358944		17.0748	0.18122
	15.9519	0.359906		17.0836	0.181879
	15.9601	0.360869		17.0924	0.182539
	15.9683	0.361816		17.1011	0.183205
	15.9765	0.362739		17.1099	0.183867
	15.9846	0.363646		17.1187	0.184528
	15.9928	0.364544		17.1274	0.185191
	16.001	0.365431		17.1362	0.185855
	16.0092	0.366305		17.145	0.18652
	16.0174	0.367175		17.1538	0.187217
	16.0256	0.368053		17.1625	0.187918
	16.0338	0.368939		17.1713	0.188587
	16.042	0.369827		17.1801	0.18925
	16.0502	0.370717		17.1888	0.189911
	16.0583	0.371607		17.1976	0.190571
	16.0665	0.372494		17.2064	0.191233
	16.0747	0.373368		17.2152	0.191897
	16.0829	0.374224		17.2239	0.19256
	16.0911	0.375061		17.2327	0.193223
	16.0993	0.375886		17.2415	0.193884
	16.1075	0.376707		17.2503	0.194547
	16.1157	0.377525		17.259	0.195212
	16.1239	0.378339		17.2678	0.195876
	16.1321	0.379151		17.2766	0.196543
	16.1402	0.379961		17.2853	0.197207
	16.1484	0.380765		17.2941	0.197873
	16.1566	0.381568		17.3029	0.198567
	16.1648	0.382387		17.3117	0.199294
	16.173	0.383227		17.3204	0.200032
	16.1812	0.38407		17.3292	0.200737
	16.1894	0.384893		17.338	0.201406
	16.1976	0.38569		17.3467	0.202075
	16.2058	0.386469		17.3555	0.202738
	16.214	0.387242		17.3643	0.203404
	16.2221	0.388011		17.3731	0.204102
	16.2303	0.388767		17.3818	0.204802
	16.2385	0.389507		17.3906	0.205475
	16.2467	0.390236		17.3994	0.206143
	16.2549	0.390961		17.4081	0.206808
	16.2631	0.391688		17.4169	0.207477
	16.2713	0.392412		17.4257	0.208144
	16.2795	0.393127		17.4345	0.208818
	16.2877	0.393832		17.4432	0.209531
	16.2959	0.394535		17.452	0.210252
	16.304	0.395244		17.4608	0.210934
	16.3122	0.395963		17.4696	0.2116
	16.3204	0.396687		17.4783	0.212266
	16.3286	0.397409		17.4871	0.212934
	16.3368	0.398121		17.4959	0.213601
	16.345	0.39882		17.5046	0.214266
	16.3532	0.399507		17.5134	0.214933
	16.3614	0.400186		17.5222	0.215598
	16.3696	0.400867		17.531	0.216267
[truncated: 1,909 more rows]

## Sheet: Fig S13 C,D
	Retention time (min)	Rayleigh ratio		Retention time (min)	dRI		Retention time (min)	Molar mass (kDa)
	0.00318333	0.00019018		0.00449662	0.00033333		13.1533	443636
	0.0113731	0.00020561		0.0132686	0.00030235		13.1614	186511
	0.0195629	0.00022071		0.0220406	0.00027919		13.1696	81023.9
	0.0277527	0.00023442		0.0308126	0.00025133		13.1778	45505.1
	0.0359425	0.00024598		0.0395846	0.00022245		13.186	30679.5
	0.0441323	0.00025552		0.0483566	0.0001955		13.1942	23837.1
	0.0523221	0.00026429		0.0571286	0.00016868		13.2024	19640.1
	0.0605118	0.00027377		0.0659006	0.00014455		13.2106	16094.6
	0.0687016	0.00028456		0.0746726	0.0001192		13.2188	13916.4
	0.0768914	0.0002961		0.0834446	9.63e-05		13.227	12561.7
	0.0850812	0.00030733		0.0922166	7.17e-05		13.2352	10858.9
	0.093271	0.00031794		0.100989	5.05e-05		13.2433	9471
	0.101461	0.00033092		0.109761	3.34e-05		13.2515	8574.22
	0.109651	0.00035571		0.118533	1.27e-05		13.2597	7489.09
	0.11784	0.00040051		0.127305	-4.07e-06		13.2679	6585
	0.12603	0.00045875		0.136077	-2.44e-05		13.2761	5969.38
	0.13422	0.00051495		0.144849	-4.19e-05		13.2843	5301.56
	0.14241	0.0005563		0.153621	-5.41e-05		13.2925	4855.56
	0.150599	0.00057685		0.162393	-6.84e-05		13.3007	4562.19
	0.158789	0.00058078		0.171165	-8.06e-05		13.3089	4226.27
	0.166979	0.00057692		0.179937	-9.59e-05		13.3171	3930.04
	0.175169	0.00057071		0.188709	-0.0001098		13.3252	3660.51
	0.183359	0.00056372		0.197481	-0.0001204		13.3334	3381.11
	0.191548	0.00055629		0.206253	-0.0001297		13.3416	3130.02
	0.199738	0.00054878		0.215025	-0.0001414		13.3498	2929.35
	0.207928	0.00054161		0.223797	-0.0001519		13.358	2757.2
	0.216118	0.00053487		0.232569	-0.000159		13.3662	2603.57
	0.224308	0.00052842		0.241341	-0.0001709		13.3744	2447.83
	0.232497	0.00052256		0.250113	-0.0001784		13.3826	2291.31
	0.240687	0.00051814		0.258885	-0.0001863		13.3908	2184.69
	0.248877	0.00051565		0.267657	-0.0001986		13.399	2069.51
	0.257067	0.00051486		0.276429	-0.0002031		13.4071	1949.48
	0.265257	0.0005153		0.285201	-0.0002098		13.4153	1860.64
	0.273446	0.00051657		0.293973	-0.0002192		13.4235	1770.89
	0.281636	0.00051837		0.302745	-0.0002204		13.4317	1687.51
	0.289826	0.00052041		0.311517	-0.000225		13.4399	1615.52
	0.298016	0.00052241		0.320289	-0.0002336		13.4481	1541.37
	0.306205	0.00052403		0.329061	-0.0002353		13.4563	1471.5
	0.314395	0.00052489		0.337833	-0.0002408		13.4645	1413.87
	0.322585	0.00052459		0.346605	-0.0002498		13.4727	1360.53
	0.330775	0.00052307		0.355377	-0.0002507		13.4808	1307.43
	0.338965	0.00052066		0.364149	-0.0002517		13.489	1259.55
	0.347154	0.00051779		0.372921	-0.0002599		13.4972	1209.36
	0.355344	0.00051465		0.381693	-0.0002617		13.5054	1162.96
	0.363534	0.00051138		0.390465	-0.0002636		13.5136	1123.46
	0.371724	0.00050826		0.399237	-0.00027		13.5218	1084.11
	0.379914	0.00050556		0.408009	-0.0002709		13.53	1045.24
	0.388103	0.00050348		0.416781	-0.0002719		13.5382	1001.62
	0.396293	0.00050214		0.425553	-0.0002752		13.5464	965.088
	0.404483	0.00050147		0.434325	-0.0002754		13.5546	939.171
	0.412673	0.00050118		0.443097	-0.0002755		13.5627	911.798
	0.420862	0.00050094		0.451869	-0.0002783		13.5709	881.904
	0.429052	0.00050048		0.460641	-0.0002812		13.5791	855.585
	0.437242	0.00049962		0.469413	-0.0002814		13.5873	832.271
	0.445432	0.00049836		0.478185	-0.0002852		13.5955	809.518
	0.453622	0.0004972		0.486957	-0.0002864		13.6037	788.851
	0.461811	0.00049769		0.495729	-0.0002882		13.6119	769.547
	0.470001	0.00050109		0.504501	-0.0002901		13.6201	749.518
	0.478191	0.00050623		0.513273	-0.0002913		13.6283	732.094
	0.486381	0.00051064		0.522045	-0.0002924		13.6365	715.003
	0.494571	0.00051265		0.530817	-0.0002952		13.6446	698.183
	0.50276	0.00051178		0.539589	-0.0002961		13.6528	683.955
	0.51095	0.00050855		0.548361	-0.0002969		13.661	668.823
	0.51914	0.00050435		0.557133	-0.0002983		13.6692	655.256
	0.52733	0.00050058		0.565905	-0.0002966		13.6774	642.919
	0.535519	0.00049759		0.574677	-0.0002965		13.6856	630.259
	0.543709	0.00049502		0.583449	-0.0002963		13.6938	617.849
	0.551899	0.00049292		0.592221	-0.0002961		13.702	604.785
	0.560089	0.00049202		0.600993	-0.0002962		13.7102	590.87
	0.568279	0.00049296		0.609765	-0.0002962		13.7184	578.298
	0.576468	0.00049501		0.618537	-0.0002962		13.7265	568.078
	0.584658	0.00049653		0.627309	-0.0002962		13.7347	558.685
	0.592848	0.00049676		0.636081	-0.0002972		13.7429	549.818
	0.601038	0.00049639		0.644853	-0.0002943		13.7511	541.383
	0.609228	0.00049658		0.653625	-0.0002932		13.7593	533.252
	0.617417	0.00049798		0.662397	-0.0002925		13.7675	526.276
	0.625607	0.00050069		0.671169	-0.0002924		13.7757	518.962
	0.633797	0.00050466		0.679941	-0.0002923		13.7839	510.853
	0.641987	0.00050886		0.688713	-0.0002916		13.7921	503.398
	0.650176	0.00051094		0.697485	-0.0002906		13.8003	496.153
	0.658366	0.00050976		0.706257	-0.0002895		13.8084	488.519
	0.666556	0.00050651		0.715029	-0.0002896		13.8166	481.273
	0.674746	0.00050264		0.723801	-0.0002896		13.8248	474.586
	0.682936	0.00049883		0.732573	-0.000291		13.833	468.227
	0.691125	0.00049556		0.741345	-0.0002903		13.8412	462.044
	0.699315	0.00049327		0.750117	-0.0002876		13.8494	455.689
	0.707505	0.00049191		0.758889	-0.0002866		13.8576	449.221
	0.715695	0.00049135		0.767661	-0.0002857		13.8658	443.457
	0.723885	0.00049168		0.776433	-0.0002846		13.874	438.015
	0.732074	0.00049278		0.785205	-0.0002842		13.8821	433.181
	0.740264	0.00049427		0.793977	-0.000284		13.8903	429.204
	0.748454	0.00049578		0.802749	-0.0002839		13.8985	424.816
	0.756644	0.00049704		0.811521	-0.0002838		13.9067	420.889
	0.764834	0.00049775		0.820293	-0.0002807		13.9149	417.37
	0.773023	0.00049779		0.829065	-0.000279		13.9231	413.52
	0.781213	0.00049725		0.837837	-0.0002787		13.9313	409.806
	0.789403	0.00049619		0.846609	-0.0002722		13.9395	406.494
	0.797593	0.00049451		0.855381	-0.0002698		13.9477	403.139
	0.805782	0.00049251		0.864153	-0.0002686		13.9559	399.677
	0.813972	0.000491		0.872925	-0.000265		13.964	396.212
	0.822162	0.00049104		0.881697	-0.0002637		13.9722	392.585
	0.830352	0.00049271		0.890469	-0.0002624		13.9804	388.99
	0.838542	0.00049491		0.899241	-0.0002616		13.9886	385.752
	0.846731	0.00049741		0.908013	-0.0002578		13.9968	382.479
	0.854921	0.00050095		0.916785	-0.0002543		14.005	379.375
	0.863111	0.00050477		0.925557	-0.0002506		14.0132	376.285
	0.871301	0.00050673		0.934329	-0.0002502		14.0214	373.116
	0.879491	0.00050581		0.943101	-0.0002499		14.0296	370.578
	0.88768	0.00050385		0.951873	-0.0002484		14.0378	368.28
	0.89587	0.00050359		0.960645	-0.0002467		14.0459	365.996
	0.90406	0.00050552		0.969417	-0.0002413		14.0541	363.903
	0.91225	0.00050837		0.978189	-0.0002343		14.0623	361.794
	0.920439	0.00051142		0.986961	-0.0002328		14.0705	359.667
	0.928629	0.00051541		0.995733	-0.0002314		14.0787	357.597
	0.936819	0.00052059		1.0045	-0.000231		14.0869	355.362
	0.945009	0.00052438		1.01328	-0.0002279		14.0951	352.862
	0.953199	0.00052461		1.02205	-0.0002243		14.1033	350.453
	0.961388	0.00052215		1.03082	-0.0002174		14.1115	348.21
	0.969578	0.00051851		1.03959	-0.0002159		14.1197	346.031
	0.977768	0.00051455		1.04836	-0.0002146		14.1278	344.089
	0.985958	0.00051131		1.05714	-0.0002085		14.136	342.094
	0.994148	0.0005099		1.06591	-0.0002083		14.1442	340.032
	1.00234	0.00051015		1.07468	-0.0002081		14.1524	338.22
	1.01053	0.00051027		1.08345	-0.0002015		14.1606	336.644
	1.01872	0.00050895		1.09222	-0.0001939		14.1688	335.57
	1.02691	0.0005064		1.101	-0.000192		14.177	334.902
	1.0351	0.00050319		1.10977	-0.0001911		14.1852	334.065
	1.04329	0.00049968		1.11854	-0.0001878		14.1934	332.826
	1.05148	0.0004962		1.12731	-0.0001837		14.2016	331.227
	1.05967	0.00049291		1.13608	-0.0001772		14.2097	329.304
	1.06786	0.00048962		1.14486	-0.0001739		14.2179	327.191
	1.07605	0.00048608		1.15363	-0.0001728		14.2261	325.112
	1.08424	0.0004822		1.1624	-0.0001686		14.2343	323.146
	1.09242	0.00047824		1.17117	-0.0001632		14.2425	321.401
	1.10061	0.00047445		1.17994	-0.0001575		14.2507	319.853
	1.1088	0.00047108		1.18872	-0.0001559		14.2589	318.25
	1.11699	0.00046889		1.19749	-0.0001547		14.2671	316.858
	1.12518	0.00046887		1.20626	-0.0001483		14.2753	315.547
	1.13337	0.00047141		1.21503	-0.00014		14.2834	314.06
	1.14156	0.00047662		1.2238	-0.0001358		14.2916	312.563
	1.14975	0.00048523		1.23258	-0.0001348		14.2998	311.015
	1.15794	0.00049851		1.24135	-0.0001331		14.308	309.482
	1.16613	0.00051617		1.25012	-0.0001307		14.3162	308.105
	1.17432	0.00053405		1.25889	-0.0001232		14.3244	306.813
	1.18251	0.00054716		1.26766	-0.000115		14.3326	305.521
	1.1907	0.00055376		1.27644	-0.0001135		14.3408	304.271
	1.19889	0.0005555		1.28521	-0.0001121		14.349	303.034
	1.20708	0.00055484		1.29398	-0.0001035		14.3572	301.736
	1.21527	0.00055301		1.30275	-0.0001015		14.3653	300.429
	1.22346	0.00055042		1.31152	-9.94e-05		14.3735	299.089
	1.23165	0.00054773		1.3203	-9.26e-05		14.3817	297.82
	1.23984	0.00054572		1.32907	-8.66e-05		14.3899	296.624
	1.24803	0.00054405		1.33784	-8.48e-05		14.3981	295.451
	1.25622	0.00054159		1.34661	-8.05e-05		14.4063	294.38
	1.26441	0.00053778		1.35538	-7.61e-05		14.4145	293.35
	1.2726	0.00053326		1.36416	-6.99e-05		14.4227	292.275
	1.28079	0.00052895		1.37293	-6.26e-05		14.4309	291.298
	1.28898	0.00052556		1.3817	-6.19e-05		14.4391	290.41
	1.29717	0.00052371		1.39047	-5.81e-05		14.4472	289.512
	1.30536	0.00052335		1.39924	-5.01e-05		14.4554	288.612
	1.31355	0.00052332		1.40802	-5e-05		14.4636	287.54
	1.32174	0.00052216		1.41679	-4.53e-05		14.4718	285.968
	1.32993	0.00051912		1.42556	-4.39e-05		14.48	284.168
	1.33812	0.00051448		1.43433	-4.24e-05		14.4882	282.731
	1.34631	0.00050905		1.4431	-3.48e-05		14.4964	281.567
	1.3545	0.00050364		1.45188	-2.69e-05		14.5046	280.479
	1.36269	0.00049843		1.46065	-2.62e-05		14.5128	279.475
	1.37088	0.00049315		1.46942	-2.26e-05		14.521	278.526
	1.37907	0.00048763		1.47819	-1.69e-05		14.5291	277.625
	1.38726	0.00048222		1.48696	-1.45e-05		14.5373	276.701
	1.39545	0.00047745		1.49574	-9.36e-06		14.5455	275.766
	1.40364	0.00047391		1.50451	-6.23e-06		14.5537	274.847
	1.41183	0.00047199		1.51328	-5.67e-06		14.5619	273.908
	1.42002	0.00047135		1.52205	2.35e-06		14.5701	272.931
	1.42821	0.00047134		1.53082	4.88e-06		14.5783	271.941
	1.4364	0.00047172		1.5396	7.41e-06		14.5865	270.976
	1.44459	0.00047269		1.54837	1.32e-05		14.5947	270.073
	1.45278	0.00047475		1.55714	1.63e-05		14.6028	269.242
	1.46097	0.00047799		1.56591	1.77e-05		14.611	268.424
	1.46916	0.00048189		1.57468	2.12e-05		14.6192	267.612
	1.47734	0.00048577		1.58346	2.61e-05		14.6274	266.748
	1.48553	0.00048911		1.59223	2.76e-05		14.6356	265.862
	1.49372	0.00049145		1.601	3.51e-05		14.6438	265.005
	1.50191	0.0004926		1.60977	3.55e-05		14.652	264.128
	1.5101	0.00049336		1.61854	3.59e-05		14.6602	263.237
	1.51829	0.00049511		1.62732	3.84e-05		14.6684	262.31
	1.52648	0.00049838		1.63609	3.9e-05		14.6766	261.384
	1.53467	0.00050242		1.64486	3.96e-05		14.6847	260.512
	1.54286	0.00050621		1.65363	4.57e-05		14.6929	259.687
	1.55105	0.00050929		1.6624	4.6e-05		14.7011	258.834
	1.55924	0.00051224		1.67118	4.64e-05		14.7093	257.926
	1.56743	0.00051701		1.67995	5.13e-05		14.7175	257.024
	1.57562	0.00052631		1.68872	5.36e-05		14.7257	256.161
	1.58381	0.00054143		1.69749	5.59e-05		14.7339	255.321
	1.592	0.00056059		1.70626	5.85e-05		14.7421	254.526
	1.60019	0.00058052		1.71504	5.94e-05		14.7503	253.718
	1.60838	0.00059804		1.72381	6.04e-05		14.7585	252.843
	1.61657	0.00061035		1.73258	6.22e-05		14.7666	251.997
	1.62476	0.00061686		1.74135	6.29e-05		14.7748	251.158
	1.63295	0.00062085		1.75012	6.36e-05		14.783	250.353
	1.64114	0.0006259		1.7589	6.72e-05		14.7912	249.627
	1.64933	0.00063221		1.76767	6.9e-05		14.7994	248.9
	1.65752	0.0006379		1.77644	7.01e-05		14.8076	248.124
	1.66571	0.00064148		1.78521	7.14e-05		14.8158	247.306
	1.6739	0.0006422		1.79398	7.27e-05		14.824	246.472
	1.68209	0.00064001		1.80276	7.37e-05		14.8322	245.652
	1.69028	0.00063596		1.81153	7.37e-05		14.8404	244.823
	1.69847	0.00063128		1.8203	7.37e-05		14.8485	243.943
	1.70666	0.0006265		1.82907	7.52e-05		14.8567	243.077
	1.71485	0.00062203		1.83784	7.57e-05		14.8649	242.258
	1.72304	0.00061846		1.84662	7.63e-05		14.8731	241.42
	1.73123	0.00061623		1.85539	7.9e-05		14.8813	240.61
	1.73942	0.00061521		1.86416	8.01e-05		14.8895	239.825
	1.74761	0.000615		1.87293	8.12e-05		14.8977	238.987
	1.7558	0.00061511		1.8817	8.48e-05		14.9059	238.085
	1.76399	0.00061483		1.89048	8.56e-05		14.9141	236.964
	1.77218	0.00061329		1.89925	8.64e-05		14.9223	235.814
	1.78037	0.00061027		1.90802	8.73e-05		14.9304	234.881
	1.78856	0.00060672		1.91679	8.87e-05		14.9386	234.092
	1.79675	0.00060359		1.92556	9.07e-05		14.9468	233.32
	1.80494	0.00060068		1.93434	9.4e-05		14.955	232.575
	1.81313	0.00059729		1.94311	9.41e-05		14.9632	231.886
	1.82132	0.00059282		1.95188	9.42e-05		14.9714	231.255
	1.82951	0.00058706		1.96065	9.48e-05		14.9796	230.639
	1.8377	0.0005804		1.96942	9.55e-05		14.9878	229.968
	1.84589	0.00057361		1.9782	9.66e-05		14.996	229.229
	1.85408	0.00056697		1.98697	9.66e-05		15.0041	228.435
	1.86226	0.00056008		1.99574	9.67e-05		15.0123	227.607
	1.87045	0.0005523		2.00451	9.82e-05		15.0205	226.842
	1.87864	0.00054367		2.01328	9.88e-05		15.0287	226.106
	1.88683	0.00053512		2.02206	9.94e-05		15.0369	225.361
	1.89502	0.00052719		2.03083	9.96e-05		15.0451	224.631
	1.90321	0.00051959		2.0396	9.87e-05		15.0533	223.912
	1.9114	0.0005119		2.04837	9.78e-05		15.0615	223.179
	1.91959	0.00050381		2.05714	0.00010016		15.0697	222.432
	1.92778	0.00049502		2.06592	0.00010109		15.0779	221.679
	1.93597	0.00048571		2.07469	0.00010201		15.086	220.914
	1.94416	0.00047657		2.08346	0.00010341		15.0942	220.136
	1.95235	0.00046818		2.09223	0.0001038		15.1024	219.363
	1.96054	0.00046077		2.101	0.00010418		15.1106	218.618
	1.96873	0.00045448		2.10978	0.00010423		15.1188	217.909
	1.97692	0.0004494		2.11855	0.00010379		15.127	217.2
	1.98511	0.00044543		2.12732	0.00010336		15.1352	216.472
	1.9933	0.00044233		2.13609	0.00010288		15.1434	215.74
	2.00149	0.0004401		2.14486	0.0001024		15.1516	214.984
	2.00968	0.00043934		2.15364	0.00010113		15.1598	214.229
	2.01787	0.00044067		2.16241	0.0001037		15.1679	213.499
	2.02606	0.00044315		2.17118	0.00010554		15.1761	212.775
	2.03425	0.00044464		2.17995	0.00010594		15.1843	211.948
	2.04244	0.00044435		2.18872	0.00010596		15.1925	211.04
	2.05063	0.00044319		2.1975	0.00010597		15.2007	210.224
	2.05882	0.00044179		2.20627	0.00010558		15.2089	209.542
	2.06701	0.00043994		2.21504	0.00010448		15.2171	208.876
	2.0752	0.00043734		2.22381	0.00010611		15.2253	208.223
	2.08339	0.00043418		2.23258	0.00010685		15.2335	207.568
	2.09158	0.00043126		2.24136	0.00010689		15.2417	206.893
	2.09977	0.00042906		2.25013	0.00010659		15.2498	206.18
	2.10796	0.00042741		2.2589	0.00010629		15.258	205.438
	2.11615	0.00042596		2.26767	0.00010663		15.2662	204.7
	2.12434	0.00042465		2.27644	0.00010623		15.2744	204.001
	2.13253	0.00042393		2.28522	0.00010582		15.2826	203.341
	2.14072	0.00042536		2.29399	0.00010667		15.2908	202.689
	2.14891	0.00043088		2.30276	0.00010591		15.299	202.037
	2.1571	0.00044062		2.31153	0.00010516		15.3072	201.377
	2.16529	0.00045242		2.3203	0.0001078		15.3154	200.711
	2.17348	0.00046373		2.32908	0.0001085		15.3236	200.053
	2.18167	0.00047332		2.33785	0.00010919		15.3317	199.393
	2.18986	0.00048121		2.34662	0.00010978		15.3399	198.698
	2.19805	0.00048746		2.35539	0.00010989		15.3481	197.989
	2.20624	0.00049146		2.36416	0.0001093		15.3563	197.296
	2.21443	0.00049236		2.37294	0.00010871		15.3645	196.605
	2.22262	0.00049041		2.38171	0.00011025		15.3727	195.93
	2.23081	0.00048752		2.39048	0.00011092		15.3809	195.262
	2.239	0.0004853		2.39925	0.00010957		15.3891	194.58
	2.24718	0.00048365		2.40802	0.00010822		15.3973	193.868
	2.25537	0.00048135		2.4168	0.00010804		15.4054	193.086
	2.26356	0.00047748		2.42557	0.00010971		15.4136	192.323
	2.27175	0.00047234		2.43434	0.00010995		15.4218	191.631
	2.27994	0.00046697		2.44311	0.00011018		15.43	190.874
	2.28813	0.00046163		2.45188	0.00010982		15.4382	190.049
	2.29632	0.00045583		2.46066	0.00010945		15.4464	189.308
	2.30451	0.00044955		2.46943	0.00010765		15.4546	188.663
	2.3127	0.00044339		2.4782	0.00010812		15.4628	188.015
	2.32089	0.00043779		2.48697	0.00010742		15.471	187.377
	2.32908	0.00043283		2.49574	0.00010673		15.4792	186.729
	2.33727	0.00042866		2.50452	0.00010869		15.4873	186.089
	2.34546	0.00042619		2.51329	0.00010919		15.4955	185.465
	2.35365	0.00042761		2.52206	0.00010968		15.5037	184.827
	2.36184	0.00043393		2.53083	0.00010907		15.5119	184.194
	2.37003	0.00044153		2.5396	0.00010847		15.5201	183.491
	2.37822	0.00044552		2.54838	0.0001059		15.5283	182.775
	2.38641	0.00044461		2.55715	0.00010587		15.5365	182.131
	2.3946	0.00044139		2.56592	0.00010584		15.5447	181.524
	2.40279	0.00043849		2.57469	0.00010412		15.5529	180.924
	2.41098	0.0004378		2.58346	0.0001049		15.5611	180.343
	2.41917	0.00044391		2.59224	0.00010528		15.5692	179.782
	2.42736	0.00046051		2.60101	0.00010503		15.5774	179.22
	2.43555	0.00048189		2.60978	0.00010477		15.5856	178.632
	2.44374	0.00049772		2.61855	0.00010434		15.5938	177.999
	2.45193	0.00050307		2.62732	0.00010392		15.602	177.266
	2.46012	0.00049845		2.6361	0.00010592		15.6102	176.449
	2.46831	0.00048621		2.64487	0.00010573		15.6184	175.73
	2.4765	0.00047003		2.65364	0.00010555		15.6266	175.127
	2.48469	0.00045354		2.66241	0.00010483		15.6348	174.542
	2.49288	0.00043863		2.67118	0.00010595		15.643	173.948
	2.50107	0.00042564		2.67996	0.0001055		15.6511	173.349
	2.50926	0.00041385		2.68873	0.00010505		15.6593	172.753
	2.51745	0.00040242		2.6975	0.00010396		15.6675	172.15
	2.52564	0.00039102		2.70627	0.00010299		15.6757	171.547
	2.53383	0.00037989		2.71504	0.0001029		15.6839	170.95
	2.54202	0.00036967		2.72382	0.00010282		15.6921	170.356
	2.55021	0.00036112		2.73259	0.00010238		15.7003	169.769
	2.5584	0.00035476		2.74136	0.00010241		15.7085	169.192
	2.56659	0.00035043		2.75013	0.00010166		15.7167	168.608
	2.57478	0.00034728		2.7589	0.00010091		15.7249	168.024
	2.58297	0.00034447		2.76768	0.0001011		15.733	167.45
	2.59116	0.00034175		2.77645	0.00010116		15.7412	166.877
	2.59935	0.00033957		2.78522	0.00010107		15.7494	166.31
	2.60754	0.00033856		2.79399	0.00010097		15.7576	165.742
	2.61573	0.00033844		2.80276	0.00010079		15.7658	165.172
	2.62392	0.00033825		2.81154	9.87e-05		15.774	164.6
	2.6321	0.00033747		2.82031	9.8e-05		15.7822	164.027
	2.64029	0.00033626		2.82908	9.69e-05		15.7904	163.465
	2.64848	0.00033485		2.83785	9.58e-05		15.7986	162.918
	2.65667	0.00033334		2.84662	9.53e-05		15.8067	162.372
	2.66486	0.00033196		2.8554	9.48e-05		15.8149	161.819
	2.67305	0.00033112		2.86417	9.52e-05		15.8231	161.261
	2.68124	0.00033126		2.87294	9.53e-05		15.8313	160.697
	2.68943	0.00033271		2.88171	9.5e-05		15.8395	160.127
	2.69762	0.00033529		2.89048	9.47e-05		15.8477	159.563
	2.70581	0.00033811		2.89926	9.52e-05		15.8559	158.999
	2.714	0.00034034		2.90803	9.49e-05		15.8641	158.438
	2.72219	0.0003418		2.9168	9.46e-05		15.8723	157.884
	2.73038	0.00034278		2.92557	9.37e-05		15.8805	157.325
	2.73857	0.0003436		2.93434	9.33e-05		15.8886	156.775
	2.74676	0.00034432		2.94312	9.18e-05		15.8968	156.241
	2.75495	0.0003449		2.95189	9.01e-05		15.905	155.714
	2.76314	0.00034557		2.96066	8.83e-05		15.9132	155.198
	2.77133	0.00034716		2.96943	8.73e-05		15.9214	154.689
	2.77952	0.00035076		2.9782	8.62e-05		15.9296	154.174
	2.78771	0.00035697		2.98698	8.39e-05		15.9378	153.65
	2.7959	0.00036528		2.99575	8.41e-05		15.946	153.123
	2.80409	0.00037441		3.00452	8.39e-05		15.9542	152.601
	2.81228	0.00038298		3.01329	8.37e-05		15.9624	152.087
	2.82047	0.00039053		3.02206	7.94e-05		15.9705	151.576
	2.82866	0.0003982		3.03084	7.93e-05		15.9787	151.063
	2.83685	0.00040739		3.03961	7.92e-05		15.9869	150.547
	2.84504	0.00041729		3.04838	7.9e-05		15.9951	150.025
	2.85323	0.0004252		3.05715	7.88e-05		16.0033	149.504
	2.86142	0.00042944		3.06592	7.27e-05		16.0115	148.985
	2.86961	0.00043131		3.0747	7.34e-05		16.0197	148.464
	2.8778	0.00043345		3.08347	7.37e-05		16.0279	147.947
	2.88599	0.00043671		3.09224	7.39e-05		16.0361	147.435
	2.89418	0.00043998		3.10101	7.56e-05		16.0443	146.926
	2.90237	0.00044179		3.10978	7.61e-05		16.0524	146.423
	2.91056	0.0004414		3.11856	7.65e-05		16.0606	145.921
	2.91875	0.00043934		3.12733	7.62e-05		16.0688	145.413
	2.92694	0.00043657		3.1361	7.59e-05		16.077	144.909
	2.93513	0.00043367		3.14487	7.5e-05		16.0852	144.408
	2.94332	0.00043109		3.15364	7.45e-05		16.0934	143.902
	2.95151	0.00042913		3.16242	7.4e-05		16.1016	143.4
	2.9597	0.00042742		3.17119	7.2e-05		16.1098	142.907
	2.96789	0.00042538		3.17996	7.23e-05		16.118	142.419
	2.97608	0.00042284		3.18873	7.19e-05		16.1261	141.939
	2.98427	0.00041995		3.1975	7.16e-05		16.1343	141.457
	2.99246	0.00041673		3.20628	6.99e-05		16.1425	140.98
	3.00065	0.00041316		3.21505	6.91e-05		16.1507	140.51
	3.00884	0.00040941		3.22382	6.83e-05		16.1589	140.065
	3.01702	0.00040562		3.23259	6.26e-05		16.1671	139.655
	3.02521	0.00040176		3.24136	6.3e-05		16.1753	139.239
	3.0334	0.0003978		3.25014	6.22e-05		16.1835	138.787
	3.04159	0.00039377		3.25891	6.15e-05		16.1917	138.317
	3.04978	0.0003897		3.26768	6.08e-05		16.1999	137.847
	3.05797	0.00038597		3.27645	6.03e-05		16.208	137.372
	3.06616	0.00038315		3.28522	5.96e-05		16.2162	136.896
	3.07435	0.0003811		3.294	5.55e-05		16.2244	136.423
	3.08254	0.00037912		3.30277	5.02e-05		16.2326	135.944
	3.09073	0.00037676		3.31154	4.99e-05		16.2408	135.464
	3.09892	0.00037423		3.32031	4.97e-05		16.249	134.994
	3.10711	0.00037234		3.32908	4.74e-05		16.2572	134.525
	3.1153	0.00037175		3.33786	4.68e-05		16.2654	134.056
	3.12349	0.0003723		3.34663	4.62e-05		16.2736	133.581
	3.13168	0.00037333		3.3554	4.21e-05		16.2818	133.105
	3.13987	0.00037433		3.36417	4.22e-05		16.2899	132.63
	3.14806	0.00037494		3.37294	4.24e-05		16.2981	132.159
	3.15625	0.00037505		3.38172	4.25e-05		16.3063	131.697
	3.16444	0.00037513		3.39049	4.12e-05		16.3145	131.241
	3.17263	0.00037591		3.39926	3.98e-05		16.3227	130.787
	3.18082	0.00037732		3.40803	3.88e-05		16.3309	130.334
	3.18901	0.00037858		3.4168	3.77e-05		16.3391	129.886
	3.1972	0.0003791		3.42558	3.53e-05		16.3473	129.437
	3.20539	0.00037893		3.43435	3.44e-05		16.3555	128.986
	3.21358	0.00037863		3.44312	3.35e-05		16.3637	128.538
	3.22177	0.00037907		3.45189	3.17e-05		16.3718	128.093
	3.22996	0.00038078		3.46066	3.09e-05		16.38	127.655
	3.23815	0.00038341		3.46944	3.02e-05		16.3882	127.219
	3.24634	0.0003863		3.47821	2.68e-05		16.3964	126.785
	3.25453	0.00038919		3.48698	2.61e-05		16.4046	126.355
	3.26272	0.00039236		3.49575	2.54e-05		16.4128	125.926
	3.27091	0.00039635		3.50452	2.25e-05		16.421	125.498
	3.2791	0.00040124		3.5133	2.32e-05		16.4292	125.074
	3.28729	0.0004064		3.52207	2.26e-05		16.4374	124.652
	3.29548	0.00041119		3.53084	2.2e-05		16.4456	124.226
	3.30367	0.00041528		3.53961	2.11e-05		16.4537	123.798
	3.31186	0.00041858		3.54838	2.02e-05		16.4619	123.365
	3.32005	0.00042115		3.55716	1.81e-05		16.4701	122.932
	3.32824	0.00042339		3.56593	1.83e-05		16.4783	122.507
	3.33643	0.00042578		3.5747	1.73e-05		16.4865	122.08
	3.34462	0.00042848		3.58347	1.63e-05		16.4947	121.655
	3.35281	0.00043126		3.59224	1.64e-05		16.5029	121.229
	3.361	0.00043386		3.60102	1.56e-05		16.5111	120.799
	3.36919	0.00043608		3.60979	1.47e-05		16.5193	120.373
	3.37738	0.0004377		3.61856	1.36e-05		16.5274	119.953
	3.38557	0.00043814		3.62733	1.26e-05		16.5356	119.537
	3.39376	0.00043672		3.6361	9.29e-06		16.5438	119.124
	3.40194	0.00043372		3.64488	7.77e-06		16.552	118.716
	3.41013	0.00043056		3.65365	6.25e-06		16.5602	118.313
	3.41832	0.00042817		3.66242	3.01e-06		16.5684	117.916
	3.42651	0.00042636		3.67119	3.58e-06		16.5766	117.52
	3.4347	0.00042478		3.67996	3.41e-06		16.5848	117.127
	3.44289	0.00042331		3.68874	3.24e-06		16.593	116.737
	3.45108	0.00042197		3.69751	3.48e-07		16.6012	116.342
	3.45927	0.00042076		3.70628	1.77e-07		16.6093	115.946
	3.46746	0.00042002		3.71505	-4.28e-06		16.6175	115.555
	3.47565	0.00042014		3.72382	-5.97e-06		16.6257	115.165
	3.48384	0.00042085		3.7326	-6.51e-06		16.6339	114.776
	3.49203	0.00042133		3.74137	-7.05e-06		16.6421	114.39
	3.50022	0.00042118		3.75014	-8.48e-06		16.6503	114.003
	3.50841	0.00042062		3.75891	-8.31e-06		16.6585	113.616
	3.5166	0.00042001		3.76768	-9.09e-06		16.6667	113.229
	3.52479	0.00041949		3.77646	-9.87e-06		16.6749	112.841
	3.53298	0.00041903		3.78523	-1.19e-05		16.6831	112.451
	3.54117	0.00041853		3.794	-1.53e-05		16.6912	112.065
	3.54936	0.00041803		3.80277	-1.56e-05		16.6994	111.683
	3.55755	0.00041798		3.81154	-1.58e-05		16.7076	111.305
	3.56574	0.00041885		3.82032	-1.68e-05		16.7158	110.925
	3.57393	0.0004205		3.82909	-1.76e-05		16.724	110.544
	3.58212	0.00042278		3.83786	-1.84e-05		16.7322	110.167
	3.59031	0.00042587		3.84663	-2.11e-05		16.7404	109.786
	3.5985	0.00042945		3.8554	-2.15e-05		16.7486	109.404
	3.60669	0.00043327		3.86418	-2.18e-05		16.7568	109.029
	3.61488	0.00043881		3.87295	-2.4e-05		16.765	108.658
	3.62307	0.00044907		3.88172	-2.45e-05		16.7731	108.292
	3.63126	0.00046494		3.89049	-2.51e-05		16.7813	107.933
	3.63945	0.00048186		3.89926	-2.7e-05		16.7895	107.575
	3.64764	0.00049257		3.90804	-2.72e-05		16.7977	107.216
	3.65583	0.00049466		3.91681	-2.74e-05		16.8059	106.859
	3.66402	0.00049164		3.92558	-2.79e-05		16.8141	106.502
	3.67221	0.00048709		3.93435	-2.86e-05		16.8223	106.145
	3.6804	0.00048208		3.94312	-2.93e-05		16.8305	105.785
	3.68859	0.00047679		3.9519	-3.11e-05		16.8387	105.423
	3.69678	0.00047148		3.96067	-3.25e-05		16.8469	105.067
	3.70497	0.00046653		3.96944	-3.5e-05		16.855	104.713
	3.71316	0.00046241		3.97821	-3.45e-05		16.8632	104.363
	3.72135	0.00045959		3.98698	-3.39e-05		16.8714	104.016
	3.72954	0.00045786		3.99576	-3.38e-05		16.8796	103.668
	3.73773	0.00045636		4.00453	-3.34e-05		16.8878	103.318
	3.74592	0.00045433		4.0133	-3.33e-05		16.896	102.966
	3.75411	0.00045186		4.02207	-3.36e-05		16.9042	102.611
	3.7623	0.00044934		4.03084	-3.39e-05		16.9124	102.259
	3.77049	0.00044646		4.03962	-3.49e-05		16.9206	101.91
	3.77868	0.00044255		4.04839	-3.58e-05		16.9287	101.566
	3.78686	0.0004374		4.05716	-3.67e-05		16.9369	101.225
	3.79505	0.00043142		4.06593	-3.75e-05		16.9451	100.886
	3.80324	0.00042531		4.0747	-4.04e-05		16.9533	100.543
	3.81143	0.0004196		4.08348	-4.17e-05		16.9615	100.185
	3.81962	0.0004144		4.09225	-4.3e-05		16.9697	99.8169
	3.82781	0.00040964		4.10102	-4.73e-05		16.9779	99.4642
	3.836	0.0004052		4.10979	-4.74e-05		16.9861	99.1257
	3.84419	0.000401		4.11856	-4.76e-05		16.9943	98.7945
	3.85238	0.00039705		4.12734	-4.94e-05		17.0025	98.4742
	3.86057	0.00039335		4.13611	-4.98e-05		17.0106	98.1606
	3.86876	0.00038974		4.14488	-5.02e-05		17.0188	97.8446
	3.87695	0.00038595		4.15365	-5.27e-05		17.027	97.5235
	3.88514	0.00038202		4.16242	-5.39e-05		17.0352	97.1953
	3.89333	0.00037847		4.1712	-5.59e-05		17.0434	96.8602
	3.90152	0.00037577		4.17997	-5.95e-05		17.0516	96.5231
	3.90971	0.00037391		4.18874	-5.96e-05		17.0598	96.1879
	3.9179	0.00037252		4.19751	-5.96e-05		17.068	95.854
	3.92609	0.00037123		4.20629	-5.99e-05		17.0762	95.5222
	3.93428	0.00036982		4.21506	-5.82e-05		17.0844	95.1959
	3.94247	0.00036832		4.22383	-5.83e-05		17.0925	94.8706
	3.95066	0.0003669		4.2326	-5.84e-05		17.1007	94.5466
	3.95885	0.00036549		4.24137	-5.88e-05		17.1089	94.2275
	3.96704	0.00036372		4.25014	-6.02e-05		17.1171	93.9106
	3.97523	0.00036134		4.25892	-6.07e-05		17.1253	93.5985
	3.98342	0.00035838		4.26769	-6.12e-05		17.1335	93.2881
	3.99161	0.00035483		4.27646	-6.29e-05		17.1417	92.9801
	3.9998	0.00035069		4.28523	-6.39e-05		17.1499	92.6727
	4.00799	0.0003465		4.29401	-6.47e-05		17.1581	92.3615
	4.01618	0.000343		4.30278	-6.42e-05		17.1663	92.04
	4.02437	0.00034064		4.31155	-6.42e-05		17.1744	91.7089
	4.03256	0.00033972		4.32032	-6.43e-05		17.1826	91.3808
	4.04075	0.00034023		4.32909	-6.68e-05		17.1908	91.0644
	4.04894	0.00034119		4.33787	-6.84e-05		17.199	90.7515
	4.05713	0.00034138		4.34664	-6.91e-05		17.2072	90.4383
	4.06532	0.00034016		4.35541	-6.98e-05		17.2154	90.1274
	4.07351	0.00033777		4.36418	-6.99e-05		17.2236	89.8217
	4.0817	0.00033513		4.37295	-7e-05		17.2318	89.5163
	4.08989	0.00033349		4.38173	-7.33e-05		17.24	89.213
	4.09808	0.00033427		4.3905	-7.37e-05		17.2481	88.9125
	4.10627	0.00033871		4.39927	-7.41e-05		17.2563	88.6143
	4.11446	0.00034724		4.40804	-7.45e-05		17.2645	88.3189
	4.12265	0.00035837		4.41681	-7.48e-05		17.2727	88.0239
	4.13084	0.00036898		4.42559	-7.5e-05		17.2809	87.7274
	4.13903	0.00037604		4.43436	-7.53e-05		17.2891	87.4287
	4.14722	0.00037853		4.44313	-7.56e-05		17.2973	87.1274
	4.15541	0.00037744		4.4519	-7.63e-05		17.3055	86.8255
	4.16359	0.00037427		4.46067	-7.81e-05		17.3137	86.5273
	4.17178	0.00037019		4.46945	-7.81e-05		17.3219	86.2318
	4.17997	0.00036589		4.47822	-7.81e-05		17.33	85.9375
	4.18816	0.00036198		4.48699	-7.78e-05		17.3382	85.6485
	4.19635	0.00035926		4.49576	-7.69e-05		17.3464	85.3638
	4.20454	0.00035835		4.50453	-7.69e-05		17.3546	85.0803
	4.21273	0.000359		4.51331	-7.69e-05		17.3628	84.7977
	4.22092	0.0003601		4.52208	-7.7e-05		17.371	84.5138
	4.22911	0.0003604		4.53085	-7.92e-05		17.3792	84.2284
	4.2373	0.00035885		4.53962	-8.04e-05		17.3874	83.9421
	4.24549	0.00035501		4.54839	-8.03e-05		17.3956	83.6514
	4.25368	0.00034976		4.55717	-8.06e-05		17.4038	83.3493
	4.26187	0.00034448		4.56594	-8.08e-05		17.4119	83.0434
	4.27006	0.00033953		4.57471	-8.14e-05		17.4201	82.7492
	4.27825	0.00033427		4.58348	-8.23e-05		17.4283	82.4677
	4.28644	0.0003282		4.59225	-8.14e-05		17.4365	82.1879
	4.29463	0.00032137		4.60103	-8.06e-05		17.4447	81.9093
	4.30282	0.00031415		4.6098	-8.05e-05		17.4529	81.6338
	4.31101	0.00030713		4.61857	-8.03e-05		17.4611	81.3613
	4.3192	0.00030081		4.62734	-8.05e-05		17.4693	81.0896
	4.32739	0.00029509		4.63611	-8.08e-05		17.4775	80.8194
	4.33558	0.00028922		4.64489	-8.21e-05		17.4857	80.5499
	4.34377	0.00028244		4.65366	-8.21e-05		17.4938	80.2809
	4.35196	0.00027478		4.66243	-8.22e-05		17.502	80.0121
	4.36015	0.00026738		4.6712	-8.46e-05		17.5102	79.7417
	4.36834	0.00026122		4.67997	-8.4e-05		17.5184	79.4698
	4.37653	0.00025614		4.68875	-8.42e-05		17.5266	79.1978
	4.38472	0.00025125		4.69752	-8.43e-05		17.5348	78.9271
	4.39291	0.00024565		4.70629	-8.38e-05		17.543	78.6581
	4.4011	0.00023915		4.71506	-8.4e-05		17.5512	78.3905
	4.40929	0.00023234		4.72383	-8.42e-05		17.5594	78.1227
	4.41748	0.00022566		4.73261	-8.2e-05		17.5676	77.8521
	4.42567	0.00021905		4.74138	-8.19e-05		17.5757	77.5747
	4.43386	0.00021233		4.75015	-8.19e-05		17.5839	77.3036
	4.44205	0.00020543		4.75892	-8.22e-05		17.5921	77.0476
	4.45024	0.00019854		4.76769	-8.25e-05		17.6003	76.7959
	4.45843	0.00019226		4.77647	-8.41e-05		17.6085	76.5455
	4.46662	0.00018718		4.78524	-8.35e-05		17.6167	76.2964
	4.47481	0.00018288		4.79401	-8.37e-05		17.6249	76.0461
	4.483	0.00017841		4.80278	-8.39e-05		17.6331	75.7931
	4.49119	0.00017341		4.81155	-8.43e-05		17.6413	75.5417
	4.49938	0.00016815		4.82033	-8.34e-05		17.6494	75.2947
	4.50757	0.00016295		4.8291	-8.24e-05		17.6576	75.0516
	4.51576	0.00015814		4.83787	-8.25e-05		17.6658	74.8104
	4.52395	0.00015422		4.84664	-8.26e-05		17.674	74.5686
	4.53214	0.00015154		4.85541	-8.35e-05		17.6822	74.3249
	4.54033	0.00015004		4.86419	-8.28e-05		17.6904	74.0789
	4.54851	0.00014955		4.87296	-8.28e-05		17.6986	73.8304
	4.5567	0.00014984		4.88173	-8.28e-05		17.7068	73.5818
	4.56489	0.00015031		4.8905	-8.25e-05		17.715	73.3345
	4.57308	0.00015024		4.89927	-8.22e-05		17.7232	73.0894
	4.58127	0.0001494		4.90805	-8.06e-05		17.7313	72.8398
	4.58946	0.00014824		4.91682	-8.04e-05		17.7395	72.5869
	4.59765	0.00014745		4.92559	-8.06e-05		17.7477	72.3276
	4.60584	0.00014731		4.93436	-8.07e-05		17.7559	72.0702
	4.61403	0.00014797		4.94313	-7.9e-05		17.7641	71.827
	4.62222	0.00015008		4.95191	-7.86e-05		17.7723	71.595
	4.63041	0.00015396		4.96068	-7.81e-05		17.7805	71.3667
	4.6386	0.00015859		4.96945	-7.84e-05		17.7887	71.1385
	4.64679	0.00016251		4.97822	-7.86e-05		17.7969	70.9086
	4.65498	0.00016507		4.98699	-7.93e-05		17.8051	70.6764
	4.66317	0.00016686		4.99577	-7.94e-05		17.8132	70.4386
	4.67136	0.00016913		5.00454	-7.95e-05		17.8214	70.199
	4.67955	0.00017264		5.01331	-8.06e-05		17.8296	69.968
	4.68774	0.00017743		5.02208	-8.06e-05		17.8378	69.7413
	4.69593	0.00018317		5.03085	-8.05e-05		17.846	69.5124
	4.70412	0.0001889		5.03963	-8.06e-05		17.8542	69.2825
	4.71231	0.0001935		5.0484	-8.07e-05		17.8624	69.0513
	4.7205	0.00019632		5.05717	-8.16e-05		17.8706	68.8225
	4.72869	0.0001974		5.06594	-8.14e-05		17.8788	68.5929
	4.73688	0.00019741		5.07471	-8.19e-05		17.887	68.3586
	4.74507	0.00019702		5.08349	-8.25e-05		17.8951	68.1247
	4.75326	0.00019675		5.09226	-8.04e-05		17.9033	67.8972
	4.76145	0.00019693		5.10103	-7.91e-05		17.9115	67.6745
	4.76964	0.00019753		5.1098	-7.78e-05		17.9197	67.4513
	4.77783	0.00019815		5.11857	-7.73e-05		17.9279	67.2266
	4.78602	0.0001985		5.12735	-7.72e-05		17.9361	67.0026
	4.79421	0.00019894		5.13612	-7.72e-05		17.9443	66.7814
	4.8024	0.00020015		5.14489	-7.72e-05		17.9525	66.5631
	4.81059	0.00020226		5.15366	-7.73e-05		17.9607	66.3481
	4.81878	0.00020482		5.16243	-7.68e-05		17.9689	66.135
	4.82697	0.00020735		5.17121	-7.65e-05		17.977	65.9208
	4.83516	0.00020953		5.17998	-7.63e-05		17.9852	65.706
	4.84335	0.0002111		5.18875	-7.52e-05		17.9934	65.4887
	4.85154	0.0002119		5.19752	-7.48e-05		18.0016	65.27
	4.85973	0.00021206		5.20629	-7.44e-05		18.0098	65.0531
	4.86792	0.00021196		5.21507	-7.4e-05		18.018	64.839
	4.87611	0.00021208		5.22384	-7.39e-05		18.0262	64.627
	4.8843	0.00021268		5.23261	-7.38e-05		18.0344	64.4172
	4.89249	0.00021375		5.24138	-7.29e-05		18.0426	64.2096
	4.90068	0.00021545		5.25015	-7.27e-05		18.0507	64.003
	4.90887	0.00021841		5.25893	-7.25e-05		18.0589	63.7967
	4.91706	0.00022306		5.2677	-7.35e-05		18.0671	63.5905
	4.92525	0.00022847		5.27647	-7.45e-05		18.0753	63.3842
	4.93343	0.00023293		5.28524	-7.68e-05		18.0835	63.1783
	4.94162	0.00023528		5.29401	-7.56e-05		18.0917	62.9737
	4.94981	0.00023565		5.30279	-7.45e-05		18.0999	62.7701
	4.958	0.00023523		5.31156	-7.33e-05		18.1081	62.5651
	4.96619	0.00023492		5.32033	-6.81e-05		18.1163	62.3587
	4.97438	0.00023466		5.3291	-6.68e-05		18.1245	62.1527
	4.98257	0.00023401		5.33787	-6.64e-05		18.1326	61.9472
	4.99076	0.00023277		5.34665	-6.6e-05		18.1408	61.7431
	4.99895	0.000231		5.35542	-6.54e-05		18.149	61.5415
	5.00714	0.0002288		5.36419	-6.52e-05		18.1572	61.3418
	5.01533	0.00022609		5.37296	-6.51e-05		18.1654	61.1428
	5.02352	0.00022337		5.38173	-6.51e-05		18.1736	60.9446
	5.03171	0.00022256		5.39051	-6.49e-05		18.1818	60.7471
	5.0399	0.00022523		5.39928	-6.51e-05		18.19	60.55
	5.04809	0.00023009		5.40805	-6.52e-05		18.1982	60.3545
	5.05628	0.00023468		5.41682	-6.56e-05		18.2064	60.16
	5.06447	0.00023763		5.42559	-6.55e-05		18.2145	59.9641
	5.07266	0.000239		5.43437	-6.59e-05		18.2227	59.7694
	5.08085	0.00024011		5.44314	-6.62e-05		18.2309	59.5754
	5.08904	0.00024213		5.45191	-6.45e-05		18.2391	59.3825
	5.09723	0.0002444		5.46068	-6.38e-05		18.2473	59.1897
	5.10542	0.00024539		5.46945	-6.37e-05		18.2555	58.9972
	5.11361	0.00024418		5.47823	-6.41e-05		18.2637	58.8071
	5.1218	0.00024081		5.487	-6.45e-05		18.2719	58.6197
	5.12999	0.00023598		5.49577	-6.52e-05		18.2801	58.4335
	5.13818	0.00023049		5.50454	-6.41e-05		18.2883	58.2479
	5.14637	0.00022493		5.51331	-6.38e-05		18.2964	58.0622
	5.15456	0.00021952		5.52209	-6.34e-05		18.3046	57.8756
	5.16275	0.00021424		5.53086	-6.29e-05		18.3128	57.6889
	5.17094	0.00020904		5.53963	-6.29e-05		18.321	57.5033
	5.17913	0.00020397		5.5484	-6.29e-05		18.3292	57.3181
	5.18732	0.00019915		5.55717	-6.05e-05		18.3374	57.1341
	5.19551	0.0001945		5.56595	-5.87e-05		18.3456	56.9543
	5.2037	0.00018982		5.57472	-5.79e-05		18.3538	56.7802
	5.21189	0.00018506		5.58349	-5.78e-05		18.362	56.6041
	5.22008	0.00018031		5.59226	-5.65e-05		18.3701	56.4225
	5.22827	0.00017598		5.60103	-5.58e-05		18.3783	56.2384
	5.23646	0.0001728		5.60981	-5.54e-05		18.3865	56.0545
	5.24465	0.00017124		5.61858	-5.53e-05		18.3947	55.8724
	5.25284	0.00017084		5.62735	-5.53e-05		18.4029	55.6923
	5.26103	0.00017054		5.63612	-5.53e-05		18.4111	55.5127
	5.26922	0.00016942		5.64489	-5.8e-05		18.4193	55.3341
	5.27741	0.00016709		5.65367	-5.6e-05		18.4275	55.1579
	5.2856	0.00016385		5.66244	-5.52e-05		18.4357	54.9822
	5.29379	0.00016047		5.67121	-5.31e-05		18.4439	54.8052
	5.30198	0.00015803		5.67998	-5.28e-05		18.452	54.629
	5.31017	0.00015731		5.68875	-5.29e-05		18.4602	54.454
	5.31835	0.00015792		5.69753	-5.29e-05		18.4684	54.2789
	5.32654	0.00015871		5.7063	-5.36e-05		18.4766	54.1053
	5.33473	0.00015877		5.71507	-5.11e-05		18.4848	53.9327
	5.34292	0.00015782		5.72384	-5.07e-05		18.493	53.7594
	5.35111	0.00015638		5.73261	-5.06e-05		18.5012	53.5856
	5.3593	0.00015485		5.74139	-5.04e-05		18.5094	53.4124
	5.36749	0.00015316		5.75016	-4.88e-05		18.5176	53.2408
	5.37568	0.00015127		5.75893	-4.87e-05		18.5258	53.0709
	5.38387	0.00014979		5.7677	-4.86e-05		18.5339	52.9017
	5.39206	0.00014988		5.77647	-4.71e-05		18.5421	52.7318
	5.40025	0.00015197		5.78525	-4.64e-05		18.5503	52.5609
	5.40844	0.00015507		5.79402	-4.57e-05		18.5585	52.3892
	5.41663	0.00015769		5.80279	-4.57e-05		18.5667	52.218
	5.42482	0.00015906		5.81156	-4.46e-05		18.5749	52.0481
	5.43301	0.00015941		5.82033	-4.35e-05		18.5831	51.8795
	5.4412	0.00015933		5.82911	-4.35e-05		18.5913	51.7136
	5.44939	0.00015933		5.83788	-4.36e-05		18.5995	51.5478
	5.45758	0.00016037		5.84665	-4.43e-05		18.6077	51.3801
	5.46577	0.00016349		5.85542	-4.34e-05		18.6158	51.2111
	5.47396	0.00016884		5.86419	-4.29e-05		18.624	51.0422
	5.48215	0.00017603		5.87297	-4.25e-05		18.6322	50.8751
	5.49034	0.00018449		5.88174	-4.2e-05		18.6404	50.7103
	5.49853	0.00019287		5.89051	-4.07e-05		18.6486	50.5472
	5.50672	0.00019952		5.89928	-3.84e-05		18.6568	50.3851
	5.51491	0.00020356		5.90805	-3.86e-05		18.665	50.224
	5.5231	0.00020521		5.91683	-3.87e-05		18.6732	50.0634
	5.53129	0.00020522		5.9256	-3.93e-05		18.6814	49.9044
	5.53948	0.00020483		5.93437	-3.88e-05		18.6896	49.7467
	5.54767	0.00020519		5.94314	-3.71e-05		18.6977	49.5882
	5.55586	0.00020638		5.95191	-3.53e-05		18.7059	49.4308
	5.56405	0.00020744		5.96069	-3.47e-05		18.7141	49.275
	5.57224	0.0002078		5.96946	-3.49e-05		18.7223	49.1194
	5.58043	0.00020787		5.97823	-3.51e-05		18.7305	48.9635
	5.58862	0.0002085		5.987	-3.23e-05		18.7387	48.8074
	5.59681	0.00021117		5.99577	-3.21e-05		18.7469	48.652
	5.605	0.00021867		6.00455	-3.16e-05		18.7551	48.4978
	5.61319	0.00023127		6.01332	-3.02e-05		18.7633	48.3442
	5.62138	0.00024298		6.02209	-3.01e-05		18.7714	48.1909
	5.62957	0.00024883		6.03086	-2.99e-05		18.7796	48.0378
	5.63776	0.00024996		6.03963	-2.89e-05		18.7878	47.8848
	5.64595	0.00024952		6.04841	-2.71e-05		18.796	47.7322
	5.65414	0.00024923		6.05718	-2.61e-05		18.8042	47.5803
	5.66233	0.00024923		6.06595	-2.58e-05		18.8124	47.4295
	5.67052	0.00024902		6.07472	-2.52e-05		18.8206	47.281
	5.67871	0.00024819		6.08349	-2.46e-05		18.8288	47.1339
	5.6869	0.00024671		6.09227	-2.41e-05		18.837	46.987
	5.69509	0.00024474		6.10104	-2.36e-05		18.8452	46.8417
	5.70327	0.00024231		6.10981	-2.32e-05		18.8533	46.6983
	5.71146	0.00023939		6.11858	-2.15e-05		18.8615	46.5567
	5.71965	0.00023616		6.12735	-2.06e-05		18.8697	46.4171
	5.72784	0.00023249		6.13613	-1.97e-05		18.8779	46.2789
	5.73603	0.00022792		6.1449	-1.93e-05		18.8861	46.1405
	5.74422	0.00022223		6.15367	-1.93e-05		18.8943	46.0002
	5.75241	0.00021582		6.16244	-1.93e-05		18.9025	45.8576
	5.7606	0.00020954		6.17121	-1.82e-05		18.9107	45.7138
	5.76879	0.00020411		6.17999	-1.83e-05		18.9189	45.5698
	5.77698	0.00019944		6.18876	-1.84e-05		18.9271	45.4259
	5.78517	0.00019478		6.19753	-1.62e-05		18.9352	45.2827
	5.79336	0.0001896		6.2063	-1.45e-05		18.9434	45.1409
	5.80155	0.00018397		6.21507	-1.28e-05		18.9516	44.9989
	5.80974	0.00017802		6.22385	-1.2e-05		18.9598	44.8573
	5.81793	0.00017167		6.23262	-1.13e-05		18.968	44.7165
	5.82612	0.00016488		6.24139	-1.14e-05		18.9762	44.5771
	5.83431	0.00015786		6.25016	-1.15e-05		18.9844	44.4403
	5.8425	0.00015092		6.25893	-1.19e-05		18.9926	44.3045
	5.85069	0.00014459		6.26771	-1.11e-05		19.0008	44.1681
	5.85888	0.00013991		6.27648	-1.08e-05		19.009	44.0299
	5.86707	0.00013767		6.28525	-1.05e-05		19.0171	43.8907
	5.87526	0.0001375		6.29402	-1.03e-05		19.0253	43.7521
	5.88345	0.00013838		6.30279	-1.06e-05		19.0335	43.6151
	5.89164	0.0001395		6.31157	-1.09e-05		19.0417	43.4794
	5.89983	0.00014038		6.32034	-1.07e-05		19.0499	43.346
	5.90802	0.00014076		6.32911	-7.56e-06		19.0581	43.215
	5.91621	0.00014075		6.33788	-6.67e-06		19.0663	43.0845
	5.9244	0.00014087		6.34665	-6.29e-06		19.0745	42.9548
	5.93259	0.00014121		6.35543	-6.1e-06		19.0827	42.8252
	5.94078	0.00014068		6.3642	-5.9e-06		19.0909	42.6937
	5.94897	0.00013822		6.37297	-5.53e-06		19.099	42.562
	5.95716	0.00013398		6.38174	-5.52e-06		19.1072	42.432
	5.96535	0.00012923		6.39051	-5.51e-06		19.1154	42.3036
	5.97354	0.00012538		6.39929	-3.14e-06		19.1236	42.1753
	5.98173	0.00012288		6.40806	-2.13e-06		19.1318	42.0453
	5.98992	0.00012104		6.41683	-1.11e-06		19.14	41.9143
	5.99811	0.00011886		6.4256	3.8e-07		19.1482	41.7838
	6.0063	0.00011598		6.43437	9.01e-07		19.1564	41.6546
	6.01449	0.00011304		6.44315	9.56e-07		19.1646	41.5261
	6.02268	0.00011073		6.45192	7.79e-07		19.1727	41.3981
	6.03087	0.0001088		6.46069	6.02e-07		19.1809	41.27
	6.03906	0.00010655		6.46946	-7.86e-07		19.1891	41.1438
	6.04725	0.00010347		6.47823	-3.68e-07		19.1973	41.0233
	6.05544	9.95e-05		6.48701	-1.95e-07		19.2055	40.9102
	6.06363	9.52e-05		6.49578	-2.29e-08		19.2137	40.8048
	6.07182	9.13e-05		6.50455	1.71e-07		19.2219	40.7041
	6.08001	8.78e-05		6.51332	3.56e-08		19.2301	40.605
	6.08819	8.47e-05		6.52209	-1e-07		19.2383	40.5034
	6.09638	8.18e-05		6.53087	8.13e-07		19.2465	40.3932
	6.10457	7.89e-05		6.53964	1.19e-06		19.2546	40.2727
	6.11276	7.59e-05		6.54841	1.29e-06		19.2628	40.1465
	6.12095	7.29e-05		6.55718	1.78e-07		19.271	40.0189
	6.12914	7.01e-05		6.56595	-9.37e-07		19.2792	39.8915
	6.13733	6.85e-05		6.57473	-1.13e-06		19.2874	39.7647
	6.14552	6.91e-05		6.5835	-1.32e-06		19.2956	39.6391
	6.15371	7.23e-05		6.59227	-3.36e-07		19.3038	39.5156
	6.1619	7.8e-05		6.60104	-5.08e-08		19.312	39.3942
	6.17009	8.52e-05		6.60981	2.34e-07		19.3202	39.273
	6.17828	9.21e-05		6.61859	7.06e-07		19.3284	39.1516
	6.18647	9.72e-05		6.62736	6.23e-07		19.3365	39.0307
	6.19466	9.98e-05		6.63613	5.4e-07		19.3447	38.9115
	6.20285	0.00010016		6.6449	-2.86e-07		19.3529	38.7937
	6.21104	9.88e-05		6.65367	1.38e-06		19.3611	38.6757
	6.21923	9.63e-05		6.66245	1.52e-06		19.3693	38.5575
	6.22742	9.33e-05		6.67122	1.66e-06		19.3775	38.4399
	6.23561	9.08e-05		6.67999	1.66e-06		19.3857	38.3227
	6.2438	9.02e-05		6.68876	1.67e-06		19.3939	38.205
	6.25199	9.19e-05		6.69753	4.46e-07		19.4021	38.0871
	6.26018	9.47e-05		6.70631	3.31e-07		19.4103	37.9699
	6.26837	9.67e-05		6.71508	1.36e-06		19.4184	37.8534
	6.27656	9.73e-05		6.72385	2.39e-06		19.4266	37.7376
	6.28475	9.71e-05		6.73262	2.94e-06		19.4348	37.6225
	6.29294	9.62e-05		6.74139	2.95e-06		19.443	37.5089
	6.30113	9.42e-05		6.75017	2.96e-06		19.4512	37.3979
	6.30932	9.09e-05		6.75894	3.91e-06		19.4594	37.2891
	6.31751	8.71e-05		6.76771	4.02e-06		19.4676	37.1823
	6.3257	8.37e-05		6.77648	4.14e-06		19.4758	37.0762
	6.33389	8.09e-05		6.78525	4.04e-06		19.484	36.9689
	6.34208	7.83e-05		6.79403	3.94e-06		19.4922	36.8594
	6.35027	7.54e-05		6.8028	3.49e-06		19.5003	36.7479
	6.35846	7.26e-05		6.81157	3.88e-06		19.5085	36.6355
	6.36665	7.05e-05		6.82034	4.08e-06		19.5167	36.5231
	6.37484	6.92e-05		6.82911	4.28e-06		19.5249	36.4116
	6.38303	6.82e-05		6.83789	4.61e-06		19.5331	36.3008
	6.39122	6.7e-05		6.84666	4.48e-06		19.5413	36.1911
	6.39941	6.53e-05		6.85543	4.35e-06		19.5495	36.0823
	6.4076	6.34e-05		6.8642	4.33e-06		19.5577	35.9749
	6.41579	6.15e-05		6.87297	4.32e-06		19.5659	35.8693
	6.42398	5.96e-05		6.88175	3.53e-06		19.574	35.7639
	6.43217	5.79e-05		6.89052	3.75e-06		19.5822	35.6594
	6.44036	5.65e-05		6.89929	3.65e-06		19.5904	35.5557
	6.44855	5.53e-05		6.90806	3.55e-06		19.5986	35.4507
	6.45674	5.37e-05		6.91683	2.31e-06		19.6068	35.3425
	6.46493	5.17e-05		6.92561	1.06e-06		19.615	35.2324
	6.47311	4.97e-05		6.93438	-5.83e-07		19.6232	35.1238
	6.4813	4.9e-05		6.94315	-7.79e-07		19.6314	35.0178
	6.48949	5.05e-05		6.95192	4.32e-07		19.6396	34.9133
	6.49768	5.39e-05		6.96069	1.64e-06		19.6478	34.8099
	6.50587	5.79e-05		6.96947	2.9e-06		19.6559	34.7087
	6.51406	6.18e-05		6.97824	2.7e-06		19.6641	34.6101
	6.52225	6.54e-05		6.98701	2.51e-06		19.6723	34.5128
	6.53044	6.79e-05		6.99578	3.03e-06		19.6805	34.4159
	6.53863	6.94e-05		7.00455	2.99e-06		19.6887	34.3187
	6.54682	7.03e-05		7.01333	2.96e-06		19.6969	34.2212
	6.55501	7.18e-05		7.0221	5.1e-06		19.7051	34.123
	6.5632	7.43e-05		7.03087	5.21e-06		19.7133	34.0228
	6.57139	7.79e-05		7.03964	5.33e-06		19.7215	33.921
	6.57958	8.18e-05		7.04841	5.26e-06		19.7297	33.8188
	6.58777	8.54e-05		7.05719	5.2e-06		19.7378	33.7168
	6.59596	8.87e-05		7.06596	4.64e-06		19.746	33.6155
	6.60415	9.23e-05		7.07473	4.56e-06		19.7542	33.5148
	6.61234	9.65e-05		7.0835	4.48e-06		19.7624	33.4142
	6.62053	0.00010132		7.09227	3.75e-06		19.7706	33.3139
	6.62872	0.00010631		7.10105	2.48e-06		19.7788	33.2143
	6.63691	0.00011111		7.10982	1.21e-06		19.787	33.1156
	6.6451	0.00011554		7.11859	6.01e-07		19.7952	33.0177
	6.65329	0.00011973		7.12736	1.84e-07		19.8034	32.9197
	6.66148	0.00012392		7.13613	-2.33e-07		19.8116	32.8212
	6.66967	0.00012799		7.14491	-1.71e-06		19.8197	32.7233
	6.67786	0.00013129		7.15368	9.89e-07		19.8279	32.6256
	6.68605	0.00013326		7.16245	1.33e-06		19.8361	32.529
	6.69424	0.00013408		7.17122	1.67e-06		19.8443	32.4354
	6.70243	0.00013459		7.17999	3.27e-06		19.8525	32.3434
	6.71062	0.00013528		7.18877	3.79e-06		19.8607	32.2509
	6.71881	0.00013594		7.19754	3.72e-06		19.8689	32.1578
	6.727	0.00013661		7.20631	3.66e-06		19.8771	32.0635
	6.73519	0.00013797		7.21508	2.99e-06		19.8853	31.9676
	6.74338	0.00014102		7.22385	5.19e-06		19.8934	31.8715
	6.75157	0.00014535		7.23263	5.3e-06		19.9016	31.7764
	6.75976	0.00014852		7.2414	5.31e-06		19.9098	31.6831
	6.76795	0.00014905		7.25017	5.33e-06		19.918	31.5925
	6.77614	0.00014782		7.25894	4.49e-06		19.9262	31.5039
	6.78433	0.00014579		7.26771	5.61e-06		19.9344	31.4148
	6.79252	0.00014306		7.27649	7.5e-06		19.9426	31.3243
	6.80071	0.00013996		7.28526	7.57e-06		19.9508	31.2338
	6.8089	0.00013747		7.29403	7.64e-06		19.959	31.1446
	6.81709	0.00013618		7.3028	7.85e-06		19.9672	31.0563
	6.82528	0.00013587		7.31157	8.17e-06		19.9753	30.967
	6.83347	0.00013596		7.32035	8.84e-06		19.9835	30.8763
	6.84166	0.00013586		7.32912	9.49e-06		19.9917	30.7855
	6.84985	0.00013515		7.33789	9.77e-06		19.9999	30.6977
	6.85803	0.00013396		7.34666	1.01e-05		20.0081	30.6142
	6.86622	0.00013298		7.35543	1.07e-05		20.0163	30.5328
	6.87441	0.00013258		7.36421	1.07e-05		20.0245	30.4499
	6.8826	0.00013255		7.37298	1.06e-05		20.0327	30.3647
	6.89079	0.00013252		7.38175	1.21e-05		20.0409	30.2779
	6.89898	0.00013214		7.39052	1.35e-05		20.0491	30.1901
	6.90717	0.00013111		7.39929	1.37e-05		20.0572	30.1017
	6.91536	0.00012947		7.40807	1.39e-05		20.0654	30.0151
	6.92355	0.0001275		7.41684	1.48e-05		20.0736	29.9293
	6.93174	0.00012531		7.42561	1.75e-05		20.0818	29.8402
	6.93993	0.00012267		7.43438	1.88e-05		20.09	29.7485
	6.94812	0.00011948		7.44315	2.01e-05		20.0982	29.6568
	6.95631	0.0001163		7.45193	2.12e-05		20.1064	29.5663
	6.9645	0.00011425		7.4607	2.36e-05		20.1146	29.4772
	6.97269	0.00011384		7.46947	2.37e-05		20.1228	29.3882
	6.98088	0.00011425		7.47824	2.38e-05		20.131	29.2981
	6.98907	0.00011447		7.48701	2.51e-05		20.1391	29.2077
	6.99726	0.00011447		7.49579	2.63e-05		20.1473	29.1183
	7.00545	0.00011487		7.50456	2.68e-05		20.1555	29.0303
	7.01364	0.00011596		7.51333	2.71e-05		20.1637	28.9426
	7.02183	0.00011743		7.5221	2.74e-05		20.1719	28.8548
	7.03002	0.00011864		7.53087	2.94e-05		20.1801	28.7669
	7.03821	0.00011882		7.53965	3.19e-05		20.1883	28.6799
	7.0464	0.00011749		7.54842	3.44e-05		20.1965	28.5939
	7.05459	0.00011483		7.55719	3.56e-05		20.2047	28.509
	7.06278	0.00011151		7.56596	3.59e-05		20.2129	28.4243
	7.07097	0.00010807		7.57473	3.61e-05		20.221	28.3392
	7.07916	0.00010505		7.58351	4.02e-05		20.2292	28.2546
	7.08735	0.00010295		7.59228	4.34e-05		20.2374	28.1717
	7.09554	0.00010163		7.60105	4.35e-05		20.2456	28.0892
	7.10373	0.00010054		7.60982	4.35e-05		20.2538	28.0058
	7.11192	9.94e-05		7.61859	4.34e-05		20.262	27.9214
	7.12011	9.8e-05		7.62737	4.28e-05		20.2702	27.8364
	7.1283	9.63e-05		7.63614	4.5e-05		20.2784	27.7513
	7.13649	9.43e-05		7.64491	4.7e-05		20.2866	27.6672
	7.14468	9.21e-05		7.65368	4.9e-05		20.2947	27.5838
	7.15287	8.99e-05		7.66245	5.14e-05		20.3029	27.5007
	7.16106	8.75e-05		7.67123	5.26e-05		20.3111	27.4181
	7.16925	8.49e-05		7.68	5.37e-05		20.3193	27.3353
	7.17744	8.16e-05		7.68877	5.54e-05		20.3275	27.2526
	7.18563	7.74e-05		7.69754	5.82e-05		20.3357	27.1699
	7.19382	7.26e-05		7.70631	6.04e-05		20.3439	27.0872
	7.20201	6.72e-05		7.71509	6.42e-05		20.3521	27.0045
	7.2102	6.16e-05		7.72386	6.68e-05		20.3603	26.9217
	7.21839	5.67e-05		7.73263	6.72e-05		20.3685	26.8402
	7.22658	5.33e-05		7.7414	6.91e-05		20.3766	26.7607
	7.23477	5.12e-05		7.75017	7e-05		20.3848	26.6815
	7.24295	4.92e-05		7.75895	7.09e-05		20.393	26.6005
	7.25114	4.64e-05		7.76772	7.54e-05		20.4012	26.5185
	7.25933	4.3e-05		7.77649	7.8e-05		20.4094	26.4365
	7.26752	4.01e-05		7.78526	7.89e-05		20.4176	26.3548
	7.27571	3.87e-05		7.79403	8.17e-05		20.4258	26.2734
	7.2839	4.03e-05		7.80281	8.36e-05		20.434	26.1912
	7.29209	4.55e-05		7.81158	8.64e-05		20.4422	26.1085
	7.30028	5.33e-05		7.82035	8.88e-05		20.4504	26.0264
	7.30847	6.07e-05		7.82912	8.91e-05		20.4585	25.9452
	7.31666	6.52e-05		7.83789	9.23e-05		20.4667	25.864
	7.32485	6.57e-05		7.84667	9.45e-05		20.4749	25.7828
	7.33304	6.34e-05		7.85544	9.67e-05		20.4831	25.7026
	7.34123	5.98e-05		7.86421	0.00010142		20.4913	25.6237
	7.34942	5.59e-05		7.87298	0.00010298		20.4995	25.5443
	7.35761	5.18e-05		7.88175	0.00010455		20.5077	25.4637
	7.3658	4.77e-05		7.89053	0.00010683		20.5159	25.3826
	7.37399	4.35e-05		7.8993	0.00010962		20.5241	25.3016
	7.38218	3.93e-05		7.90807	0.00011077		20.5323	25.2204
	7.39037	3.51e-05		7.91684	0.00011417		20.5404	25.1388
	7.39856	3.04e-05		7.92561	0.0001162		20.5486	25.0568
	7.40675	2.52e-05		7.93439	0.00011801		20.5568	24.9745
	7.41494	2.01e-05		7.94316	0.00012237		20.565	24.8931
	7.42313	1.63e-05		7.95193	0.00012254		20.5732	24.8133
	7.43132	1.33e-05		7.9607	0.00012488		20.5814	24.7333
	7.43951	1.05e-05		7.96947	0.00012784		20.5896	24.6518
	7.4477	7.66e-06		7.97825	0.00012791		20.5978	24.5701
	7.45589	5.37e-06		7.98702	0.00013141		20.606	24.4899
	7.46408	4.17e-06		7.99579	0.00013529		20.6142	24.4115
	7.47227	4.05e-06		8.00456	0.00013601		20.6223	24.3341
	7.48046	4.32e-06		8.01333	0.00013858		20.6305	24.2566
	7.48865	4.23e-06		8.02211	0.00014234		20.6387	24.1792
	7.49684	3.52e-06		8.03088	0.00014493		20.6469	24.1015
	7.50503	2.64e-06		8.03965	0.00014677		20.6551	24.0222
	7.51322	2.42e-06		8.04842	0.00014814		20.6633	23.9419
	7.52141	3.59e-06		8.05719	0.0001529		20.6715	23.8617
	7.5296	6.33e-06		8.06597	0.00015883		20.6797	23.7831
	7.53779	9.86e-06		8.07474	0.0001632		20.6879	23.7047
	7.54598	1.32e-05		8.08351	0.00016488		20.696	23.624
	7.55417	1.59e-05		8.09228	0.00016625		20.7042	23.542
	7.56236	1.82e-05		8.10105	0.0001701		20.7124	23.4603
	7.57055	2.02e-05		8.10983	0.00017387		20.7206	23.3787
	7.57874	2.23e-05		8.1186	0.00018068		20.7288	23.297
	7.58693	2.47e-05		8.12737	0.0001811		20.737	23.2154
	7.59512	2.78e-05		8.13614	0.00018153		20.7452	23.1341
	7.60331	3.12e-05		8.14491	0.00018645		20.7534	23.0528
	7.6115	3.42e-05		8.15369	0.00018766		20.7616	22.971
	7.61968	3.69e-05		8.16246	0.00018886		20.7698	22.8895
	7.62787	3.99e-05		8.17123	0.00019178		20.7779	22.8085
	7.63606	4.39e-05		8.18	0.00019806		20.7861	22.7272
	7.64425	4.81e-05		8.18877	0.00019995		20.7943	22.6462
	7.65244	5.15e-05		8.19755	0.00020559		20.8025	22.5657
	7.66063	5.36e-05		8.20632	0.00020753		20.8107	22.4836
	7.66882	5.44e-05		8.21509	0.00020946		20.8189	22.4006
	7.67701	5.43e-05		8.22386	0.00021526		20.8271	22.3177
	7.6852	5.37e-05		8.23263	0.00021846		20.8353	22.2353
	7.69339	5.3e-05		8.24141	0.00021851		20.8435	22.1526
	7.70158	5.23e-05		8.25018	0.00022383		20.8517	22.0675
	7.70977	5.17e-05		8.25895	0.00022635		20.8598	21.9817
	7.71796	5.1e-05		8.26772	0.00022788		20.868	21.8982
	7.72615	5.01e-05		8.27649	0.00023345		20.8762	21.8169
	7.73434	4.92e-05		8.28527	0.00023653		20.8844	21.7354
	7.74253	4.86e-05		8.29404	0.0002383		20.8926	21.6536
	7.75072	4.83e-05		8.30281	0.00024209		20.9008	21.5715
	7.75891	4.86e-05		8.31158	0.0002438		20.909	21.4902
	7.7671	4.99e-05		8.32035	0.0002463		20.9172	21.4113
	7.77529	5.21e-05		8.32913	0.00024963		20.9254	21.3353
	7.78348	5.46e-05		8.3379	0.00025184		20.9336	21.2611
	7.79167	5.67e-05		8.34667	0.00025638		20.9417	21.1858
	7.79986	5.81e-05		8.35544	0.00026057		20.9499	21.1082
	7.80805	5.84e-05		8.36421	0.00026119		20.9581	21.0304
	7.81624	5.76e-05		8.37299	0.0002625		20.9663	20.9535
	7.82443	5.63e-05		8.38176	0.00026723		20.9745	20.8776
	7.83262	5.47e-05		8.39053	0.00027084		20.9827	20.8012
	7.84081	5.32e-05		8.3993	0.00027283		20.9909	20.7239
	7.849	5.21e-05		8.40807	0.00027401		20.9991	20.6466
	7.85719	5.2e-05		8.41685	0.00027581		21.0073	20.5707
	7.86538	5.29e-05		8.42562	0.00027987		21.0155	20.4963
	7.87357	5.49e-05		8.43439	0.00028111		21.0236	20.4221
	7.88176	5.75e-05		8.44316	0.00028156		21.0318	20.3465
	7.88995	6.04e-05		8.45193	0.00028675		21.04	20.2695
	7.89814	6.35e-05		8.46071	0.00028752		21.0482	20.1926
	7.90633	6.65e-05		8.46948	0.00028829		21.0564	20.1161
	7.91452	6.91e-05		8.47825	0.00028939		21.0646	20.043
	7.92271	7.1e-05		8.48702	0.0002905		21.0728	19.9701
	7.9309	7.2e-05		8.49579	0.00029127		21.081	19.8931
	7.93909	7.22e-05		8.50457	0.00029155		21.0892	19.8138
	7.94728	7.2e-05		8.51334	0.00029183		21.0973	19.7357
	7.95547	7.16e-05		8.52211	0.00029365		21.1055	19.6609
	7.96366	7.17e-05		8.53088	0.00029521		21.1137	19.5905
	7.97185	7.27e-05		8.53965	0.00029677		21.1219	19.5229
	7.98004	7.46e-05		8.54843	0.00029707		21.1301	19.4537
	7.98823	7.71e-05		8.5572	0.00029676		21.1383	19.3815
	7.99642	7.94e-05		8.56597	0.00029645		21.1465	19.3079
	8.0046	8.02e-05		8.57474	0.00029696		21.1547	19.2323
	8.01279	7.94e-05		8.58351	0.00029696		21.1629	19.1562
	8.02098	7.76e-05		8.59229	0.00029696		21.1711	19.0804
	8.02917	7.54e-05		8.60106	0.00029853		21.1792	19.0059
	8.03736	7.26e-05		8.60983	0.0002984		21.1874	18.9325
	8.04555	6.86e-05		8.6186	0.00029827		21.1956	18.8599
	8.05374	6.34e-05		8.62737	0.00029773		21.2038	18.7898
	8.06193	5.78e-05		8.63615	0.00029619		21.212	18.7235
	8.07012	5.27e-05		8.64492	0.0002961		21.2202	18.6564
	8.07831	4.86e-05		8.65369	0.00029634		21.2284	18.5843
	8.0865	4.52e-05		8.66246	0.00029618		21.2366	18.5084
	8.09469	4.2e-05		8.67123	0.00029602		21.2448	18.4316
	8.10288	3.93e-05		8.68001	0.00029574		21.253	18.3555
	8.11107	3.73e-05		8.68878	0.00029547		21.2611	18.2812
	8.11926	3.6e-05		8.69755	0.000291		21.2693	18.2084
	8.12745	3.5e-05		8.70632	0.00028927		21.2775	18.1371
	8.13564	3.44e-05		8.71509	0.00028616		21.2857	18.0696
	8.14383	3.53e-05		8.72387	0.00028264		21.2939	18.0039
	8.15202	3.87e-05		8.73264	0.00028244		21.3021	17.9369
	8.16021	4.36e-05		8.74141	0.00028008		21.3103	17.8689
	8.1684	4.77e-05		8.75018	0.00027886		21.3185	17.7992
	8.17659	4.96e-05		8.75895	0.00027661		21.3267	17.7275
	8.18478	4.99e-05		8.76773	0.00027436		21.3349	17.6542
	8.19297	5.11e-05		8.7765	0.00026984		21.343	17.5807
	8.20116	5.46e-05		8.78527	0.00026977		21.3512	17.5072
	8.20935	5.97e-05		8.79404	0.00026666		21.3594	17.4321
	8.21754	6.37e-05		8.80281	0.00026327		21.3676	17.355
	8.22573	6.46e-05		8.81159	0.00026174		21.3758	17.2762
	8.23392	6.21e-05		8.82036	0.0002602		21.384	17.1965
	8.24211	5.77e-05		8.82913	0.00025486		21.3922	17.1186
	8.2503	5.34e-05		8.8379	0.00025317		21.4004	17.0458
	8.25849	5.03e-05		8.84667	0.00025183		21.4086	16.9737
	8.26668	4.85e-05		8.85545	0.0002491		21.4167	16.8989
	8.27487	4.82e-05		8.86422	0.00024379		21.4249	16.8264
	8.28306	4.89e-05		8.87299	0.0002411		21.4331	16.7576
	8.29125	4.97e-05		8.88176	0.00023953		21.4413	16.692
	8.29944	4.97e-05		8.89053	0.00023539		21.4495	16.6276
	8.30763	4.87e-05		8.89931	0.00023424		21.4577	16.5637
	8.31582	4.74e-05		8.90808	0.00023282		21.4659	16.5001
	8.32401	4.64e-05		8.91685	0.00022913		21.4741	16.4363
	8.3322	4.56e-05		8.92562	0.00022565		21.4823	16.3732
	8.34039	4.46e-05		8.93439	0.00022113		21.4905	16.3116
	8.34858	4.33e-05		8.94317	0.00021673		21.4986	16.2506
	8.35677	4.22e-05		8.95194	0.00021608		21.5068	16.1893
	8.36496	4.08e-05		8.96071	0.00021331		21.515	16.128
	8.37315	3.82e-05		8.96948	0.00020849		21.5232	16.068
	8.38134	3.43e-05		8.97825	0.00020708		21.5314	16.0114
	8.38952	2.97e-05		8.98703	0.00020275		21.5396	15.9563
	8.39771	2.61e-05		8.9958	0.00019578		21.5478	15.8968
	8.4059	2.42e-05		9.00457	0.00019495		21.556	15.8287
	8.41409	2.33e-05		9.01334	0.0001931		21.5642	15.7534
	8.42228	2.19e-05		9.02211	0.00019126		21.5724	15.6752
	8.43047	1.94e-05		9.03089	0.0001894		21.5805	15.5986
	8.43866	1.63e-05		9.03966	0.00018629		21.5887	15.5259
	8.44685	1.36e-05		9.04843	0.00018013		21.5969	15.4568
	8.45504	1.12e-05		9.0572	0.00017936		21.6051	15.3891
	8.46323	8.62e-06		9.06597	0.00017661		21.6133	15.3222
	8.47142	5.41e-06		9.07475	0.0001693		21.6215	15.2572
	8.47961	2.26e-06		9.08352	0.00016843		21.6297	15.1952
	8.4878	2.78e-07		9.09229	0.00016722		21.6379	15.1358
	8.49599	-8.22e-08		9.10106	0.00016236		21.6461	15.0786
	8.50418	7.73e-07		9.10983	0.00015878		21.6543	15.0235
	8.51237	1.92e-06		9.11861	0.00015389		21.6624	14.9685
	8.52056	2.57e-06		9.12738	0.0001496		21.6706	14.912
	8.52875	2.95e-06		9.13615	0.00014877		21.6788	14.8523
	8.53694	4.32e-06		9.14492	0.0001474		21.687	14.7913
	8.54513	7.41e-06		9.15369	0.00014531		21.6952	14.7318
	8.55332	1.13e-05		9.16247	0.00014173		21.7034	14.6733
	8.56151	1.47e-05		9.17124	0.00013753		21.7116	14.6147
	8.5697	1.72e-05		9.18001	0.0001369		21.7198	14.556
	8.57789	1.86e-05		9.18878	0.00013617		21.728	14.496
	8.58608	1.86e-05		9.19755	0.00012992		21.7362	14.4333
	8.59427	1.75e-05		9.20633	0.00012603		21.7443	14.3693
	8.60246	1.64e-05		9.2151	0.00012543		21.7525	14.3055
	8.61065	1.64e-05		9.22387	0.00012303		21.7607	14.2418
	8.61884	1.75e-05		9.23264	0.00012221		21.7689	14.1783
	8.62703	1.89e-05		9.24141	0.00011933		21.7771	14.1161
	8.63522	1.98e-05		9.25019	0.00011319		21.7853	14.0567
	8.64341	2e-05		9.25896	0.00011203		21.7935	13.9999
	8.6516	1.98e-05		9.26773	0.00011104		21.8017	13.9446
	8.65979	1.96e-05		9.2765	0.00011004		21.8099	13.8882
	8.66798	2.01e-05		9.28527	0.0001069		21.818	13.8273
	8.67617	2.34e-05		9.29405	0.00010348		21.8262	13.7622
	8.68436	3.34e-05		9.30282	0.00010133		21.8344	13.6964
	8.69255	5.4e-05		9.31159	0.00010016		21.8426	13.6311
	8.70074	8.5e-05		9.32036	9.89e-05		21.8508	13.5667
	8.70893	0.00011826		9.32913	9.68e-05		21.859	13.5042
	8.71712	0.00014397		9.33791	9.5e-05		21.8672	13.4437
	8.72531	0.00015815		9.34668	9.06e-05		21.8754	13.3847
	8.7335	0.00016213		9.35545	8.77e-05		21.8836	13.3269
	8.74169	0.00015915		9.36422	8.69e-05		21.8918	13.2694
	8.74988	0.00015309		9.37299	8.62e-05		21.8999	13.2113
	8.75807	0.00014673		9.38177	8.43e-05		21.9081	13.1529
	8.76626	0.00014061		9.39054	8.37e-05		21.9163	13.0958
	8.77444	0.00013429		9.39931	7.93e-05		21.9245	13.0414
	8.78263	0.00012775		9.40808	7.71e-05		21.9327	12.9857
	8.79082	0.00012217		9.41685	7.56e-05		21.9409	12.9313
	8.79901	0.0001192		9.42563	7.15e-05		21.9491	12.8823
	8.8072	0.00011898		9.4344	7.07e-05		21.9573	12.8373
	8.81539	0.00011967		9.44317	6.99e-05		21.9655	12.7927
	8.82358	0.00011925		9.45194	6.82e-05		21.9737	12.7456
	8.83177	0.0001166		9.46071	6.75e-05		21.9818	12.695
	8.83996	0.00011196		9.46949	6.59e-05		21.99	12.6427
	8.84815	0.00010703		9.47826	6.43e-05		21.9982	12.5915
	8.85634	0.00010318		9.48703	6.42e-05		22.0064	12.5432
	8.86453	0.00010019		9.4958	6.41e-05		22.0146	12.4993
	8.87272	9.72e-05		9.50457	6e-05		22.0228	12.46
	8.88091	9.42e-05		9.51335	5.98e-05		22.031	12.4227
	8.8891	9.17e-05		9.52212	5.96e-05		22.0392	12.3833
	8.89729	9.02e-05		9.53089	5.85e-05		22.0474	12.3393
	8.90548	9.02e-05		9.53966	5.79e-05		22.0556	12.2934
	8.91367	9.16e-05		9.54843	5.72e-05		22.0637	12.2514
	8.92186	9.31e-05		9.55721	5.46e-05		22.0719	12.2165
	8.93005	9.28e-05		9.56598	5.45e-05		22.0801	12.1869
	8.93824	9.06e-05		9.57475	5.44e-05		22.0883	12.1581
	8.94643	8.76e-05		9.58352	5.51e-05		22.0965	12.1265
	8.95462	8.45e-05		9.59229	5.55e-05		22.1047	12.0908
	8.96281	8.09e-05		9.60107	5.58e-05		22.1129	12.0506
	8.971	7.63e-05		9.60984	5.63e-05		22.1211	12.006
	8.97919	7.08e-05		9.61861	5.63e-05		22.1293	11.9598
	8.98738	6.47e-05		9.62738	5.64e-05		22.1375	11.9142
	8.99557	5.8e-05		9.63615	5.75e-05		22.1456	11.8687
	9.00376	5.1e-05		9.64493	5.77e-05		22.1538	11.8242
	9.01195	4.39e-05		9.6537	5.74e-05		22.162	11.7804
	9.02014	3.7e-05		9.66247	5.72e-05		22.1702	11.7356
	9.02833	3.07e-05		9.67124	5.74e-05		22.1784	11.6906
	9.03652	2.54e-05		9.68001	5.91e-05		22.1866	11.646
	9.04471	2.19e-05		9.68879	5.95e-05		22.1948	11.6038
	9.0529	2.04e-05		9.69756	5.99e-05		22.203	11.5643
	9.06109	2.02e-05		9.70633	6.1e-05		22.2112	11.5267
	9.06928	2.03e-05		9.7151	6.11e-05		22.2193	11.4911
	9.07747	1.93e-05		9.72387	6.08e-05		22.2275	11.4571
	9.08566	1.67e-05		9.73265	6.06e-05		22.2357	11.4218
	9.09385	1.26e-05		9.74142	6.21e-05		22.2439	11.3826
	9.10204	7.44e-06		9.75019	6.38e-05		22.2521	11.3414
	9.11023	2.02e-06		9.75896	6.51e-05		22.2603	11.3014
	9.11842	-3.31e-06		9.76773	6.54e-05		22.2685	11.2627
	9.12661	-8.59e-06		9.77651	6.57e-05		22.2767	11.224
	9.1348	-1.39e-05		9.78528	6.73e-05		22.2849	11.1843
	9.14299	-1.91e-05		9.79405	6.72e-05		22.2931	11.1459
	9.15118	-2.35e-05		9.80282	6.72e-05		22.3012	11.1092
	9.15936	-2.7e-05		9.81159	6.81e-05		22.3094	11.0747
	9.16755	-2.98e-05		9.82037	6.84e-05		22.3176	11.0476
	9.17574	-3.21e-05		9.82914	6.87e-05		22.3258	11.028
	9.18393	-3.39e-05		9.83791	6.96e-05		22.334	11.0071
	9.19212	-3.47e-05		9.84668	6.95e-05		22.3422	10.9787
	9.20031	-3.46e-05		9.85545	6.94e-05		22.3504	10.9454
	9.2085	-3.33e-05		9.86423	7.27e-05		22.3586	10.9123
	9.21669	-3.07e-05		9.873	7.38e-05		22.3668	10.8813
	9.22488	-2.73e-05		9.88177	7.4e-05		22.375	10.8533
	9.23307	-2.38e-05		9.89054	7.43e-05		22.3831	10.8286
	9.24126	-2.12e-05		9.89931	7.47e-05		22.3913	10.8078
	9.24945	-2.06e-05		9.90809	7.65e-05		22.3995	10.7879
	9.25764	-2.29e-05		9.91686	8.03e-05		22.4077	10.7615
	9.26583	-2.71e-05		9.92563	8.1e-05		22.4159	10.729
	9.27402	-3.07e-05		9.9344	8.18e-05		22.4241	10.6957
	9.28221	-3.24e-05		9.94317	8.21e-05		22.4323	10.6651
	9.2904	-3.3e-05		9.95195	8.24e-05		22.4405	10.639
	9.29859	-3.38e-05		9.96072	8.37e-05		22.4487	10.6172
	9.30678	-3.52e-05		9.96949	8.76e-05		22.4569	10.6036
	9.31497	-3.66e-05		9.97826	8.94e-05		22.465	10.5952
	9.32316	-3.66e-05		9.98703	9.23e-05		22.4732	10.5819
	9.33135	-3.43e-05		9.99581	9.31e-05		22.4814	10.5603
	9.33954	-3.07e-05		10.0046	9.39e-05		22.4896	10.5383
	9.34773	-2.77e-05		10.0133	9.51e-05		22.4978	10.5221
	9.35592	-2.68e-05		10.0221	9.59e-05		22.506	10.5097
	9.36411	-2.82e-05		10.0309	9.85e-05		22.5142	10.4984
	9.3723	-3.1e-05		10.0397	9.88e-05		22.5224	10.4949
	9.38049	-3.41e-05		10.0484	9.92e-05		22.5306	10.4965
	9.38868	-3.72e-05		10.0572	0.00010179		22.5387	10.4911
	9.39687	-4.04e-05		10.066	0.00010448		22.5469	10.4735
	9.40506	-4.36e-05		10.0748	0.00010466		22.5551	10.45
	9.41325	-4.7e-05		10.0835	0.00010531		22.5633	10.4278
	9.42144	-5.12e-05		10.0923	0.00010551		22.5715	10.4088
	9.42963	-5.64e-05		10.1011	0.00010571		22.5797	10.3907
	9.43782	-6.23e-05		10.1098	0.00010755		22.5879	10.3709
	9.44601	-6.81e-05		10.1186	0.00010774		22.5961	10.3485
	9.4542	-7.3e-05		10.1274	0.00010794		22.6043	10.3259
	9.46239	-7.57e-05		10.1362	0.00011372		22.6125	10.3059
	9.47058	-7.48e-05		10.1449	0.00011394		22.6206	10.289
	9.47877	-7.04e-05		10.1537	0.00011415		22.6288	10.274
	9.48696	-6.36e-05		10.1625	0.00011793		22.637	10.2612
	9.49515	-5.69e-05		10.1712	0.00011906		22.6452	10.2497
	9.50334	-5.29e-05		10.18	0.00012019		22.6534	10.2385
	9.51153	-5.25e-05		10.1888	0.00012428		22.6616	10.2304
	9.51972	-5.44e-05		10.1976	0.00012571		22.6698	10.2256
	9.52791	-5.66e-05		10.2063	0.00012714		22.678	10.2223
	9.5361	-5.8e-05		10.2151	0.00012803		22.6862	10.2192
	9.54428	-5.87e-05		10.2239	0.00013143		22.6944	10.215
	9.55247	-5.9e-05		10.2326	0.00013218		22.7025	10.2109
	9.56066	-5.9e-05		10.2414	0.00013248		22.7107	10.2086
	9.56885	-5.81e-05		10.2502	0.00013277		22.7189	10.2098
	9.57704	-5.49e-05		10.259	0.00013634		22.7271	10.2147
	9.58523	-4.91e-05		10.2677	0.00014054		22.7353	10.2208
	9.59342	-4.15e-05		10.2765	0.00014112		22.7435	10.2255
	9.60161	-3.36e-05		10.2853	0.0001415		22.7517	10.2304
	9.6098	-2.64e-05		10.2941	0.00014444		22.7599	10.234
	9.61799	-2.07e-05		10.3028	0.00014799		22.7681	10.2333
	9.62618	-1.74e-05		10.3116	0.00015153		22.7763	10.2312
	9.63437	-1.64e-05		10.3204	0.00015266		22.7844	10.2294
	9.64256	-1.63e-05		10.3291	0.00015478		22.7926	10.2264
	9.65075	-1.68e-05		10.3379	0.00015638		22.8008	10.2211
	9.65894	-1.85e-05		10.3467	0.00015797		22.809	10.2138
	9.66713	-2.24e-05		10.3555	0.00015933		22.8172	10.2078
	9.67532	-2.86e-05		10.3642	0.00016033		22.8254	10.2065
	9.68351	-3.61e-05		10.373	0.00016134		22.8336	10.2093
	9.6917	-4.35e-05		10.3818	0.00016271		22.8418	10.214
	9.69989	-5e-05		10.3905	0.00016339		22.85	10.2191
	9.70808	-5.54e-05		10.3993	0.00016408		22.8582	10.2237
	9.71627	-6.05e-05		10.4081	0.00016718		22.8663	10.2274
	9.72446	-6.59e-05		10.4169	0.00017427		22.8745	10.231
	9.73265	-7.16e-05		10.4256	0.00017668		22.8827	10.2347
	9.74084	-7.63e-05		10.4344	0.0001771		22.8909	10.2415
	9.74903	-7.66e-05		10.4432	0.00017731		22.8991	10.2518
	9.75722	-6.87e-05		10.4519	0.00018145		22.9073	10.2652
	9.76541	-5.11e-05		10.4607	0.00018778		22.9155	10.2803
	9.7736	-2.82e-05		10.4695	0.00018892		22.9237	10.2943
	9.78179	-1.01e-05		10.4783	0.00019006		22.9319	10.3082
	9.78998	-2.56e-06		10.487	0.00019282		22.94	10.3229
	9.79817	-3.09e-06		10.4958	0.00019673		22.9482	10.3377
	9.80636	-6.13e-06		10.5046	0.00019709		22.9564	10.3535
	9.81455	-8.27e-06		10.5134	0.00019795		22.9646	10.3714
	9.82274	-7.99e-06		10.5221	0.00019956		22.9728	10.3954
	9.83093	-5.04e-06		10.5309	0.00020343		22.981	10.4393
	9.83912	-8.43e-07		10.5397	0.00020429		22.9892	10.5221
	9.84731	2.87e-06		10.5484	0.00020515		22.9974	10.64
	9.8555	5.28e-06		10.5572	0.00020811		23.0056	10.7496
	9.86369	5.99e-06		10.566	0.00020965		23.0138	10.8164
	9.87188	4.46e-06		10.5748	0.00021119		23.0219	10.8486
	9.88007	8.68e-07		10.5835	0.00021344		23.0301	10.8613
	9.88826	-3.41e-06		10.5923	0.00021896		23.0383	10.8556
	9.89645	-7.02e-06		10.6011	0.0002224		23.0465	10.8337
	9.90464	-9.56e-06		10.6098	0.00022723		23.0547	10.8044
	9.91283	-1.13e-05		10.6186	0.00023005		23.0629	10.773
	9.92102	-1.28e-05		10.6274	0.00023084		23.0711	10.7414
	9.9292	-1.45e-05		10.6362	0.00023233		23.0793	10.7101
	9.93739	-1.71e-05		10.6449	0.00023564		23.0875	10.6793
	9.94558	-2.08e-05		10.6537	0.00023931		23.0957	10.6498
	9.95377	-2.52e-05		10.6625	0.0002419		23.1038	10.6215
	9.96196	-2.95e-05		10.6712	0.0002432		23.112	10.5945
	9.97015	-3.29e-05		10.68	0.00024603		23.1202	10.573
	9.97834	-3.5e-05		10.6888	0.00025065		23.1284	10.5602
	9.98653	-3.61e-05		10.6976	0.00025288		23.1366	10.5629
	9.99472	-3.63e-05		10.7063	0.00025951		23.1448	10.5765
	10.0029	-3.45e-05		10.7151	0.0002618		23.153	10.5873
	10.0111	-2.9e-05		10.7239	0.00026409		23.1612	10.5951
	10.0193	-1.9e-05		10.7327	0.00027032		23.1694	10.5984
	10.0275	-6.28e-06		10.7414	0.00027369		23.1776	10.5979
	10.0357	5.91e-06		10.7502	0.00027433		23.1857	10.5953
	10.0439	1.55e-05		10.759	0.00027902		23.1939	10.5922
	10.0521	2.13e-05		10.7677	0.00028101		23.2021	10.5924
	10.0602	2.34e-05		10.7765	0.00028189		23.2103	10.597
	10.0684	2.2e-05		10.7853	0.00028633		23.2185	10.6004
	10.0766	1.83e-05		10.7941	0.00028956		23.2267	10.597
	10.0848	1.32e-05		10.8028	0.00029058		23.2349	10.5879
	10.093	7.59e-06		10.8116	0.00029604		23.2431	10.5798
	10.1012	2.01e-06		10.8204	0.00030015		23.2513	10.5799
	10.1094	-3.19e-06		10.8291	0.00030293		23.2595	10.5895
	10.1176	-7.76e-06		10.8379	0.00030875		23.2676	10.5997
	10.1258	-1.14e-05		10.8467	0.00031186		23.2758	10.6058
	10.1339	-1.38e-05		10.8555	0.00031452		23.284	10.6109
	10.1421	-1.56e-05		10.8642	0.00032046		23.2922	10.6186
	10.1503	-1.7e-05		10.873	0.00032451		23.3004	10.6306
	10.1585	-1.72e-05		10.8818	0.00032622		23.3086	10.6459
	10.1667	-1.41e-05		10.8905	0.00033036		23.3168	10.6632
	10.1749	-5.71e-06		10.8993	0.00033446		23.325	10.6809
	10.1831	6.82e-06		10.9081	0.00033799		23.3332	10.6962
	10.1913	2.05e-05		10.9169	0.00034198		23.3413	10.7099
	10.1995	3.28e-05		10.9256	0.00034369		23.3495	10.7264
	10.2077	4.11e-05		10.9344	0.00034963		23.3577	10.7442
	10.2158	4.39e-05		10.9432	0.00035488		23.3659	10.7577
	10.224	4.31e-05		10.952	0.00035936		23.3741	10.7655
	10.2322	4.21e-05		10.9607	0.00036456		23.3823	10.7722
	10.2404	4.22e-05		10.9695	0.0003662		23.3905	10.7893
	10.2486	4.32e-05		10.9783	0.00037017		23.3987	10.8293
	10.2568	4.45e-05		10.987	0.00037568		23.4069	10.8895
	10.265	4.56e-05		10.9958	0.00037767		23.4151	10.9492
	10.2732	4.66e-05		11.0046	0.0003827		23.4232	10.9891
	10.2814	4.83e-05		11.0134	0.00038924		23.4314	11.0079
	10.2896	5.15e-05		11.0221	0.00039041		23.4396	11.0159
	10.2977	5.54e-05		11.0309	0.00039668		23.4478	11.0219
	10.3059	5.93e-05		11.0397	0.00040541		23.456	11.0312
	10.3141	6.24e-05		11.0484	0.00040706		23.4642	11.0457
	10.3223	6.47e-05		11.0572	0.00041197		23.4724	11.0635
	10.3305	6.6e-05		11.066	0.00041982		23.4806	11.0835
	10.3387	6.67e-05		11.0748	0.00042154		23.4888	11.1074
	10.3469	6.69e-05		11.0835	0.00042794		23.497	11.1342
	10.3551	6.67e-05		11.0923	0.00043244		23.5051	11.1642
	10.3633	6.66e-05		11.1011	0.00043621		23.5133	11.1987
	10.3715	6.69e-05		11.1098	0.00044392		23.5215	11.2347
	10.3796	6.76e-05		11.1186	0.00044762		23.5297	11.2724
	10.3878	6.85e-05		11.1274	0.00044984		23.5379	11.3104
	10.396	6.93e-05		11.1362	0.0004568		23.5461	11.3501
	10.4042	7.03e-05		11.1449	0.00046438		23.5543	11.4038
	10.4124	7.17e-05		11.1537	0.00046853		23.5625	11.4838
	10.4206	7.37e-05		11.1625	0.0004741		23.5707	11.5887
	10.4288	7.62e-05		11.1713	0.00047622		23.5789	11.7031
	10.437	7.9e-05		11.18	0.00048049		23.587	11.8092
	10.4452	8.14e-05		11.1888	0.00048771		23.5952	11.8958
	10.4534	8.26e-05		11.1976	0.00048981		23.6034	11.9601
	10.4615	8.24e-05		11.2063	0.00049544		23.6116	12.0047
	10.4697	8.16e-05		11.2151	0.00050266		23.6198	12.0375
	10.4779	8.02e-05		11.2239	0.00050641		23.628	12.0651
	10.4861	7.78e-05		11.2327	0.00051061		23.6362	12.0905
	10.4943	7.43e-05		11.2414	0.00051553		23.6444	12.117
	10.5025	7.1e-05		11.2502	0.0005213		23.6526	12.1448
	10.5107	6.93e-05		11.259	0.00052439		23.6607	12.1744
	10.5189	7.13e-05		11.2677	0.00052745		23.6689	12.2065
	10.5271	7.87e-05		11.2765	0.00053052		23.6771	12.2391
	10.5352	9.06e-05		11.2853	0.00053503		23.6853	12.2738
	10.5434	0.0001048		11.2941	0.00054126		23.6935	12.3096
	10.5516	0.00011909		11.3028	0.0005452		23.7017	12.3431
	10.5598	0.00013101		11.3116	0.00054765		23.7099	12.3764
	10.568	0.00013852		11.3204	0.00054855		23.7181	12.4163
	10.5762	0.00014118		11.3291	0.00055468		23.7263	12.4646
	10.5844	0.00014037		11.3379	0.00055707		23.7345	12.519
	10.5926	0.00013786		11.3467	0.00055946		23.7426	12.5758
	10.6008	0.0001347		11.3555	0.00056315		23.7508	12.6288
	10.609	0.00013131		11.3642	0.00056778		23.759	12.6788
	10.6171	0.00012757		11.373	0.00057227		23.7672	12.7233
	10.6253	0.00012297		11.3818	0.00057457		23.7754	12.762
	10.6335	0.00011731		11.3906	0.00057494		23.7836	12.804
	10.6417	0.00011145		11.3993	0.00057531		23.7918	12.856
	10.6499	0.00010634		11.4081	0.00058069		23.8	12.9152
	10.6581	0.00010214		11.4169	0.00058323		23.8082	12.977
	10.6663	9.88e-05		11.4256	0.00058499		23.8164	13.0401
	10.6745	9.72e-05		11.4344	0.00058805		23.8245	13.1055
	10.6827	9.78e-05		11.4432	0.00058936		23.8327	13.1754
	10.6909	9.93e-05		11.452	0.00059164		23.8409	13.2541
	10.699	9.93e-05		11.4607	0.00059319		23.8491	13.3418
	10.7072	9.71e-05		11.4695	0.00059384		23.8573	13.4249
	10.7154	9.33e-05		11.4783	0.0005945		23.8655	13.4931
	10.7236	8.93e-05		11.487	0.00059496		23.8737	13.5553
	10.7318	8.56e-05		11.4958	0.00059721		23.8819	13.6153
	10.74	8.21e-05		11.5046	0.00059818		23.8901	13.6814
	10.7482	7.88e-05		11.5134	0.00059857		23.8983	13.7733
	10.7564	7.58e-05		11.5221	0.00059969		23.9064	13.8885
	10.7646	7.32e-05		11.5309	0.00059976		23.9146	13.9882
	10.7728	7.08e-05		11.5397	0.0005992		23.9228	14.043
	10.7809	6.76e-05		11.5484	0.00059864		23.931	14.0663
	10.7891	6.34e-05		11.5572	0.00059579		23.9392	14.0867
	10.7973	5.97e-05		11.566	0.00059713		23.9474	14.1152
	10.8055	5.78e-05		11.5748	0.00059734		23.9556	14.1499
	10.8137	5.74e-05		11.5835	0.00059676		23.9638	14.193
	10.8219	5.76e-05		11.5923	0.00059618		23.972	14.2473
	10.8301	5.82e-05		11.6011	0.00059546		23.9802	14.3059
	10.8383	5.94e-05		11.6099	0.00059465		23.9883	14.3632
	10.8465	6.13e-05		11.6186	0.00059383		23.9965	14.4186
	10.8547	6.34e-05		11.6274	0.00059284		24.0047	14.4722
	10.8628	6.53e-05		11.6362	0.00059185		24.0129	14.5289
	10.871	6.68e-05		11.6449	0.00058946		24.0211	14.5891
	10.8792	6.79e-05		11.6537	0.00058762		24.0293	14.6477
	10.8874	7.05e-05		11.6625	0.00058745		24.0375	14.703
	10.8956	7.77e-05		11.6713	0.00058399		24.0457	14.7588
	10.9038	9.15e-05		11.68	0.00058223		24.0539	14.8251
	10.912	0.0001108		11.6888	0.00057954		24.062	14.9011
	10.9202	0.00013263		11.6976	0.00057568		24.0702	14.9818
	10.9284	0.00015353		11.7063	0.00057559		24.0784	15.0661
	10.9365	0.00016983		11.7151	0.00057214		24.0866	15.1514
	10.9447	0.00017835		11.7239	0.00056691		24.0948	15.2327
	10.9529	0.00017852		11.7327	0.00056517		24.103	15.3154
	10.9611	0.00017362		11.7414	0.00056141		24.1112	15.4066
	10.9693	0.00016716		11.7502	0.00055469		24.1194	15.5055
	10.9775	0.00015968		11.759	0.00055286		24.1276	15.6006
	10.9857	0.00015101		11.7677	0.00055118		24.1358	15.6743
	10.9939	0.00014274		11.7765	0.00054578		24.1439	15.7322
	11.0021	0.00013737		11.7853	0.00054371		24.1521	15.794
	11.0103	0.00013623		11.7941	0.00053814		24.1603	15.8682
	11.0184	0.00013852		11.8028	0.00053099		24.1685	15.9541
	11.0266	0.00014207		11.8116	0.00052686		24.1767	16.0409
	11.0348	0.00014489		11.8204	0.00052011		24.1849	16.1191
	11.043	0.00014608		11.8292	0.00051674		24.1931	16.1823
	11.0512	0.00014566		11.8379	0.00051455		24.2013	16.2262
	11.0594	0.00014408		11.8467	0.00050909		24.2095	16.2554
	11.0676	0.00014217		11.8555	0.00050455		24.2177	16.2817
	11.0758	0.00014092		11.8642	0.00049951		24.2258	16.3117
	11.084	0.00013942		11.873	0.00049337		24.234	16.3461
	11.0922	0.00013505		11.8818	0.00048976		24.2422	16.379
	11.1003	0.00012759		11.8906	0.00048476		24.2504	16.4001
	11.1085	0.00012084		11.8993	0.00047741		24.2586	16.4134
	11.1167	0.00011825		11.9081	0.00047518		24.2668	16.4172
	11.1249	0.00011941		11.9169	0.00047265		24.275	16.4123
	11.1331	0.00012211		11.9256	0.00046724		24.2832	16.4058
	11.1413	0.00012499		11.9344	0.00046035		24.2914	16.409
	11.1495	0.00012732		11.9432	0.00045485		24.2996	16.4242
	11.1577	0.00012847		11.952	0.00045003		24.3077	16.4486
	11.1659	0.00012868		11.9607	0.00044254		24.3159	16.4782
	11.1741	0.00012907		11.9695	0.00043742		24.3241	16.5116
	11.1822	0.00013008		11.9783	0.00043376		24.3323	16.5466
	11.1904	0.00013154		11.987	0.00042874		24.3405	16.5766
	11.1986	0.0001335		11.9958	0.00042416		24.3487	16.5973
	11.2068	0.00013583		12.0046	0.00042121		24.3569	16.6071
	11.215	0.00013845		12.0134	0.00041462		24.3651	16.6071
	11.2232	0.00014173		12.0221	0.00040587		24.3733	16.6038
	11.2314	0.00014641		12.0309	0.00040344		24.3815	16.6006
	11.2396	0.00015337		12.0397	0.00039905		24.3896	16.5882
	11.2478	0.00016249		12.0485	0.00039442		24.3978	16.5723
	11.256	0.00017153		12.0572	0.00039373		24.406	16.5568
	11.2641	0.00017797		12.066	0.00038894		24.4142	16.5399
	11.2723	0.00018278		12.0748	0.00038161		24.4224	16.5231
	11.2805	0.00019009		12.0835	0.00037669		24.4306	16.5064
	11.2887	0.00020264		12.0923	0.0003713		24.4388	16.4922
	11.2969	0.00021966		12.1011	0.00036535		24.447	16.4816
	11.3051	0.00023818		12.1099	0.00036223		24.4552	16.4742
	11.3133	0.00025527		12.1186	0.00035836		24.4633	16.4729
	11.3215	0.0002693		12.1274	0.00035613		24.4715	16.4791
	11.3297	0.00028041		12.1362	0.00035029		24.4797	16.4884
	11.3378	0.00029015		12.1449	0.00034294		24.4879	16.5006
	11.346	0.0002998		12.1537	0.00033956		24.4961	16.5119
	11.3542	0.00030981		12.1625	0.00033386		24.5043	16.5139
	11.3624	0.00032105		12.1713	0.00032853		24.5125	16.5082
	11.3706	0.00033552		12.18	0.00032333		24.5207	16.4918
	11.3788	0.00035428		12.1888	0.00031817		24.5289	16.4653
	11.387	0.00037526		12.1976	0.00031527		24.5371	16.434
	11.3952	0.00039694		12.2063	0.00031346		24.5452	16.3988
	11.4034	0.00042409		12.2151	0.0003062		24.5534	16.3619
	11.4116	0.00046326		12.2239	0.0003012		24.5616	16.3258
	11.4197	0.00051139		12.2327	0.00029862		24.5698	16.2922
	11.4279	0.00055998		12.2414	0.00029027		24.578	16.2612
	11.4361	0.00060404		12.2502	0.00028887		24.5862	16.2301
	11.4443	0.00064386		12.259	0.0002845		24.5944	16.1965
	11.4525	0.00068541		12.2678	0.00027464		24.6026	16.1625
	11.4607	0.00073816		12.2765	0.000273		24.6108	16.1258
	11.4689	0.00081048		12.2853	0.00027063		24.619	16.0933
	11.4771	0.00090275		12.2941	0.00026358		24.6271	16.0763
	11.4853	0.0010058		12.3028	0.00026047		24.6353	16.0644
	11.4935	0.00111155		12.3116	0.00025747		24.6435	16.0537
	11.5016	0.00122473		12.3204	0.00025286		24.6517	16.0431
	11.5098	0.00136627		12.3292	0.00025054		24.6599	16.0291
	11.518	0.00154859		12.3379	0.0002469		24.6681	16.0125
	11.5262	0.00174443		12.3467	0.00024077		24.6763	15.9912
	11.5344	0.00191106		12.3555	0.00023704		24.6845	15.9644
	11.5426	0.00203137		12.3642	0.0002305		24.6927	15.934
	11.5508	0.00212627		12.373	0.00022615		24.7009	15.9017
	11.559	0.0022371		12.3818	0.00022494		24.709	15.8693
	11.5672	0.00239932		12.3906	0.00022374		24.7172	15.838
	11.5754	0.00262371		12.3993	0.00021865		24.7254	15.8054
	11.5835	0.00289131		12.4081	0.00021431		24.7336	15.7757
	11.5917	0.00317906		12.4169	0.00020726		24.7418	15.7505
	11.5999	0.00347702		12.4256	0.00020408		24.75	15.7237
	11.6081	0.00377633		12.4344	0.00020136		24.7582	15.6969
	11.6163	0.00406552		12.4432	0.00019711		24.7664	15.6745
	11.6245	0.00433409		12.452	0.00019395		24.7746	15.6582
	11.6327	0.00457134		12.4607	0.00018968		24.7828	15.6469
	11.6409	0.00477289		12.4695	0.00018615		24.7909	15.6364
	11.6491	0.00495035		12.4783	0.00018218		24.7991	15.6242
	11.6572	0.00512333		12.4871	0.00017606		24.8073	15.6117
	11.6654	0.00531496		12.4958	0.00017307		24.8155	15.599
	11.6736	0.00556442		12.5046	0.00017053		24.8237	15.5868
	11.6818	0.00591464		12.5134	0.00016589		24.8319	15.5769
	11.69	0.0063635		12.5221	0.00016295		24.8401	15.5653
	11.6982	0.00685353		12.5309	0.00016105		24.8483	15.5461
	11.7064	0.00732992		12.5397	0.00015701		24.8565	15.5196
	11.7146	0.00779395		12.5485	0.00015448		24.8646	15.4882
	11.7228	0.00830686		12.5572	0.00015046		24.8728	15.4583
	11.731	0.00894408		12.566	0.00014419		24.881	15.4265
	11.7391	0.00972392		12.5748	0.00014411		24.8892	15.3873
	11.7473	0.0105931		12.5835	0.00014148		24.8974	15.3442
	11.7555	0.0114941		12.5923	0.0001355		24.9056	15.2996
	11.7637	0.0124081		12.6011	0.00013472		24.9138	15.2587
	11.7719	0.0133485		12.6099	0.00013395		24.922	15.2243
	11.7801	0.0143396		12.6186	0.00012787		24.9302	15.1911
	11.7883	0.0153858		12.6274	0.00012687		24.9384	15.1548
	11.7965	0.0164609		12.6362	0.00012373		24.9465	15.1145
	11.8047	0.0175284		12.6449	0.00011994		24.9547	15.0708
	11.8129	0.0185786		12.6537	0.0001183		24.9629	15.0279
	11.821	0.0196546		12.6625	0.00011533		24.9711	14.9888
	11.8292	0.0208328		12.6713	0.00011317		24.9793	14.9508
	11.8374	0.022155		12.68	0.00011111		24.9875	14.9138
	11.8456	0.0236016		12.6888	0.00010552		24.9957	14.8736
	11.8538	0.025162		12.6976	0.0001024		25.0039	14.8301
	11.862	0.0268562		12.7064	9.87e-05
	11.8702	0.0286467		12.7151	9.51e-05
	11.8784	0.030448		12.7239	9.45e-05
	11.8866	0.032207		12.7327	9.4e-05
	11.8948	0.0339223		12.7414	9.1e-05
	11.9029	0.0356271		12.7502	9e-05
	11.9111	0.0373757		12.759	8.44e-05
	11.9193	0.039222		12.7678	8.21e-05
	11.9275	0.0411689		12.7765	8.04e-05
	11.9357	0.0431671		12.7853	7.52e-05
	11.9439	0.0451995		12.7941	7.46e-05
	11.9521	0.0473365		12.8028	7.43e-05
	11.9603	0.049661		12.8116	7.4e-05
	11.9685	0.0521485		12.8204	7.32e-05
	11.9767	0.0546996		12.8292	7.06e-05
	11.9848	0.0572495		12.8379	6.72e-05
	11.993	0.0598171		12.8467	6.63e-05
	12.0012	0.0624892		12.8555	6.54e-05
	12.0094	0.0653183		12.8642	6.33e-05
	12.0176	0.0682575		12.873	6.31e-05
	12.0258	0.0712449		12.8818	6.29e-05
	12.034	0.0742595		12.8906	6.2e-05
	12.0422	0.0772761		12.8993	6.16e-05
	12.0504	0.0802536		12.9081	5.86e-05
	12.0585	0.0831601		12.9169	5.57e-05
	12.0667	0.085994		12.9257	5.55e-05
	12.0749	0.0888097		12.9344	5.54e-05
	12.0831	0.0916768		12.9432	5.48e-05
	12.0913	0.0945862		12.952	5.38e-05
	12.0995	0.0974586		12.9607	5.24e-05
	12.1077	0.100228		12.9695	5.14e-05
	12.1159	0.102878		12.9783	4.87e-05
	12.1241	0.105439		12.9871	4.73e-05
	12.1323	0.107967		12.9958	4.63e-05
	12.1404	0.110479		13.0046	4.52e-05
	12.1486	0.112942		13.0134	4.39e-05
	12.1568	0.115326		13.0221	4.45e-05
	12.165	0.117656		13.0309	4.47e-05
	12.1732	0.119984		13.0397	4.36e-05
	12.1814	0.12232		13.0485	4.26e-05
	12.1896	0.124625		13.0572	4.03e-05
	12.1978	0.12687		13.066	4.05e-05
	12.206	0.129046		13.0748	4.05e-05
	12.2142	0.131142		13.0835	4.05e-05
	12.2223	0.133134		13.0923	4.05e-05
	12.2305	0.134998		13.1011	4.05e-05
	12.2387	0.13672		13.1099	3.9e-05
	12.2469	0.138306		13.1186	3.86e-05
	12.2551	0.139803		13.1274	3.72e-05
	12.2633	0.14126		13.1362	3.58e-05
	12.2715	0.142685		13.145	3.4e-05
	12.2797	0.144041		13.1537	3.57e-05
	12.2879	0.145276		13.1625	3.6e-05
	12.2961	0.146345		13.1713	3.71e-05
	12.3042	0.147236		13.18	3.77e-05
	12.3124	0.147966		13.1888	3.82e-05
	12.3206	0.148545		13.1976	3.81e-05
	12.3288	0.148938		13.2064	3.8e-05
	12.337	0.149116		13.2151	3.68e-05
	12.3452	0.149114		13.2239	3.68e-05
	12.3534	0.148982		13.2327	3.63e-05
	12.3616	0.148759		13.2414	3.52e-05
	12.3698	0.14848		13.2502	3.52e-05
	12.378	0.14817		13.259	3.5e-05
	12.3861	0.147817		13.2678	3.47e-05
	12.3943	0.147408		13.2765	3.59e-05
	12.4025	0.146956		13.2853	3.62e-05
	12.4107	0.146477		13.2941	3.64e-05
	12.4189	0.145945		13.3028	3.65e-05
	12.4271	0.145323		13.3116	3.64e-05
	12.4353	0.14461		13.3204	3.64e-05
	12.4435	0.143846		13.3292	3.6e-05
	12.4517	0.143062		13.3379	3.65e-05
	12.4598	0.142261		13.3467	3.77e-05
	12.468	0.141425		13.3555	3.79e-05
	12.4762	0.140527		13.3643	3.8e-05
	12.4844	0.139534		13.373	3.81e-05
	12.4926	0.138435		13.3818	3.82e-05
	12.5008	0.137249		13.3906	3.82e-05
	12.509	0.136007		13.3993	3.89e-05
	12.5172	0.134747		13.4081	3.91e-05
	12.5254	0.133493		13.4169	3.92e-05
	12.5336	0.132222		13.4257	4.03e-05
	12.5417	0.130894		13.4344	4.14e-05
	12.5499	0.129505		13.4432	4.35e-05
	12.5581	0.128089		13.452	4.42e-05
	12.5663	0.126672		13.4607	4.49e-05
	12.5745	0.12524		13.4695	4.56e-05
	12.5827	0.123754		13.4783	4.63e-05
	12.5909	0.122203		13.4871	4.74e-05
	12.5991	0.120607		13.4958	5.02e-05
	12.6073	0.118963		13.5046	5.04e-05
	12.6155	0.11727		13.5134	5.05e-05
	12.6236	0.115568		13.5221	5.21e-05
	12.6318	0.113911		13.5309	5.4e-05
	12.64	0.112317		13.5397	5.44e-05
	12.6482	0.110766		13.5485	5.81e-05
	12.6564	0.109237		13.5572	5.91e-05
	12.6646	0.107712		13.566	6.09e-05
	12.6728	0.106157		13.5748	6.31e-05
	12.681	0.104536		13.5836	6.54e-05
	12.6892	0.102853		13.5923	6.61e-05
	12.6974	0.101147		13.6011	6.9e-05
	12.7055	0.099448		13.6099	6.99e-05
	12.7137	0.0977663		13.6186	7.2e-05
	12.7219	0.0961024		13.6274	7.56e-05
	12.7301	0.0944395		13.6362	7.91e-05
	12.7383	0.092759		13.645	8.36e-05
	12.7465	0.0910737		13.6537	8.82e-05
	12.7547	0.0894231		13.6625	8.91e-05
	12.7629	0.0878475		13.6713	9.16e-05
	12.7711	0.0863641		13.68	9.34e-05
	12.7793	0.0849653		13.6888	9.52e-05
	12.7874	0.0836328		13.6976	9.99e-05
	12.7956	0.0823375		13.7064	0.00010863
	12.8038	0.0810458		13.7151	0.00011024
	12.812	0.0797443		13.7239	0.00011227
	12.8202	0.078447		13.7327	0.000116
	12.8284	0.0771793		13.7414	0.00011958
	12.8366	0.0759545		13.7502	0.00012781
	12.8448	0.074768		13.759	0.00013323
	12.853	0.0736093		13.7678	0.00013872
	12.8611	0.0724726		13.7765	0.00014572
	12.8693	0.0713565		13.7853	0.0001508
	12.8775	0.0702622		13.7941	0.0001569
	12.8857	0.0691989		13.8029	0.00016136
	12.8939	0.0681691		13.8116	0.00016611
	12.9021	0.0671501		13.8204	0.00017587
	12.9103	0.0661108		13.8292	0.00018501
	12.9185	0.065044		13.8379	0.00018888
	12.9267	0.0639631		13.8467	0.00019775
	12.9349	0.0628861		13.8555	0.00020586
	12.943	0.0618334		13.8643	0.00021114
	12.9512	0.0608116		13.873	0.00022043
	12.9594	0.0597976		13.8818	0.00022783
	12.9676	0.0587605		13.8906	0.00023788
	12.9758	0.0577004		13.8993	0.00025111
	12.984	0.0566422		13.9081	0.00026177
	12.9922	0.0556093		13.9169	0.00027148
	13.0004	0.0546094		13.9257	0.00028433
	13.0086	0.0536414		13.9344	0.00029318
	13.0168	0.0527101		13.9432	0.00030397
	13.0249	0.0518185		13.952	0.00031966
	13.0331	0.050959		13.9607	0.00033163
	13.0413	0.0501201		13.9695	0.00034602
	13.0495	0.0492969		13.9783	0.00036059
	13.0577	0.0484972		13.9871	0.00037387
	13.0659	0.0477324		13.9958	0.00038885
	13.0741	0.0470013		14.0046	0.00040478
	13.0823	0.0462859		14.0134	0.00041844
	13.0905	0.0455629		14.0222	0.00043392
	13.0987	0.0448239		14.0309	0.00044952
	13.1068	0.0440871		14.0397	0.00046388
	13.115	0.0433713		14.0485	0.00047997
	13.1232	0.0426776		14.0572	0.00049337
	13.1314	0.0420006		14.066	0.00050631
	13.1396	0.0413398		14.0748	0.00052203
	13.1478	0.0406986		14.0836	0.00053887
	13.156	0.0400859		14.0923	0.00055644
	13.1642	0.0395115		14.1011	0.00057568
	13.1724	0.0389722		14.1099	0.00059378
	13.1806	0.0384542		14.1186	0.0006133
	13.1887	0.0379444		14.1274	0.0006343
	13.1969	0.0374357		14.1362	0.00065182
	13.2051	0.0369238		14.145	0.00067171
	13.2133	0.0364009		14.1537	0.00069546
	13.2215	0.0358626		14.1625	0.00071789
	13.2297	0.0353157		14.1713	0.0007423
	13.2379	0.0347732		14.18	0.00076798
	13.2461	0.0342477		14.1888	0.00079464
	13.2543	0.0337527		14.1976	0.00082323
	13.2624	0.0333012		14.2064	0.0008489
	13.2706	0.032897		14.2151	0.00087212
	13.2788	0.0325296		14.2239	0.0009012
	13.287	0.0321796		14.2327	0.00093175
	13.2952	0.0318273		14.2415	0.00096161
	13.3034	0.0314636		14.2502	0.00099433
	13.3116	0.0310879		14.259	0.00102492
	13.3198	0.0307013		14.2678	0.00105613
	13.328	0.0303112		14.2765	0.00109194
	13.3362	0.029933		14.2853	0.0011288
	13.3443	0.0295756		14.2941	0.001164
	13.3525	0.0292379		14.3029	0.00120317
	13.3607	0.0289157		14.3116	0.0012428
	13.3689	0.0286012		14.3204	0.00127906
	13.3771	0.0282744		14.3292	0.00131795
	13.3853	0.0279187		14.3379	0.0013568
	13.3935	0.0275505		14.3467	0.00139877
	13.4017	0.0271969		14.3555	0.00144523
	13.4099	0.026856		14.3643	0.00148883
	13.4181	0.0265069		14.373	0.00153279
	13.4262	0.0261386		14.3818	0.00158109
	13.4344	0.0257651		14.3906	0.00162712
	13.4426	0.0254156		14.3993	0.0016765
	13.4508	0.0251045		14.4081	0.00173026
	13.459	0.024825		14.4169	0.00178258
	13.4672	0.0245643		14.4257	0.00183681
	13.4754	0.0243118		14.4344	0.00188863
	13.4836	0.024061		14.4432	0.00194284
	13.4918	0.0238116		14.452	0.00200296
	13.5	0.0235669		14.4608	0.00206184
	13.5081	0.023329		14.4695	0.00212114
	13.5163	0.0230999		14.4783	0.00218365
	13.5245	0.0228799		14.4871	0.00224495
	13.5327	0.0226631		14.4958	0.00230963
	13.5409	0.0224407		14.5046	0.0023763
	13.5491	0.0222112		14.5134	0.00243882
	13.5573	0.0219821		14.5222	0.00250801
	13.5655	0.0217621		14.5309	0.00258027
	13.5737	0.0215586		14.5397	0.00264897
	13.5818	0.0213783		14.5485	0.00271868
	13.59	0.0212182		14.5572	0.00278893
	13.5982	0.0210619		14.566	0.0028567
	13.6064	0.0208905		14.5748	0.00293095
	13.6146	0.0206989		14.5836	0.00301149
	13.6228	0.0205032		14.5923	0.00309154
	13.631	0.020328		14.6011	0.00317725
	13.6392	0.0201858		14.6099	0.00326494
	13.6474	0.0200759		14.6186	0.00335494
	13.6556	0.019991		14.6274	0.00344923
	13.6637	0.0199148		14.6362	0.00354468
	13.6719	0.0198221		14.645	0.00363977
	13.6801	0.0196937		14.6537	0.00373903
	13.6883	0.0195334		14.6625	0.00383782
	13.6965	0.0193714		14.6713	0.00393454
	13.7047	0.0192355		14.6801	0.00403709
	13.7129	0.0191241		14.6888	0.00414064
	13.7211	0.0190171		14.6976	0.00424249
	13.7293	0.0188973		14.7064	0.00434959
	13.7375	0.0187594		14.7151	0.0044576
	13.7456	0.018608		14.7239	0.00456646
	13.7538	0.0184451		14.7327	0.00468021
	13.762	0.0182747		14.7415	0.00479448
	13.7702	0.0181197		14.7502	0.00491084
	13.7784	0.0180016		14.759	0.00502799
	13.7866	0.0179166		14.7678	0.00514766
	13.7948	0.017846		14.7765	0.00527119
	13.803	0.0177748		14.7853	0.00539595
	13.8112	0.0176971		14.7941	0.00552026
	13.8194	0.0176167		14.8029	0.00564825
	13.8275	0.0175384		14.8116	0.00578083
	13.8357	0.0174616		14.8204	0.00591491
	13.8439	0.0173809		14.8292	0.00605118
	13.8521	0.0172866		14.8379	0.0061884
	13.8603	0.0171733		14.8467	0.00632818
	13.8685	0.017051		14.8555	0.00647238
	13.8767	0.0169347		14.8643	0.00661749
	13.8849	0.0168296		14.873	0.00676637
	13.8931	0.0167321		14.8818	0.0069186
	13.9013	0.0166429		14.8906	0.00706948
	13.9094	0.0165769		14.8994	0.00722765
	13.9176	0.0165497		14.9081	0.00738625
	13.9258	0.0165605		14.9169	0.0075434
	13.934	0.0165945		14.9257	0.00770857
	13.9422	0.0166301		14.9344	0.00787438
	13.9504	0.0166474		14.9432	0.008041
	13.9586	0.0166449		14.952	0.00821459
	13.9668	0.0166367		14.9608	0.00838992
	13.975	0.0166299		14.9695	0.00856214
	13.9831	0.0166206		14.9783	0.00873946
	13.9913	0.0166035		14.9871	0.00892196
	13.9995	0.0165754		14.9958	0.00910442
	14.0077	0.0165348		15.0046	0.00929259
	14.0159	0.0164863		15.0134	0.00948324
	14.0241	0.0164427		15.0222	0.00967082
	14.0323	0.0164147		15.0309	0.00986449
	14.0405	0.0164005		15.0397	0.0100596
	14.0487	0.0163911		15.0485	0.010256
	14.0569	0.0163794		15.0572	0.0104591
	14.065	0.0163645		15.066	0.0106643
	14.0732	0.0163543		15.0748	0.0108728
	14.0814	0.0163595		15.0836	0.0110863
	14.0896	0.0163796		15.0923	0.0113022
	14.0978	0.0164041		15.1011	0.0115195
	14.106	0.0164226		15.1099	0.0117387
	14.1142	0.0164289		15.1187	0.0119613
	14.1224	0.016427		15.1274	0.0121905
	14.1306	0.0164334		15.1362	0.0124208
	14.1388	0.0164634		15.145	0.0126859
	14.1469	0.0165205		15.1537	0.0129658
	14.1551	0.0166061		15.1625	0.0132126
	14.1633	0.0167186		15.1713	0.0134517
	14.1715	0.0168434		15.1801	0.0136933
	14.1797	0.0169619		15.1888	0.0139358
	14.1879	0.0170631		15.1976	0.0141866
	14.1961	0.0171475		15.2064	0.0144416
	14.2043	0.0172231		15.2151	0.0146948
	14.2125	0.0172941		15.2239	0.0149515
	14.2207	0.0173579		15.2327	0.0152134
	14.2288	0.0174129		15.2415	0.0154747
	14.237	0.0174617		15.2502	0.0157384
	14.2452	0.0175065		15.259	0.0160027
	14.2534	0.0175432		15.2678	0.0162692
	14.2616	0.0175649		15.2766	0.0165442
	14.2698	0.0175759		15.2853	0.0168219
	14.278	0.0175968		15.2941	0.0171016
	14.2862	0.0176511		15.3029	0.0173899
	14.2944	0.0177532		15.3116	0.0176805
	14.3026	0.0179		15.3204	0.0179722
	14.3107	0.0180719		15.3292	0.0182703
	14.3189	0.0182478		15.338	0.0185701
	14.3271	0.0184149		15.3467	0.0188711
	14.3353	0.0185667		15.3555	0.0191776
	14.3435	0.0186964		15.3643	0.0194817
	14.3517	0.0187984		15.373	0.0197855
	14.3599	0.018877		15.3818	0.0201014
	14.3681	0.0189557		15.3906	0.0204173
	14.3763	0.0190642		15.3994	0.0207339
	14.3844	0.0192095		15.4081	0.0210554
	14.3926	0.0193798		15.4169	0.0213796
	14.4008	0.0195618		15.4257	0.0217119
	14.409	0.0197453		15.4344	0.0220448
	14.4172	0.0199209		15.4432	0.0223766
	14.4254	0.0200847		15.452	0.0227128
	14.4336	0.0202492		15.4608	0.0230513
	14.4418	0.0204426		15.4695	0.0233934
	14.45	0.0206793		15.4783	0.0237418
	14.4582	0.0209386		15.4871	0.0240927
	14.4663	0.0211894		15.4959	0.0244434
	14.4745	0.0214164		15.5046	0.0248014
	14.4827	0.0216228		15.5134	0.0251615
	14.4909	0.0218193		15.5222	0.0255209
	14.4991	0.0220117		15.5309	0.0258875
	14.5073	0.0222041		15.5397	0.0262572
	14.5155	0.0224065		15.5485	0.0266298
	14.5237	0.0226274		15.5573	0.0270053
	14.5319	0.0228631		15.566	0.027381
	14.5401	0.0231105		15.5748	0.0277707
	14.5482	0.0233766		15.5836	0.0282002
	14.5564	0.0236627		15.5923	0.0286221
	14.5646	0.0239547		15.6011	0.0290122
	14.5728	0.0242383		15.6099	0.0294068
	14.581	0.0245131		15.6187	0.0298046
	14.5892	0.0247931		15.6274	0.030205
	14.5974	0.0250944		15.6362	0.0306073
	14.6056	0.0254214		15.645	0.0310124
	14.6138	0.0257649		15.6537	0.031424
	14.622	0.026109		15.6625	0.0318375
	14.6301	0.0264427		15.6713	0.032251
	14.6383	0.0267676		15.6801	0.0326721
	14.6465	0.0270945		15.6888	0.0330941
	14.6547	0.0274317		15.6976	0.0335182
	14.6629	0.0277837		15.7064	0.0339467
	14.6711	0.0281491		15.7151	0.0343763
	14.6793	0.0285161		15.7239	0.0348115
	14.6875	0.0288743		15.7327	0.03525
	14.6957	0.0292273		15.7415	0.0356898
	14.7039	0.0295932		15.7502	0.0361367
	14.712	0.0299883		15.759	0.0365875
	14.7202	0.0304097		15.7678	0.0370378
	14.7284	0.0308438		15.7766	0.0374931
	14.7366	0.0312829		15.7853	0.0379492
	14.7448	0.0317246		15.7941	0.0384075
	14.753	0.0321651		15.8029	0.0388708
	14.7612	0.032598		15.8116	0.0393367
	14.7694	0.0330217		15.8204	0.0398121
	14.7776	0.0334426		15.8292	0.0403258
	14.7857	0.0338695		15.838	0.0408331
	14.7939	0.0343126		15.8467	0.0413109
	14.8021	0.03478		15.8555	0.0417937
	14.8103	0.0352697		15.8643	0.0422734
	14.8185	0.0357713		15.873	0.0427576
	14.8267	0.0362726		15.8818	0.0432499
	14.8349	0.0367697		15.8906	0.0437435
	14.8431	0.0372681		15.8994	0.0442365
	14.8513	0.0377717		15.9081	0.0447331
	14.8595	0.0382839		15.9169	0.0452347
	14.8676	0.0388113		15.9257	0.0457383
	14.8758	0.0393531		15.9345	0.0462427
	14.884	0.0398995		15.9432	0.0467521
	14.8922	0.0404409		15.952	0.047267
	14.9004	0.040977		15.9608	0.04778
	14.9086	0.0415188		15.9695	0.0482956
	14.9168	0.0420745		15.9783	0.048819
	14.925	0.0426381		15.9871	0.0493412
	14.9332	0.0432055		15.9959	0.0498674
	14.9414	0.0437871		16.0046	0.0504072
	14.9495	0.0443918		16.0134	0.050973
	14.9577	0.0450106		16.0222	0.0516035
	14.9659	0.0456332		16.0309	0.0522126
	14.9741	0.0462656		16.0397	0.0527543
	14.9823	0.0469204		16.0485	0.0532998
	14.9905	0.047596		16.0573	0.0538437
	14.9987	0.0482757		16.066	0.0543842
	15.0069	0.0489469		16.0748	0.0549328
	15.0151	0.0496069		16.0836	0.0554858
	15.0233	0.0502548		16.0923	0.0560371
	15.0314	0.0508961		16.1011	0.0566172
	15.0396	0.0515446		16.1099	0.0572215
	15.0478	0.0522146		16.1187	0.0578059
	15.056	0.0529119		16.1274	0.0583787
	15.0642	0.0536308		16.1362	0.0589528
	15.0724	0.0543638		16.145	0.0595298
	15.0806	0.0551087		16.1538	0.0601081
	15.0888	0.0558618		16.1625	0.060688
	15.097	0.0566149		16.1713	0.0613334
	15.1052	0.0573641		16.1801	0.0619893
	15.1133	0.0581144		16.1888	0.0625866
	15.1215	0.0588679		16.1976	0.0631768
	15.1297	0.0596159		16.2064	0.0637652
	15.1379	0.0603578		16.2152	0.0643586
	15.1461	0.0611079		16.2239	0.0649572
	15.1543	0.061874		16.2327	0.0655531
	15.1625	0.0626535		16.2415	0.0661551
	15.1707	0.0634477		16.2502	0.0667597
	15.1789	0.0642626		16.259	0.0673647
	15.187	0.0651019		16.2678	0.0679767
	15.1952	0.0659584		16.2766	0.0685919
	15.2034	0.066815		16.2853	0.0692038
	15.2116	0.0676594		16.2941	0.0698187
	15.2198	0.0684981		16.3029	0.0704393
	15.228	0.0693525		16.3116	0.0710575
	15.2362	0.0702338		16.3204	0.0716821
	15.2444	0.0711298		16.3292	0.0723087
	15.2526	0.0720318		16.338	0.0729334
	15.2608	0.0729461		16.3467	0.0735663
	15.2689	0.0738772		16.3555	0.0742009
	15.2771	0.0748166		16.3643	0.0748336
	15.2853	0.0757527		16.3731	0.0754701
	15.2935	0.076689		16.3818	0.0761122
	15.3017	0.0776346		16.3906	0.0767551
	15.3099	0.078584		16.3994	0.0774013
	15.3181	0.0795282		16.4081	0.0780477
	15.3263	0.0804741		16.4169	0.0786962
	15.3345	0.0814312		16.4257	0.0793513
	15.3427	0.0823929		16.4345	0.0800082
	15.3508	0.0833457		16.4432	0.0806648
	15.359	0.0842887		16.452	0.0813251
	15.3672	0.0852365		16.4608	0.0819912
	15.3754	0.0862009		16.4695	0.0826554
	15.3836	0.0871823		16.4783	0.0833193
	15.3918	0.0881815		16.4871	0.0839904
	15.4	0.0891946		16.4959	0.0846644
	15.4082	0.0902058		16.5046	0.0853372
	15.4164	0.0912039		16.5134	0.0860169
	15.4246	0.0921945		16.5222	0.0866992
	15.4327	0.0931936		16.5309	0.0873778
	15.4409	0.0942154		16.5397	0.0880592
	15.4491	0.0952591		16.5485	0.088744
	15.4573	0.096307		16.5573	0.0894294
	15.4655	0.0973469		16.566	0.0901231
	15.4737	0.098382		16.5748	0.090818
	15.4819	0.0994193		16.5836	0.0915089
	15.4901	0.100463		16.5924	0.0921934
	15.4983	0.101512		16.6011	0.09284
	15.5064	0.102573		16.6099	0.0934925
	15.5146	0.103659		16.6187	0.0941904
	15.5228	0.104755		16.6274	0.0948924
	15.531	0.105839		16.6362	0.0955939
	15.5392	0.106918		16.645	0.0963025
	15.5474	0.108008		16.6538	0.0970125
	15.5556	0.109112		16.6625	0.0977222
	15.5638	0.110218		16.6713	0.0984369
	15.572	0.111316		16.6801	0.0991521
	15.5802	0.112419		16.6888	0.0998675
	15.5883	0.113543		16.6976	0.100585
	15.5965	0.114685		16.7064	0.101304
	15.6047	0.115821		16.7152	0.102032
	15.6129	0.116935		16.7239	0.10276
	15.6211	0.118033		16.7327	0.103487
	15.6293	0.119132		16.7415	0.104217
	15.6375	0.120246		16.7502	0.104948
	15.6457	0.121386		16.759	0.105679
	15.6539	0.122552		16.7678	0.106413
	15.6621	0.123729		16.7766	0.107149
	15.6702	0.124901		16.7853	0.107888
	15.6784	0.126063		16.7941	0.108632
	15.6866	0.127216		16.8029	0.109376
	15.6948	0.128358		16.8117	0.110116
	15.703	0.129498		16.8204	0.110865
	15.7112	0.130646		16.8292	0.111611
	15.7194	0.131809		16.838	0.112359
	15.7276	0.132981		16.8467	0.113115
	15.7358	0.134159		16.8555	0.113868
	15.744	0.135346		16.8643	0.114625
	15.7521	0.136551		16.8731	0.115383
	15.7603	0.137763		16.8818	0.11614
	15.7685	0.138961		16.8906	0.116901
	15.7767	0.14014		16.8994	0.117662
	15.7849	0.141313		16.9081	0.118424
	15.7931	0.142491		16.9169	0.119188
	15.8013	0.143683		16.9257	0.119954
	15.8095	0.144885		16.9345	0.120723
	15.8177	0.146077		16.9432	0.121496
	15.8259	0.147252		16.952	0.122267
	15.834	0.148428		16.9608	0.123036
	15.8422	0.14963		16.9695	0.12381
	15.8504	0.150864		16.9783	0.124589
	15.8586	0.152114		16.9871	0.125371
	15.8668	0.153358		16.9959	0.126151
	15.875	0.154586		17.0046	0.126932
	15.8832	0.155803		17.0134	0.127715
	15.8914	0.157016		17.0222	0.128501
	15.8996	0.158226		17.031	0.129283
	15.9077	0.159438		17.0397	0.130069
	15.9159	0.160658		17.0485	0.130859
	15.9241	0.161875		17.0573	0.131651
	15.9323	0.163079		17.066	0.132446
	15.9405	0.164273		17.0748	0.133238
	15.9487	0.16547		17.0836	0.134033
	15.9569	0.166674		17.0924	0.134832
	15.9651	0.167878		17.1011	0.135627
	15.9733	0.169083		17.1099	0.136423
	15.9815	0.170289		17.1187	0.137221
	15.9896	0.171498		17.1274	0.138014
	15.9978	0.172707		17.1362	0.138812
	16.006	0.173916		17.145	0.139618
	16.0142	0.175126		17.1538	0.140423
	16.0224	0.176348		17.1625	0.141232
	16.0306	0.177585		17.1713	0.142039
	16.0388	0.178826		17.1801	0.142847
	16.047	0.180061		17.1888	0.143687
	16.0552	0.181289		17.1976	0.144533
	16.0634	0.18251		17.2064	0.145349
	16.0715	0.183724		17.2152	0.146162
	16.0797	0.184936		17.2239	0.146976
	16.0879	0.186148		17.2327	0.147787
	16.0961	0.187366		17.2415	0.148599
	16.1043	0.18859		17.2503	0.14941
	16.1125	0.189823		17.259	0.150226
	16.1207	0.191062		17.2678	0.151043
	16.1289	0.192295		17.2766	0.151854
	16.1371	0.193517		17.2853	0.152669
	16.1453	0.194742		17.2941	0.15349
	16.1534	0.195979		17.3029	0.154314
	16.1616	0.197218		17.3117	0.155136
	16.1698	0.198442		17.3204	0.155957
	16.178	0.199652		17.3292	0.15678
	16.1862	0.200859		17.338	0.157605
	16.1944	0.202068		17.3467	0.15847
	16.2026	0.203276		17.3555	0.159336
	16.2108	0.204491		17.3643	0.160162
	16.219	0.205722		17.3731	0.160989
	16.2272	0.206956		17.3818	0.161816
	16.2353	0.208178		17.3906	0.162642
	16.2435	0.209394		17.3994	0.16347
	16.2517	0.210619		17.4081	0.1643
	16.2599	0.211848		17.4169	0.165128
	16.2681	0.213071		17.4257	0.165952
	16.2763	0.214286		17.4345	0.166781
	16.2845	0.215501		17.4432	0.167609
	16.2927	0.216718		17.452	0.168436
	16.3009	0.217932		17.4608	0.169268
	16.309	0.219141		17.4696	0.170095
	16.3172	0.220348		17.4783	0.170925
	16.3254	0.221549		17.4871	0.171759
	16.3336	0.22274		17.4959	0.172588
	16.3418	0.223917		17.5046	0.173415
	16.35	0.225082		17.5134	0.174242
	16.3582	0.226245		17.5222	0.175119
	16.3664	0.227408		17.531	0.175999
[truncated: 1,909 more rows]
