# Supplementary material for: Production and Evaluation of Fluorophore-Doped Polymer Substrates to Screen for Plastic-Degrading Enzymes
Source: ACS Sustain Chem Eng. 2026 Mar 25;14(13):6485–94. doi: 10.1021/acssuschemeng.6c00030 (PMC13058888; doi:10.1021/acssuschemeng.6c00030)
Supplement: Supplementary file 2 [file sc6c00030_si_002.zip › FigS15.xlsx]

## Sheet: Fig. S15
	no enzyme			1 µM NylCK-TS
	m/z	Intensity		m/z	Intensity
	0.978589	12		0.978589	27
	0.97865	17		0.97865	23
	0.978712	19		0.978712	11
	0.978773	22		0.978773	24
	0.978834	16		0.978834	20
	0.978895	20		0.978895	14
	0.978957	10		0.978957	18
	0.979018	17		0.979018	16
	0.979079	16		0.979079	19
	0.97914	17		0.97914	16
	0.979201	28		0.979201	28
	0.979262	17		0.979262	22
	0.979324	9		0.979324	19
	0.979385	24		0.979385	26
	0.979446	23		0.979446	14
	0.979507	14		0.979507	21
	0.979568	26		0.979568	23
	0.979628	22		0.979628	21
	0.979689	15		0.979689	24
	0.97975	24		0.97975	18
	0.979811	21		0.979811	13
	0.979872	20		0.979872	15
	0.979933	10		0.979933	19
	0.979994	8		0.979994	17
	0.980054	15		0.980054	17
	0.980115	22		0.980115	15
	0.980176	13		0.980176	21
	0.980236	11		0.980236	11
	0.980297	12		0.980297	20
	0.980358	14		0.980358	19
	0.980418	15		0.980418	20
	0.980479	27		0.980479	15
	0.980539	17		0.980539	24
	0.9806	24		0.9806	20
	0.98066	21		0.98066	25
	0.980721	20		0.980721	14
	0.980781	14		0.980781	11
	0.980842	10		0.980842	22
	0.980902	12		0.980902	25
	0.980963	18		0.980963	19
	0.981023	30		0.981023	18
	0.981083	14		0.981083	14
	0.981144	18		0.981144	17
	0.981204	18		0.981204	14
	0.981264	16		0.981264	13
	0.981324	17		0.981324	14
	0.981384	20		0.981384	21
	0.981445	20		0.981445	22
	0.981505	27		0.981505	22
	0.981565	18		0.981565	26
	0.981625	25		0.981625	14
	0.981685	13		0.981685	35
	0.981745	29		0.981745	16
	0.981805	28		0.981805	19
	0.981865	25		0.981865	17
	0.981925	25		0.981925	14
	0.981985	18		0.981985	17
	0.982045	22		0.982045	27
	0.982105	14		0.982105	25
	0.982165	22		0.982165	8
	0.982224	14		0.982224	22
	0.982284	27		0.982284	16
	0.982344	19		0.982344	12
	0.982404	18		0.982404	20
	0.982463	23		0.982463	20
	0.982523	16		0.982523	23
	0.982583	17		0.982583	24
	0.982642	29		0.982642	22
	0.982702	16		0.982702	12
	0.982762	12		0.982762	10
	0.982821	19		0.982821	20
	0.982881	18		0.982881	12
	0.98294	20		0.98294	19
	0.983	26		0.983	19
	0.983059	15		0.983059	24
	0.983119	19		0.983119	20
	0.983178	15		0.983178	26
	0.983238	16		0.983238	17
	0.983297	14		0.983297	11
	0.983356	26		0.983356	13
	0.983415	22		0.983415	26
	0.983475	16		0.983475	20
	0.983534	23		0.983534	26
	0.983593	11		0.983593	12
	0.983652	15		0.983652	14
	0.983712	14		0.983712	25
	0.983771	19		0.983771	11
	0.98383	19		0.98383	20
	0.983889	20		0.983889	23
	0.983948	25		0.983948	13
	0.984007	17		0.984007	20
	0.984066	18		0.984066	29
	0.984125	8		0.984125	28
	0.984184	16		0.984184	20
	0.984243	21		0.984243	18
	0.984302	10		0.984302	14
	0.984361	21		0.984361	14
	0.98442	28		0.98442	23
	0.984479	17		0.984479	21
	0.984537	15		0.984537	30
	0.984596	20		0.984596	28
	0.984655	16		0.984655	10
	0.984714	20		0.984714	15
	0.984772	17		0.984772	16
	0.984831	18		0.984831	26
	0.98489	17		0.98489	21
	0.984948	18		0.984948	26
	0.985007	17		0.985007	10
	0.985066	25		0.985066	18
	0.985124	23		0.985124	17
	0.985183	23		0.985183	10
	0.985241	31		0.985241	18
	0.9853	22		0.9853	16
	0.985358	12		0.985358	10
	0.985417	23		0.985417	15
	0.985475	26		0.985475	18
	0.985533	19		0.985533	20
	0.985592	21		0.985592	16
	0.98565	12		0.98565	24
	0.985708	16		0.985708	9
	0.985767	10		0.985767	18
	0.985825	20		0.985825	23
	0.985883	12		0.985883	16
	0.985941	16		0.985941	24
	0.985999	19		0.985999	29
	0.986058	19		0.986058	19
	0.986116	26		0.986116	23
	0.986174	24		0.986174	11
	0.986232	19		0.986232	20
	0.98629	28		0.98629	15
	0.986348	30		0.986348	29
	0.986406	16		0.986406	21
	0.986464	14		0.986464	18
	0.986522	26		0.986522	23
	0.98658	16		0.98658	14
	0.986638	14		0.986638	17
	0.986695	24		0.986695	18
	0.986753	13		0.986753	25
	0.986811	15		0.986811	25
	0.986869	11		0.986869	22
	0.986927	19		0.986927	11
	0.986984	18		0.986984	20
	0.987042	26		0.987042	20
	0.9871	21		0.9871	15
	0.987157	13		0.987157	22
	0.987215	22		0.987215	26
	0.987273	14		0.987273	15
	0.98733	19		0.98733	20
	0.987388	14		0.987388	17
	0.987445	14		0.987445	21
	0.987503	20		0.987503	14
	0.98756	25		0.98756	18
	0.987618	19		0.987618	15
	0.987675	21		0.987675	22
	0.987732	27		0.987732	20
	0.98779	20		0.98779	20
	0.987847	15		0.987847	17
	0.987904	17		0.987904	18
	0.987962	14		0.987962	14
	0.988019	22		0.988019	22
	0.988076	31		0.988076	19
	0.988133	21		0.988133	15
	0.988191	11		0.988191	16
	0.988248	17		0.988248	14
	0.988305	21		0.988305	13
	0.988362	16		0.988362	20
	0.988419	20		0.988419	26
	0.988476	12		0.988476	16
	0.988533	11		0.988533	17
	0.98859	17		0.98859	17
	0.988647	11		0.988647	14
	0.988704	21		0.988704	17
	0.988761	23		0.988761	23
	0.988818	17		0.988818	17
	0.988875	17		0.988875	22
	0.988932	16		0.988932	32
	0.988989	17		0.988989	23
	0.989045	20		0.989045	13
	0.989102	21		0.989102	17
	0.989159	20		0.989159	17
	0.989216	15		0.989216	22
	0.989272	27		0.989272	17
	0.989329	27		0.989329	17
	0.989386	21		0.989386	20
	0.989442	21		0.989442	19
	0.989499	19		0.989499	23
	0.989555	15		0.989555	19
	0.989612	13		0.989612	16
	0.989668	25		0.989668	12
	0.989725	22		0.989725	23
	0.989781	18		0.989781	18
	0.989838	19		0.989838	18
	0.989894	18		0.989894	16
	0.989951	15		0.989951	16
	0.990007	18		0.990007	25
	0.990063	19		0.990063	14
	0.99012	26		0.99012	22
	0.990176	12		0.990176	18
	0.990232	13		0.990232	18
	0.990288	23		0.990288	17
	0.990345	15		0.990345	7
	0.990401	10		0.990401	18
	0.990457	23		0.990457	24
	0.990513	13		0.990513	18
	0.990569	15		0.990569	18
	0.990625	13		0.990625	19
	0.990681	21		0.990681	21
	0.990737	16		0.990737	17
	0.990793	24		0.990793	17
	0.990849	19		0.990849	13
	0.990905	11		0.990905	9
	0.990961	20		0.990961	25
	0.991017	25		0.991017	20
	0.991073	24		0.991073	20
	0.991129	19		0.991129	18
	0.991185	16		0.991185	12
	0.99124	26		0.99124	16
	0.991296	24		0.991296	25
	0.991352	14		0.991352	17
	0.991408	15		0.991408	22
	0.991463	19		0.991463	23
	0.991519	19		0.991519	20
	0.991574	20		0.991574	23
	0.99163	12		0.99163	17
	0.991686	19		0.991686	20
	0.991741	15		0.991741	23
	0.991797	18		0.991797	20
	0.991852	19		0.991852	24
	0.991908	12		0.991908	12
	0.991963	20		0.991963	21
	0.992019	20		0.992019	12
	0.992074	19		0.992074	21
	0.992129	20		0.992129	18
	0.992185	7		0.992185	20
	0.99224	16		0.99224	18
	0.992295	24		0.992295	18
	0.992351	20		0.992351	10
	0.992406	20		0.992406	19
	0.992461	24		0.992461	27
	0.992516	22		0.992516	23
	0.992571	14		0.992571	17
	0.992627	18		0.992627	26
	0.992682	14		0.992682	21
	0.992737	19		0.992737	32
	0.992792	17		0.992792	25
	0.992847	14		0.992847	17
	0.992902	17		0.992902	13
	0.992957	22		0.992957	18
	0.993012	18		0.993012	18
	0.993067	20		0.993067	9
	0.993122	22		0.993122	24
	0.993177	23		0.993177	15
	0.993231	13		0.993231	16
	0.993286	19		0.993286	28
	0.993341	18		0.993341	10
	0.993396	18		0.993396	19
	0.993451	21		0.993451	30
	0.993505	13		0.993505	16
	0.99356	15		0.99356	17
	0.993615	25		0.993615	19
	0.993669	15		0.993669	18
	0.993724	16		0.993724	13
	0.993779	27		0.993779	17
	0.993833	17		0.993833	11
	0.993888	22		0.993888	17
	0.993942	24		0.993942	18
	0.993997	11		0.993997	15
	0.994051	24		0.994051	21
	0.994106	21		0.994106	27
	0.99416	11		0.99416	16
	0.994214	26		0.994214	22
	0.994269	16		0.994269	19
	0.994323	19		0.994323	17
	0.994377	13		0.994377	14
	0.994432	20		0.994432	24
	0.994486	10		0.994486	21
	0.99454	23		0.99454	22
	0.994594	18		0.994594	21
	0.994649	20		0.994649	15
	0.994703	19		0.994703	7
	0.994757	19		0.994757	21
	0.994811	18		0.994811	16
	0.994865	14		0.994865	15
	0.994919	10		0.994919	19
	0.994973	23		0.994973	13
	0.995027	12		0.995027	17
	0.995081	20		0.995081	14
	0.995135	16		0.995135	11
	0.995189	12		0.995189	20
	0.995243	29		0.995243	21
	0.995297	16		0.995297	14
	0.995351	19		0.995351	18
	0.995404	22		0.995404	20
	0.995458	26		0.995458	15
	0.995512	17		0.995512	26
	0.995566	21		0.995566	17
	0.995619	18		0.995619	13
	0.995673	21		0.995673	19
	0.995727	16		0.995727	25
	0.99578	15		0.99578	19
	0.995834	16		0.995834	16
	0.995888	24		0.995888	21
	0.995941	22		0.995941	15
	0.995995	14		0.995995	19
	0.996048	18		0.996048	18
	0.996102	19		0.996102	13
	0.996155	12		0.996155	21
	0.996209	19		0.996209	19
	0.996262	20		0.996262	21
	0.996315	16		0.996315	23
	0.996369	20		0.996369	21
	0.996422	21		0.996422	10
	0.996475	19		0.996475	18
	0.996529	19		0.996529	18
	0.996582	13		0.996582	16
	0.996635	15		0.996635	15
	0.996688	22		0.996688	15
	0.996742	17		0.996742	17
	0.996795	18		0.996795	19
	0.996848	12		0.996848	24
	0.996901	10		0.996901	25
	0.996954	14		0.996954	22
	0.997007	16		0.997007	19
	0.99706	18		0.99706	20
	0.997113	14		0.997113	18
	0.997166	12		0.997166	22
	0.997219	16		0.997219	18
	0.997272	22		0.997272	20
	0.997325	22		0.997325	18
	0.997378	13		0.997378	12
	0.99743	21		0.99743	19
	0.997483	17		0.997483	18
	0.997536	9		0.997536	15
	0.997589	16		0.997589	13
	0.997642	20		0.997642	16
	0.997694	11		0.997694	22
	0.997747	17		0.997747	14
	0.9978	21		0.9978	31
	0.997852	12		0.997852	21
	0.997905	13		0.997905	22
	0.997957	13		0.997957	20
	0.99801	12		0.99801	17
	0.998062	21		0.998062	19
	0.998115	31		0.998115	20
	0.998167	25		0.998167	10
	0.99822	19		0.99822	24
	0.998272	16		0.998272	20
	0.998325	17		0.998325	17
	0.998377	25		0.998377	27
	0.998429	26		0.998429	18
	0.998482	16		0.998482	21
	0.998534	17		0.998534	22
	0.998586	27		0.998586	17
	0.998639	17		0.998639	19
	0.998691	19		0.998691	19
	0.998743	22		0.998743	15
	0.998795	15		0.998795	14
	0.998847	17		0.998847	24
	0.998899	19		0.998899	18
	0.998951	12		0.998951	20
	0.999004	8		0.999004	20
	0.999056	13		0.999056	27
	0.999108	15		0.999108	9
	0.99916	18		0.99916	19
	0.999211	11		0.999211	20
	0.999263	16		0.999263	14
	0.999315	16		0.999315	15
	0.999367	19		0.999367	24
	0.999419	7		0.999419	15
	0.999471	22		0.999471	19
	0.999523	21		0.999523	25
	0.999574	14		0.999574	28
	0.999626	19		0.999626	23
	0.999678	29		0.999678	32
	0.99973	19		0.99973	18
	0.999781	16		0.999781	19
	0.999833	18		0.999833	19
	0.999885	4		0.999885	22
	0.999936	14		0.999936	24
	0.999988	13		0.999988	20
	1.00004	20		1.00004	18
	1.00009	21		1.00009	19
	1.00014	14		1.00014	23
	1.00019	13		1.00019	18
	1.00025	6		1.00025	35
	1.0003	11		1.0003	22
	1.00035	17		1.00035	14
	1.0004	11		1.0004	16
	1.00045	21		1.00045	24
	1.0005	15		1.0005	18
	1.00055	10		1.00055	22
	1.0006	36		1.0006	16
	1.00066	16		1.00066	14
	1.00071	23		1.00071	17
	1.00076	16		1.00076	16
	1.00081	10		1.00081	15
	1.00086	23		1.00086	21
	1.00091	20		1.00091	15
	1.00096	15		1.00096	16
	1.00101	21		1.00101	18
	1.00107	23		1.00107	21
	1.00112	14		1.00112	15
	1.00117	25		1.00117	18
	1.00122	24		1.00122	21
	1.00127	12		1.00127	15
	1.00132	18		1.00132	19
	1.00137	18		1.00137	19
	1.00142	15		1.00142	13
	1.00147	17		1.00147	16
	1.00152	20		1.00152	15
	1.00157	21		1.00157	22
	1.00162	19		1.00162	13
	1.00168	26		1.00168	21
	1.00173	22		1.00173	18
	1.00178	17		1.00178	14
	1.00183	16		1.00183	21
	1.00188	14		1.00188	16
	1.00193	14		1.00193	15
	1.00198	13		1.00198	26
	1.00203	9		1.00203	13
	1.00208	19		1.00208	29
	1.00213	29		1.00213	14
	1.00218	17		1.00218	15
	1.00223	16		1.00223	14
	1.00228	17		1.00228	23
	1.00233	14		1.00233	18
	1.00238	25		1.00238	16
	1.00243	17		1.00243	26
	1.00248	14		1.00248	21
	1.00253	18		1.00253	17
	1.00258	19		1.00258	20
	1.00263	18		1.00263	11
	1.00268	24		1.00268	24
	1.00273	19		1.00273	26
	1.00278	13		1.00278	25
	1.00283	22		1.00283	16
	1.00288	19		1.00288	23
	1.00293	23		1.00293	20
	1.00298	20		1.00298	19
	1.00303	19		1.00303	22
	1.00308	13		1.00308	20
	1.00313	26		1.00313	20
	1.00318	20		1.00318	18
	1.00323	13		1.00323	16
	1.00328	11		1.00328	19
	1.00333	26		1.00333	12
	1.00338	18		1.00338	17
	1.00343	13		1.00343	21
	1.00348	17		1.00348	16
	1.00353	24		1.00353	11
	1.00358	16		1.00358	17
	1.00363	24		1.00363	15
	1.00368	15		1.00368	18
	1.00373	14		1.00373	10
	1.00378	17		1.00378	19
	1.00383	19		1.00383	15
	1.00388	17		1.00388	24
	1.00393	34		1.00393	14
	1.00398	19		1.00398	15
	1.00403	13		1.00403	27
	1.00408	18		1.00408	23
	1.00413	23		1.00413	18
	1.00418	22		1.00418	21
	1.00423	28		1.00423	20
	1.00428	24		1.00428	20
	1.00433	17		1.00433	26
	1.00438	17		1.00438	31
	1.00442	15		1.00442	24
	1.00447	23		1.00447	19
	1.00452	19		1.00452	21
	1.00457	15		1.00457	20
	1.00462	21		1.00462	11
	1.00467	20		1.00467	22
	1.00472	19		1.00472	15
	1.00477	12		1.00477	26
	1.00482	17		1.00482	29
	1.00487	23		1.00487	9
	1.00492	11		1.00492	10
	1.00497	30		1.00497	20
	1.00501	11		1.00501	13
	1.00506	17		1.00506	16
	1.00511	21		1.00511	19
	1.00516	14		1.00516	20
	1.00521	14		1.00521	19
	1.00526	21		1.00526	28
	1.00531	15		1.00531	17
	1.00536	19		1.00536	23
	1.00541	22		1.00541	13
	1.00545	24		1.00545	14
	1.0055	19		1.0055	13
	1.00555	17		1.00555	22
	1.0056	14		1.0056	24
	1.00565	23		1.00565	27
	1.0057	26		1.0057	22
	1.00574	29		1.00574	14
	1.00579	17		1.00579	18
	1.00584	23		1.00584	34
	1.00589	26		1.00589	16
	1.00594	28		1.00594	17
	1.00599	23		1.00599	23
	1.00604	27		1.00604	25
	1.00608	23		1.00608	22
	1.00613	24		1.00613	23
	1.00618	20		1.00618	16
	1.00623	21		1.00623	15
	1.00628	19		1.00628	20
	1.00633	19		1.00633	20
	1.00638	18		1.00638	23
	1.00642	24		1.00642	25
	1.00647	17		1.00647	11
	1.00652	14		1.00652	29
	1.00657	11		1.00657	16
	1.00662	17		1.00662	13
	1.00666	11		1.00666	21
	1.00671	18		1.00671	7
	1.00676	10		1.00676	8
	1.00681	16		1.00681	14
	1.00686	11		1.00686	10
	1.0069	14		1.0069	15
	1.00695	8		1.00695	8
	1.007	22		1.007	19
	1.00705	18		1.00705	17
	1.0071	12		1.0071	20
	1.00714	18		1.00714	26
	1.00719	14		1.00719	21
	1.00724	17		1.00724	17
	1.00729	20		1.00729	29
	1.00733	21		1.00733	20
	1.00738	28		1.00738	38
	1.00743	22		1.00743	37
	1.00748	17		1.00748	22
	1.00753	21		1.00753	32
	1.00757	16		1.00757	35
	1.00762	26		1.00762	28
	1.00767	24		1.00767	21
	1.00771	23		1.00771	18
	1.00776	24		1.00776	17
	1.00781	22		1.00781	18
	1.00786	17		1.00786	26
	1.00791	26		1.00791	21
	1.00795	11		1.00795	16
	1.008	16		1.008	13
	1.00805	13		1.00805	11
	1.00809	13		1.00809	15
	1.00814	13		1.00814	17
	1.00819	9		1.00819	15
	1.00824	15		1.00824	11
	1.00828	17		1.00828	13
	1.00833	15		1.00833	9
	1.00838	15		1.00838	15
	1.00842	28		1.00842	22
	1.00847	9		1.00847	20
	1.00852	22		1.00852	19
	1.00857	18		1.00857	27
	1.00861	11		1.00861	19
	1.00866	17		1.00866	15
	1.00871	22		1.00871	23
	1.00875	17		1.00875	17
	1.0088	19		1.0088	17
	1.00885	19		1.00885	26
	1.0089	19		1.0089	23
	1.00894	24		1.00894	19
	1.00899	23		1.00899	26
	1.00904	16		1.00904	36
	1.00908	21		1.00908	29
	1.00913	33		1.00913	23
	1.00918	26		1.00918	24
	1.00922	23		1.00922	21
	1.00927	19		1.00927	24
	1.00932	14		1.00932	21
	1.00936	11		1.00936	21
	1.00941	19		1.00941	22
	1.00946	12		1.00946	26
	1.0095	17		1.0095	14
	1.00955	10		1.00955	21
	1.0096	8		1.0096	12
	1.00964	16		1.00964	19
	1.00969	15		1.00969	17
	1.00974	15		1.00974	13
	1.00978	12		1.00978	16
	1.00983	18		1.00983	23
	1.00987	9		1.00987	22
	1.00992	20		1.00992	16
	1.00997	17		1.00997	25
	1.01001	12		1.01001	24
	1.01006	11		1.01006	22
	1.01011	25		1.01011	22
	1.01015	26		1.01015	21
	1.0102	11		1.0102	24
	1.01024	22		1.01024	31
	1.01029	23		1.01029	23
	1.01034	26		1.01034	18
	1.01038	25		1.01038	27
	1.01043	16		1.01043	32
	1.01047	18		1.01047	19
	1.01052	19		1.01052	13
	1.01057	26		1.01057	13
	1.01061	13		1.01061	13
	1.01066	19		1.01066	24
	1.0107	19		1.0107	12
	1.01075	16		1.01075	12
	1.0108	13		1.0108	18
	1.01084	10		1.01084	6
	1.01089	17		1.01089	17
	1.01093	26		1.01093	21
	1.01098	20		1.01098	19
	1.01102	22		1.01102	14
	1.01107	15		1.01107	23
	1.01111	25		1.01111	27
	1.01116	21		1.01116	19
	1.01121	17		1.01121	15
	1.01125	25		1.01125	28
	1.0113	26		1.0113	24
	1.01134	28		1.01134	26
	1.01139	28		1.01139	31
	1.01143	28		1.01143	25
	1.01148	27		1.01148	37
	1.01153	17		1.01153	17
	1.01157	21		1.01157	15
	1.01162	14		1.01162	26
	1.01166	20		1.01166	18
	1.01171	12		1.01171	25
	1.01175	17		1.01175	20
	1.0118	12		1.0118	12
	1.01184	11		1.01184	17
	1.01189	17		1.01189	23
	1.01193	13		1.01193	14
	1.01198	14		1.01198	20
	1.01202	15		1.01202	15
	1.01207	15		1.01207	12
	1.01211	8		1.01211	16
	1.01216	19		1.01216	21
	1.0122	15		1.0122	13
	1.01225	17		1.01225	15
	1.01229	17		1.01229	17
	1.01234	17		1.01234	23
	1.01238	11		1.01238	25
	1.01243	25		1.01243	29
	1.01247	23		1.01247	24
	1.01252	12		1.01252	16
	1.01256	18		1.01256	32
	1.01261	35		1.01261	16
	1.01265	25		1.01265	17
	1.0127	31		1.0127	37
	1.01274	31		1.01274	21
	1.01279	14		1.01279	22
	1.01283	37		1.01283	37
	1.01287	24		1.01287	21
	1.01292	20		1.01292	24
	1.01296	25		1.01296	19
	1.01301	25		1.01301	20
	1.01305	23		1.01305	21
	1.0131	17		1.0131	20
	1.01314	27		1.01314	18
	1.01319	16		1.01319	17
	1.01323	16		1.01323	11
	1.01327	17		1.01327	25
	1.01332	9		1.01332	11
	1.01336	16		1.01336	14
	1.01341	11		1.01341	7
	1.01345	8		1.01345	11
	1.0135	7		1.0135	9
	1.01354	14		1.01354	11
	1.01358	14		1.01358	12
	1.01363	12		1.01363	9
	1.01367	12		1.01367	15
	1.01372	10		1.01372	14
	1.01376	12		1.01376	15
	1.01381	11		1.01381	16
	1.01385	10		1.01385	22
	1.01389	26		1.01389	23
	1.01394	17		1.01394	26
	1.01398	20		1.01398	31
	1.01403	26		1.01403	34
	1.01407	28		1.01407	27
	1.01411	19		1.01411	27
	1.01416	25		1.01416	26
	1.0142	28		1.0142	23
	1.01425	29		1.01425	21
	1.01429	41		1.01429	23
	1.01433	32		1.01433	26
	1.01438	22		1.01438	25
	1.01442	29		1.01442	21
	1.01446	18		1.01446	20
	1.01451	17		1.01451	23
	1.01455	22		1.01455	13
	1.01459	14		1.01459	9
	1.01464	10		1.01464	13
	1.01468	19		1.01468	12
	1.01473	9		1.01473	13
	1.01477	9		1.01477	11
	1.01481	11		1.01481	16
	1.01486	9		1.01486	13
	1.0149	10		1.0149	16
	1.01494	10		1.01494	18
	1.01499	14		1.01499	23
	1.01503	15		1.01503	14
	1.01507	22		1.01507	21
	1.01512	12		1.01512	22
	1.01516	16		1.01516	19
	1.0152	19		1.0152	28
	1.01525	21		1.01525	18
	1.01529	16		1.01529	22
	1.01533	30		1.01533	30
	1.01538	21		1.01538	30
	1.01542	22		1.01542	24
	1.01546	29		1.01546	36
	1.01551	25		1.01551	27
	1.01555	19		1.01555	26
	1.01559	22		1.01559	27
	1.01563	24		1.01563	16
	1.01568	24		1.01568	29
	1.01572	30		1.01572	18
	1.01576	16		1.01576	21
	1.01581	20		1.01581	18
	1.01585	24		1.01585	25
	1.01589	13		1.01589	12
	1.01594	28		1.01594	19
	1.01598	27		1.01598	17
	1.01602	17		1.01602	11
	1.01606	12		1.01606	10
	1.01611	16		1.01611	16
	1.01615	12		1.01615	12
	1.01619	14		1.01619	16
	1.01623	15		1.01623	17
	1.01628	7		1.01628	19
	1.01632	10		1.01632	14
	1.01636	6		1.01636	17
	1.0164	10		1.0164	14
	1.01645	14		1.01645	28
	1.01649	12		1.01649	18
	1.01653	17		1.01653	10
	1.01657	16		1.01657	17
	1.01662	20		1.01662	28
	1.01666	13		1.01666	24
	1.0167	25		1.0167	24
	1.01674	24		1.01674	32
	1.01679	28		1.01679	21
	1.01683	19		1.01683	31
	1.01687	29		1.01687	29
	1.01691	18		1.01691	24
	1.01696	36		1.01696	31
	1.017	24		1.017	37
	1.01704	25		1.01704	17
	1.01708	23		1.01708	24
	1.01712	24		1.01712	25
	1.01717	18		1.01717	20
	1.01721	23		1.01721	21
	1.01725	33		1.01725	21
	1.01729	24		1.01729	15
	1.01733	16		1.01733	14
	1.01737	20		1.01737	17
	1.01742	16		1.01742	17
	1.01746	8		1.01746	12
	1.0175	10		1.0175	11
	1.01754	15		1.01754	13
	1.01758	17		1.01758	8
	1.01763	13		1.01763	24
	1.01767	13		1.01767	11
	1.01771	19		1.01771	16
	1.01775	15		1.01775	14
	1.01779	14		1.01779	9
	1.01784	15		1.01784	9
	1.01788	15		1.01788	15
	1.01792	19		1.01792	25
	1.01796	14		1.01796	22
	1.018	12		1.018	25
	1.01804	13		1.01804	17
	1.01808	28		1.01808	23
	1.01813	28		1.01813	41
	1.01817	25		1.01817	21
	1.01821	18		1.01821	33
	1.01825	23		1.01825	27
	1.01829	33		1.01829	20
	1.01833	18		1.01833	22
	1.01837	25		1.01837	30
	1.01842	29		1.01842	24
	1.01846	17		1.01846	20
	1.0185	27		1.0185	39
	1.01854	21		1.01854	23
	1.01858	22		1.01858	15
	1.01862	23		1.01862	32
	1.01866	21		1.01866	20
	1.0187	18		1.0187	15
	1.01875	18		1.01875	28
	1.01879	20		1.01879	12
	1.01883	17		1.01883	16
	1.01887	29		1.01887	27
	1.01891	8		1.01891	11
	1.01895	10		1.01895	21
	1.01899	17		1.01899	12
	1.01903	7		1.01903	16
	1.01907	10		1.01907	11
	1.01911	15		1.01911	22
	1.01915	14		1.01915	13
	1.0192	16		1.0192	15
	1.01924	14		1.01924	19
	1.01928	14		1.01928	14
	1.01932	11		1.01932	18
	1.01936	12		1.01936	22
	1.0194	8		1.0194	16
	1.01944	15		1.01944	19
	1.01948	18		1.01948	21
	1.01952	19		1.01952	23
	1.01956	24		1.01956	24
	1.0196	24		1.0196	28
	1.01964	14		1.01964	29
	1.01968	29		1.01968	16
	1.01972	29		1.01972	25
	1.01976	20		1.01976	27
	1.0198	21		1.0198	14
	1.01984	29		1.01984	30
	1.01988	29		1.01988	15
	1.01992	27		1.01992	25
	1.01997	26		1.01997	23
	1.02001	25		1.02001	24
	1.02005	30		1.02005	26
	1.02009	22		1.02009	23
	1.02013	28		1.02013	19
	1.02017	11		1.02017	24
	1.02021	36		1.02021	30
	1.02025	22		1.02025	28
	1.02029	21		1.02029	16
	1.02033	17		1.02033	20
	1.02037	13		1.02037	24
	1.02041	20		1.02041	13
	1.02045	22		1.02045	20
	1.02049	17		1.02049	16
	1.02053	14		1.02053	9
	1.02057	24		1.02057	16
	1.02061	10		1.02061	8
	1.02065	5		1.02065	13
	1.02069	11		1.02069	11
	1.02073	13		1.02073	8
	1.02077	12		1.02077	10
	1.0208	11		1.0208	21
	1.02085	16		1.02085	18
	1.02089	13		1.02089	12
	1.02093	17		1.02093	23
	1.02096	24		1.02096	16
	1.021	17		1.021	18
	1.02104	24		1.02104	18
	1.02108	24		1.02108	24
	1.02112	23		1.02112	20
	1.02116	24		1.02116	25
	1.0212	19		1.0212	32
	1.02124	24		1.02124	31
	1.02128	20		1.02128	23
	1.02132	26		1.02132	23
	1.02136	15		1.02136	30
	1.0214	23		1.0214	32
	1.02144	21		1.02144	36
	1.02148	25		1.02148	21
	1.02152	27		1.02152	36
	1.02156	20		1.02156	22
	1.0216	27		1.0216	21
	1.02164	27		1.02164	19
	1.02167	19		1.02167	20
	1.02171	15		1.02171	20
	1.02175	20		1.02175	14
	1.02179	18		1.02179	10
	1.02183	13		1.02183	9
	1.02187	15		1.02187	16
	1.02191	12		1.02191	8
	1.02195	21		1.02195	16
	1.02199	11		1.02199	13
	1.02202	15		1.02202	15
	1.02206	11		1.02206	11
	1.0221	16		1.0221	16
	1.02214	10		1.02214	14
	1.02218	15		1.02218	8
	1.02222	16		1.02222	15
	1.02226	15		1.02226	11
	1.0223	12		1.0223	14
	1.02234	18		1.02234	25
	1.02238	17		1.02238	19
	1.02241	23		1.02241	17
	1.02245	23		1.02245	21
	1.02249	21		1.02249	18
	1.02253	24		1.02253	29
	1.02257	32		1.02257	33
	1.02261	27		1.02261	33
	1.02265	28		1.02265	32
	1.02268	26		1.02268	38
	1.02272	26		1.02272	35
	1.02276	29		1.02276	27
	1.0228	27		1.0228	33
	1.02284	29		1.02284	28
	1.02288	30		1.02288	27
	1.02291	30		1.02291	31
	1.02295	20		1.02295	20
	1.02299	21		1.02299	13
	1.02303	24		1.02303	16
	1.02307	20		1.02307	24
	1.02311	22		1.02311	31
	1.02314	22		1.02314	12
	1.02318	8		1.02318	7
	1.02322	9		1.02322	17
	1.02326	14		1.02326	15
	1.0233	16		1.0233	13
	1.02334	14		1.02334	14
	1.02337	11		1.02337	10
	1.02341	11		1.02341	8
	1.02345	12		1.02345	16
	1.02349	10		1.02349	10
	1.02353	9		1.02353	23
	1.02356	7		1.02356	10
	1.0236	20		1.0236	18
	1.02364	18		1.02364	20
	1.02368	18		1.02368	18
	1.02371	21		1.02371	31
	1.02375	17		1.02375	25
	1.02379	24		1.02379	24
	1.02383	25		1.02383	28
	1.02387	27		1.02387	26
	1.0239	21		1.0239	34
	1.02394	26		1.02394	31
	1.02398	15		1.02398	26
	1.02402	28		1.02402	23
	1.02405	24		1.02405	18
	1.02409	17		1.02409	22
	1.02413	26		1.02413	21
	1.02417	15		1.02417	21
	1.0242	15		1.0242	14
	1.02424	20		1.02424	15
	1.02428	25		1.02428	24
	1.02432	17		1.02432	16
	1.02435	32		1.02435	20
	1.02439	23		1.02439	19
	1.02443	13		1.02443	13
	1.02446	19		1.02446	21
	1.0245	11		1.0245	17
	1.02454	10		1.02454	15
	1.02458	14		1.02458	11
	1.02461	14		1.02461	18
	1.02465	22		1.02465	8
	1.02469	9		1.02469	22
	1.02473	13		1.02473	20
	1.02476	15		1.02476	19
	1.0248	15		1.0248	15
	1.02484	16		1.02484	16
	1.02487	7		1.02487	11
	1.02491	18		1.02491	14
	1.02495	19		1.02495	22
	1.02499	18		1.02499	19
	1.02502	14		1.02502	13
	1.02506	24		1.02506	25
	1.0251	18		1.0251	18
	1.02513	28		1.02513	20
	1.02517	25		1.02517	42
	1.02521	25		1.02521	28
	1.02524	24		1.02524	23
	1.02528	33		1.02528	36
	1.02532	19		1.02532	24
	1.02535	22		1.02535	27
	1.02539	21		1.02539	31
	1.02543	27		1.02543	18
	1.02546	16		1.02546	26
	1.0255	24		1.0255	24
	1.02554	25		1.02554	23
	1.02557	19		1.02557	23
	1.02561	20		1.02561	22
	1.02564	18		1.02564	7
	1.02568	18		1.02568	14
	1.02572	19		1.02572	26
	1.02575	9		1.02575	12
	1.02579	9		1.02579	12
	1.02583	20		1.02583	17
	1.02586	10		1.02586	10
	1.0259	5		1.0259	12
	1.02594	15		1.02594	15
	1.02597	17		1.02597	16
	1.02601	17		1.02601	15
	1.02605	25		1.02605	18
	1.02608	15		1.02608	23
	1.02612	16		1.02612	10
	1.02615	20		1.02615	23
	1.02619	13		1.02619	15
	1.02622	10		1.02622	20
	1.02626	17		1.02626	12
	1.0263	16		1.0263	29
	1.02633	18		1.02633	29
	1.02637	26		1.02637	20
	1.02641	17		1.02641	15
	1.02644	22		1.02644	27
	1.02648	30		1.02648	20
	1.02651	23		1.02651	14
	1.02655	24		1.02655	14
	1.02658	20		1.02658	24
	1.02662	27		1.02662	20
	1.02666	27		1.02666	23
	1.02669	25		1.02669	28
	1.02673	24		1.02673	18
	1.02676	18		1.02676	16
	1.0268	19		1.0268	19
	1.02683	21		1.02683	19
	1.02687	13		1.02687	22
	1.0269	16		1.0269	21
	1.02694	23		1.02694	17
	1.02698	17		1.02698	21
	1.02701	18		1.02701	24
	1.02705	21		1.02705	15
	1.02708	10		1.02708	17
	1.02712	13		1.02712	15
	1.02715	8		1.02715	10
	1.02719	14		1.02719	25
	1.02722	9		1.02722	15
	1.02726	18		1.02726	7
	1.0273	15		1.0273	13
	1.02733	13		1.02733	17
	1.02737	15		1.02737	16
	1.0274	20		1.0274	16
	1.02744	18		1.02744	20
	1.02747	10		1.02747	22
	1.02751	13		1.02751	23
	1.02754	14		1.02754	20
	1.02758	17		1.02758	14
	1.02761	29		1.02761	24
	1.02765	20		1.02765	23
	1.02768	13		1.02768	18
	1.02772	24		1.02772	20
	1.02775	26		1.02775	23
	1.02779	20		1.02779	18
	1.02782	30		1.02782	17
	1.02786	26		1.02786	21
	1.02789	17		1.02789	17
	1.02793	20		1.02793	19
	1.02796	24		1.02796	26
	1.02799	21		1.02799	13
	1.02803	15		1.02803	26
	1.02807	29		1.02807	18
	1.0281	12		1.0281	17
	1.02813	17		1.02813	18
	1.02817	25		1.02817	13
	1.0282	22		1.0282	18
	1.02824	16		1.02824	17
	1.02827	14		1.02827	19
	1.02831	9		1.02831	20
	1.02834	14		1.02834	7
	1.02838	12		1.02838	23
	1.02841	12		1.02841	11
	1.02845	9		1.02845	13
	1.02848	13		1.02848	16
	1.02851	14		1.02851	18
	1.02855	11		1.02855	11
	1.02858	17		1.02858	18
	1.02862	14		1.02862	23
	1.02865	15		1.02865	17
	1.02869	19		1.02869	10
	1.02872	13		1.02872	21
	1.02875	13		1.02875	22
	1.02879	20		1.02879	22
	1.02882	20		1.02882	27
	1.02886	22		1.02886	25
	1.02889	27		1.02889	25
	1.02892	26		1.02892	21
	1.02896	20		1.02896	33
	1.02899	23		1.02899	29
	1.02903	21		1.02903	18
	1.02906	25		1.02906	25
	1.02909	24		1.02909	34
	1.02913	16		1.02913	18
	1.02916	29		1.02916	24
	1.0292	20		1.0292	21
	1.02923	26		1.02923	27
	1.02926	21		1.02926	23
	1.0293	17		1.0293	23
	1.02933	22		1.02933	26
	1.02937	21		1.02937	15
	1.0294	19		1.0294	15
	1.02943	11		1.02943	15
	1.02947	15		1.02947	20
	1.0295	24		1.0295	14
	1.02953	21		1.02953	13
	1.02957	16		1.02957	16
	1.0296	16		1.0296	9
	1.02963	19		1.02963	14
	1.02967	11		1.02967	12
	1.0297	12		1.0297	19
	1.02973	9		1.02973	10
	1.02977	13		1.02977	10
	1.0298	16		1.0298	15
	1.02983	11		1.02983	9
	1.02987	12		1.02987	20
	1.0299	23		1.0299	17
	1.02993	18		1.02993	23
	1.02997	15		1.02997	17
	1.03	14		1.03	24
	1.03003	18		1.03003	17
	1.03007	23		1.03007	24
	1.0301	23		1.0301	24
	1.03013	25		1.03013	22
	1.03017	24		1.03017	34
	1.0302	20		1.0302	29
	1.03023	22		1.03023	15
	1.03027	12		1.03027	24
	1.0303	26		1.0303	32
	1.03033	19		1.03033	18
	1.03036	26		1.03036	24
	1.0304	27		1.0304	23
	1.03043	26		1.03043	20
	1.03046	20		1.03046	19
	1.0305	25		1.0305	20
	1.03053	17		1.03053	15
	1.03056	20		1.03056	18
	1.03059	20		1.03059	16
	1.03063	15		1.03063	18
	1.03066	16		1.03066	19
	1.03069	22		1.03069	19
	1.03072	17		1.03072	16
	1.03076	16		1.03076	14
	1.03079	19		1.03079	17
	1.03082	11		1.03082	19
	1.03086	22		1.03086	9
	1.03089	14		1.03089	14
	1.03092	11		1.03092	16
	1.03095	12		1.03095	19
	1.03099	20		1.03099	17
	1.03102	8		1.03102	19
	1.03105	15		1.03105	20
	1.03108	19		1.03108	27
	1.03112	15		1.03112	21
	1.03115	21		1.03115	26
	1.03118	22		1.03118	32
	1.03121	20		1.03121	21
	1.03124	20		1.03124	22
	1.03128	32		1.03128	28
	1.03131	16		1.03131	30
	1.03134	23		1.03134	37
	1.03137	22		1.03137	29
	1.03141	16		1.03141	24
	1.03144	12		1.03144	13
	1.03147	25		1.03147	28
	1.0315	21		1.0315	27
	1.03153	12		1.03153	17
	1.03157	26		1.03157	19
	1.0316	20		1.0316	11
	1.03163	18		1.03163	10
	1.03166	16		1.03166	22
	1.03169	18		1.03169	20
	1.03173	20		1.03173	14
	1.03176	19		1.03176	17
	1.03179	16		1.03179	20
	1.03182	15		1.03182	20
	1.03185	15		1.03185	19
	1.03188	23		1.03188	15
	1.03192	10		1.03192	18
	1.03195	15		1.03195	21
	1.03198	13		1.03198	14
	1.03201	17		1.03201	11
	1.03204	20		1.03204	25
	1.03207	19		1.03207	23
	1.03211	14		1.03211	18
	1.03214	21		1.03214	24
	1.03217	16		1.03217	15
	1.0322	18		1.0322	23
	1.03223	22		1.03223	31
	1.03226	13		1.03226	11
	1.03229	12		1.03229	18
	1.03233	19		1.03233	17
	1.03236	26		1.03236	13
	1.03239	9		1.03239	25
	1.03242	21		1.03242	28
	1.03245	19		1.03245	16
	1.03248	15		1.03248	15
	1.03251	26		1.03251	26
	1.03255	16		1.03255	14
	1.03258	21		1.03258	18
	1.03261	32		1.03261	13
	1.03264	22		1.03264	13
	1.03267	16		1.03267	14
	1.0327	21		1.0327	25
	1.03273	16		1.03273	26
	1.03276	19		1.03276	18
	1.03279	15		1.03279	21
	1.03282	13		1.03282	16
	1.03286	14		1.03286	21
	1.03289	21		1.03289	19
	1.03292	14		1.03292	8
	1.03295	19		1.03295	17
	1.03298	12		1.03298	13
	1.03301	14		1.03301	9
	1.03304	12		1.03304	15
	1.03307	18		1.03307	21
	1.0331	10		1.0331	15
	1.03313	14		1.03313	8
	1.03316	13		1.03316	20
	1.03319	21		1.03319	18
	1.03323	14		1.03323	14
	1.03326	27		1.03326	20
	1.03329	13		1.03329	15
	1.03332	18		1.03332	19
	1.03335	23		1.03335	16
	1.03338	16		1.03338	18
	1.03341	18		1.03341	21
	1.03344	27		1.03344	27
	1.03347	13		1.03347	18
	1.0335	21		1.0335	20
	1.03353	17		1.03353	19
	1.03356	13		1.03356	24
	1.03359	20		1.03359	25
	1.03362	32		1.03362	29
	1.03365	23		1.03365	21
	1.03368	26		1.03368	25
	1.03371	14		1.03371	18
	1.03374	21		1.03374	22
	1.03377	32		1.03377	26
	1.0338	28		1.0338	28
	1.03383	17		1.03383	20
	1.03386	15		1.03386	15
	1.03389	17		1.03389	25
	1.03392	16		1.03392	18
	1.03395	15		1.03395	21
	1.03398	13		1.03398	17
	1.03401	19		1.03401	11
	1.03404	14		1.03404	16
	1.03407	21		1.03407	26
	1.0341	11		1.0341	13
	1.03413	19		1.03413	20
	1.03416	19		1.03416	18
	1.03419	12		1.03419	21
	1.03422	21		1.03422	18
	1.03425	23		1.03425	26
	1.03428	11		1.03428	13
	1.03431	25		1.03431	16
	1.03434	16		1.03434	14
	1.03437	20		1.03437	22
	1.0344	10		1.0344	17
	1.03443	30		1.03443	24
	1.03446	28		1.03446	16
	1.03449	22		1.03449	24
	1.03452	20		1.03452	26
	1.03455	19		1.03455	14
	1.03458	15		1.03458	19
	1.0346	22		1.0346	26
	1.03463	21		1.03463	20
	1.03466	24		1.03466	26
	1.03469	17		1.03469	25
	1.03472	20		1.03472	15
	1.03475	14		1.03475	20
	1.03478	21		1.03478	24
	1.03481	15		1.03481	17
	1.03484	17		1.03484	18
	1.03487	22		1.03487	27
	1.0349	13		1.0349	14
	1.03493	15		1.03493	13
	1.03496	19		1.03496	29
	1.03499	19		1.03499	10
	1.03502	11		1.03502	21
	1.03504	16		1.03504	20
	1.03507	20		1.03507	10
	1.0351	24		1.0351	21
	1.03513	20		1.03513	20
	1.03516	20		1.03516	14
	1.03519	17		1.03519	17
	1.03522	18		1.03522	21
	1.03525	20		1.03525	20
	1.03527	15		1.03527	15
	1.0353	21		1.0353	28
	1.03533	17		1.03533	16
	1.03536	13		1.03536	16
	1.03539	21		1.03539	21
	1.03542	15		1.03542	12
	1.03545	27		1.03545	17
	1.03548	18		1.03548	25
	1.0355	19		1.0355	18
	1.03553	15		1.03553	28
	1.03556	15		1.03556	27
	1.03559	14		1.03559	19
	1.03562	20		1.03562	19
	1.03565	12		1.03565	20
	1.03568	17		1.03568	20
	1.03571	12		1.03571	23
	1.03573	18		1.03573	17
	1.03576	22		1.03576	17
	1.03579	16		1.03579	8
	1.03582	21		1.03582	16
	1.03585	10		1.03585	20
	1.03588	12		1.03588	17
	1.0359	20		1.0359	22
	1.03593	19		1.03593	16
	1.03596	13		1.03596	19
	1.03599	20		1.03599	23
	1.03602	27		1.03602	18
	1.03604	13		1.03604	13
	1.03607	25		1.03607	19
	1.0361	13		1.0361	11
	1.03613	16		1.03613	19
	1.03616	16		1.03616	32
	1.03618	15		1.03618	11
	1.03621	21		1.03621	15
	1.03624	18		1.03624	23
	1.03627	16		1.03627	22
	1.0363	10		1.0363	22
	1.03632	16		1.03632	20
	1.03635	13		1.03635	19
	1.03638	20		1.03638	14
	1.03641	18		1.03641	14
	1.03643	12		1.03643	21
	1.03646	20		1.03646	14
	1.03649	20		1.03649	25
	1.03652	11		1.03652	13
	1.03655	32		1.03655	20
	1.03657	18		1.03657	23
	1.0366	21		1.0366	21
	1.03663	13		1.03663	18
	1.03666	20		1.03666	30
	1.03668	14		1.03668	19
	1.03671	20		1.03671	22
	1.03674	18		1.03674	18
	1.03677	13		1.03677	13
	1.03679	18		1.03679	25
	1.03682	19		1.03682	24
	1.03685	15		1.03685	13
	1.03688	21		1.03688	13
	1.0369	23		1.0369	17
	1.03693	23		1.03693	10
	1.03696	17		1.03696	34
	1.03699	18		1.03699	22
	1.03701	24		1.03701	19
	1.03704	18		1.03704	23
	1.03707	20		1.03707	24
	1.03709	15		1.03709	18
	1.03712	21		1.03712	17
	1.03715	25		1.03715	22
	1.03718	22		1.03718	19
	1.0372	9		1.0372	17
	1.03723	26		1.03723	23
	1.03726	25		1.03726	18
	1.03728	27		1.03728	23
	1.03731	13		1.03731	24
	1.03734	22		1.03734	19
	1.03736	29		1.03736	18
	1.03739	30		1.03739	26
	1.03742	22		1.03742	22
	1.03744	14		1.03744	19
	1.03747	24		1.03747	23
	1.0375	13		1.0375	22
	1.03753	15		1.03753	20
	1.03755	18		1.03755	20
	1.03758	11		1.03758	16
	1.03761	16		1.03761	21
	1.03763	16		1.03763	23
	1.03766	7		1.03766	17
	1.03768	18		1.03768	16
	1.03771	13		1.03771	26
	1.03774	15		1.03774	17
	1.03777	18		1.03777	16
	1.03779	21		1.03779	12
	1.03782	15		1.03782	18
	1.03784	13		1.03784	22
	1.03787	23		1.03787	23
	1.0379	16		1.0379	23
	1.03792	22		1.03792	21
	1.03795	16		1.03795	20
	1.03798	19		1.03798	24
	1.038	18		1.038	24
	1.03803	22		1.03803	28
	1.03805	24		1.03805	20
	1.03808	19		1.03808	14
	1.03811	22		1.03811	23
	1.03813	22		1.03813	13
	1.03816	16		1.03816	16
	1.03818	10		1.03818	21
	1.03821	20		1.03821	15
	1.03824	17		1.03824	24
	1.03826	17		1.03826	13
	1.03829	21		1.03829	19
	1.03832	25		1.03832	14
	1.03834	25		1.03834	21
	1.03837	16		1.03837	8
	1.03839	14		1.03839	13
	1.03842	14		1.03842	21
	1.03845	17		1.03845	29
	1.03847	16		1.03847	16
	1.0385	20		1.0385	30
	1.03852	18		1.03852	15
	1.03855	11		1.03855	14
	1.03857	24		1.03857	30
	1.0386	19		1.0386	11
	1.03862	15		1.03862	14
	1.03865	17		1.03865	22
	1.03868	15		1.03868	21
	1.0387	18		1.0387	17
	1.03873	16		1.03873	28
	1.03875	25		1.03875	19
	1.03878	21		1.03878	22
	1.0388	13		1.0388	17
	1.03883	17		1.03883	13
	1.03886	20		1.03886	13
	1.03888	18		1.03888	21
	1.03891	24		1.03891	12
	1.03893	19		1.03893	17
	1.03896	19		1.03896	15
	1.03898	9		1.03898	15
	1.03901	20		1.03901	18
	1.03903	14		1.03903	17
	1.03906	22		1.03906	20
	1.03908	19		1.03908	17
	1.03911	25		1.03911	21
	1.03913	13		1.03913	25
	1.03916	16		1.03916	15
	1.03918	17		1.03918	20
	1.03921	17		1.03921	19
	1.03923	21		1.03923	29
	1.03926	20		1.03926	15
	1.03928	17		1.03928	16
	1.03931	22		1.03931	23
	1.03933	22		1.03933	29
	1.03936	19		1.03936	22
	1.03938	16		1.03938	15
	1.03941	21		1.03941	18
	1.03943	17		1.03943	23
	1.03946	10		1.03946	16
	1.03948	18		1.03948	12
	1.03951	11		1.03951	18
	1.03953	15		1.03953	17
	1.03956	16		1.03956	19
	1.03958	11		1.03958	11
	1.0396	19		1.0396	19
	1.03963	13		1.03963	19
	1.03965	21		1.03965	19
	1.03968	15		1.03968	20
	1.0397	20		1.0397	21
	1.03973	12		1.03973	20
	1.03975	15		1.03975	24
	1.03978	13		1.03978	25
	1.0398	17		1.0398	21
	1.03983	20		1.03983	22
	1.03985	19		1.03985	27
	1.03988	14		1.03988	19
	1.0399	17		1.0399	17
	1.03992	17		1.03992	25
	1.03995	15		1.03995	18
	1.03997	12		1.03997	29
	1.04	16		1.04	21
	1.04002	18		1.04002	26
	1.04005	20		1.04005	21
	1.04007	21		1.04007	18
	1.04009	14		1.04009	5
	1.04012	19		1.04012	18
	1.04014	14		1.04014	16
	1.04017	19		1.04017	19
	1.04019	16		1.04019	17
	1.04021	20		1.04021	16
	1.04024	21		1.04024	7
	1.04026	19		1.04026	9
	1.04028	20		1.04028	22
	1.04031	14		1.04031	14
	1.04033	22		1.04033	20
	1.04036	14		1.04036	22
	1.04038	16		1.04038	15
	1.0404	14		1.0404	21
	1.04043	27		1.04043	29
	1.04045	21		1.04045	28
	1.04048	15		1.04048	14
	1.0405	21		1.0405	21
	1.04052	15		1.04052	19
	1.04055	20		1.04055	13
	1.04057	25		1.04057	24
	1.04059	17		1.04059	21
	1.04062	21		1.04062	18
	1.04064	16		1.04064	19
	1.04066	20		1.04066	13
	1.04069	8		1.04069	16
	1.04071	19		1.04071	15
	1.04073	17		1.04073	18
	1.04076	12		1.04076	22
	1.04078	23		1.04078	16
	1.0408	13		1.0408	23
	1.04083	18		1.04083	25
	1.04085	18		1.04085	23
	1.04087	18		1.04087	24
	1.0409	23		1.0409	14
	1.04092	20		1.04092	17
	1.04094	17		1.04094	24
	1.04097	11		1.04097	22
	1.04099	16		1.04099	16
	1.04101	16		1.04101	17
	1.04104	22		1.04104	18
	1.04106	15		1.04106	14
	1.04108	16		1.04108	16
	1.04111	16		1.04111	16
	1.04113	22		1.04113	18
	1.04115	19		1.04115	14
	1.04117	17		1.04117	25
	1.0412	15		1.0412	22
	1.04122	19		1.04122	19
	1.04124	20		1.04124	23
	1.04127	16		1.04127	24
	1.04129	20		1.04129	25
	1.04131	19		1.04131	23
	1.04133	18		1.04133	21
	1.04136	18		1.04136	11
	1.04138	13		1.04138	25
	1.0414	22		1.0414	18
	1.04143	15		1.04143	14
	1.04145	17		1.04145	17
	1.04147	13		1.04147	22
	1.04149	13		1.04149	10
	1.04152	12		1.04152	19
	1.04154	18		1.04154	23
	1.04156	17		1.04156	14
	1.04158	15		1.04158	19
	1.04161	20		1.04161	20
	1.04163	15		1.04163	19
	1.04165	22		1.04165	17
	1.04167	18		1.04167	19
	1.0417	13		1.0417	19
	1.04172	12		1.04172	16
	1.04174	20		1.04174	22
	1.04176	21		1.04176	18
	1.04178	9		1.04178	26
	1.04181	23		1.04181	24
	1.04183	12		1.04183	16
	1.04185	15		1.04185	21
	1.04187	15		1.04187	11
	1.0419	23		1.0419	15
	1.04192	20		1.04192	24
	1.04194	25		1.04194	24
	1.04196	12		1.04196	23
	1.04198	13		1.04198	12
	1.04201	27		1.04201	22
	1.04203	15		1.04203	19
	1.04205	15		1.04205	21
	1.04207	26		1.04207	17
	1.04209	18		1.04209	17
	1.04211	26		1.04211	17
	1.04214	11		1.04214	21
	1.04216	9		1.04216	23
	1.04218	12		1.04218	16
	1.0422	24		1.0422	22
	1.04222	23		1.04222	17
	1.04225	23		1.04225	18
	1.04227	19		1.04227	18
	1.04229	13		1.04229	26
	1.04231	12		1.04231	20
	1.04233	27		1.04233	20
	1.04235	16		1.04235	17
	1.04238	14		1.04238	19
	1.0424	18		1.0424	27
	1.04242	14		1.04242	21
	1.04244	17		1.04244	25
	1.04246	21		1.04246	26
	1.04248	12		1.04248	20
	1.0425	10		1.0425	14
	1.04252	21		1.04252	16
	1.04255	15		1.04255	24
	1.04257	14		1.04257	20
	1.04259	13		1.04259	22
	1.04261	20		1.04261	20
	1.04263	33		1.04263	18
	1.04265	26		1.04265	25
	1.04267	12		1.04267	19
	1.04269	16		1.04269	15
	1.04272	30		1.04272	17
	1.04274	23		1.04274	18
	1.04276	18		1.04276	15
	1.04278	15		1.04278	14
	1.0428	17		1.0428	25
	1.04282	18		1.04282	21
	1.04284	19		1.04284	14
	1.04286	16		1.04286	21
	1.04288	17		1.04288	23
	1.0429	19		1.0429	18
	1.04293	17		1.04293	17
	1.04295	14		1.04295	16
	1.04297	25		1.04297	27
	1.04299	14		1.04299	12
	1.04301	9		1.04301	16
	1.04303	24		1.04303	20
	1.04305	21		1.04305	19
	1.04307	20		1.04307	20
	1.04309	18		1.04309	11
	1.04311	17		1.04311	18
	1.04313	14		1.04313	14
	1.04315	17		1.04315	26
	1.04317	14		1.04317	10
	1.0432	12		1.0432	21
	1.04322	22		1.04322	24
	1.04324	20		1.04324	13
	1.04326	12		1.04326	18
	1.04328	16		1.04328	19
	1.0433	6		1.0433	18
	1.04332	10		1.04332	30
	1.04334	17		1.04334	20
	1.04336	25		1.04336	14
	1.04338	13		1.04338	19
	1.0434	24		1.0434	19
	1.04342	18		1.04342	17
	1.04344	16		1.04344	15
	1.04346	15		1.04346	16
	1.04348	20		1.04348	23
	1.0435	10		1.0435	19
	1.04352	24		1.04352	30
	1.04354	18		1.04354	17
	1.04356	21		1.04356	22
	1.04358	18		1.04358	21
	1.0436	10		1.0436	11
	1.04362	14		1.04362	14
	1.04364	12		1.04364	28
	1.04366	25		1.04366	25
	1.04368	25		1.04368	15
	1.0437	23		1.0437	27
	1.04372	18		1.04372	15
	1.04374	17		1.04374	26
	1.04376	29		1.04376	19
	1.04378	18		1.04378	16
	1.0438	19		1.0438	23
	1.04382	27		1.04382	27
	1.04384	17		1.04384	23
	1.04386	20		1.04386	18
	1.04388	27		1.04388	25
	1.0439	25		1.0439	16
	1.04392	28		1.04392	16
	1.04394	23		1.04394	31
	1.04396	9		1.04396	15
	1.04398	21		1.04398	8
	1.044	25		1.044	26
	1.04401	15		1.04401	6
	1.04403	20		1.04403	13
	1.04405	25		1.04405	14
	1.04407	21		1.04407	15
	1.04409	20		1.04409	17
	1.04411	22		1.04411	25
	1.04413	18		1.04413	11
	1.04415	16		1.04415	21
	1.04417	31		1.04417	19
	1.04419	22		1.04419	20
	1.04421	13		1.04421	23
	1.04423	21		1.04423	20
	1.04425	16		1.04425	16
	1.04426	19		1.04426	21
	1.04428	20		1.04428	24
	1.0443	22		1.0443	14
	1.04432	15		1.04432	17
	1.04434	12		1.04434	17
	1.04436	13		1.04436	9
	1.04438	20		1.04438	15
	1.0444	26		1.0444	17
	1.04442	14		1.04442	21
	1.04444	13		1.04444	11
	1.04445	22		1.04445	14
	1.04447	18		1.04447	13
	1.04449	19		1.04449	16
	1.04451	21		1.04451	21
	1.04453	11		1.04453	20
	1.04455	20		1.04455	21
	1.04457	16		1.04457	27
	1.04459	19		1.04459	20
	1.04461	11		1.04461	14
	1.04462	21		1.04462	16
	1.04464	15		1.04464	21
	1.04466	19		1.04466	20
	1.04468	26		1.04468	21
	1.0447	19		1.0447	27
	1.04472	15		1.04472	27
	1.04473	25		1.04473	21
	1.04475	16		1.04475	23
	1.04477	12		1.04477	23
	1.04479	25		1.04479	19
	1.04481	16		1.04481	20
	1.04483	21		1.04483	17
	1.04485	19		1.04485	14
	1.04486	21		1.04486	13
	1.04488	11		1.04488	28
	1.0449	19		1.0449	20
	1.04492	13		1.04492	5
	1.04494	16		1.04494	16
	1.04495	22		1.04495	21
	1.04497	21		1.04497	18
	1.04499	16		1.04499	20
	1.04501	25		1.04501	20
	1.04503	11		1.04503	14
	1.04505	23		1.04505	13
	1.04506	13		1.04506	19
	1.04508	21		1.04508	17
	1.0451	10		1.0451	18
	1.04512	25		1.04512	17
	1.04513	18		1.04513	18
	1.04515	11		1.04515	26
	1.04517	15		1.04517	22
	1.04519	15		1.04519	21
	1.04521	20		1.04521	13
	1.04522	22		1.04522	19
	1.04524	15		1.04524	27
	1.04526	20		1.04526	18
	1.04528	23		1.04528	32
	1.0453	20		1.0453	18
	1.04531	17		1.04531	17
	1.04533	24		1.04533	17
	1.04535	19		1.04535	19
	1.04537	17		1.04537	19
	1.04538	23		1.04538	26
	1.0454	23		1.0454	15
	1.04542	18		1.04542	32
	1.04543	13		1.04543	19
	1.04545	18		1.04545	17
	1.04547	25		1.04547	26
	1.04549	22		1.04549	21
	1.0455	16		1.0455	18
	1.04552	20		1.04552	23
	1.04554	19		1.04554	26
	1.04556	21		1.04556	8
	1.04557	14		1.04557	17
	1.04559	15		1.04559	17
	1.04561	16		1.04561	14
	1.04563	23		1.04563	19
	1.04564	21		1.04564	12
	1.04566	19		1.04566	17
	1.04568	16		1.04568	20
	1.04569	23		1.04569	22
	1.04571	11		1.04571	17
	1.04573	14		1.04573	19
	1.04574	11		1.04574	25
	1.04576	13		1.04576	20
	1.04578	13		1.04578	17
	1.0458	26		1.0458	23
	1.04581	22		1.04581	17
	1.04583	24		1.04583	20
	1.04585	31		1.04585	21
	1.04586	19		1.04586	10
	1.04588	17		1.04588	17
	1.0459	14		1.0459	15
	1.04591	18		1.04591	14
	1.04593	16		1.04593	20
	1.04595	21		1.04595	22
	1.04596	26		1.04596	12
	1.04598	26		1.04598	27
	1.046	19		1.046	19
	1.04601	18		1.04601	16
	1.04603	21		1.04603	22
	1.04605	29		1.04605	22
	1.04606	20		1.04606	28
	1.04608	17		1.04608	18
	1.0461	23		1.0461	15
	1.04611	11		1.04611	19
	1.04613	16		1.04613	20
	1.04615	20		1.04615	18
	1.04616	15		1.04616	16
	1.04618	11		1.04618	16
	1.04619	14		1.04619	23
	1.04621	13		1.04621	13
	1.04623	22		1.04623	19
	1.04624	19		1.04624	16
	1.04626	23		1.04626	23
	1.04628	20		1.04628	15
	1.04629	16		1.04629	17
	1.04631	18		1.04631	14
	1.04632	19		1.04632	13
	1.04634	21		1.04634	14
	1.04636	23		1.04636	16
	1.04637	19		1.04637	22
	1.04639	27		1.04639	12
	1.0464	18		1.0464	14
	1.04642	23		1.04642	18
	1.04644	17		1.04644	22
	1.04645	16		1.04645	27
	1.04647	20		1.04647	20
	1.04648	16		1.04648	27
	1.0465	24		1.0465	19
	1.04652	29		1.04652	23
	1.04653	18		1.04653	19
	1.04655	17		1.04655	19
	1.04656	21		1.04656	20
	1.04658	19		1.04658	19
	1.04659	25		1.04659	26
	1.04661	25		1.04661	23
	1.04662	28		1.04662	22
	1.04664	22		1.04664	13
	1.04666	18		1.04666	8
	1.04667	26		1.04667	22
	1.04669	15		1.04669	20
	1.0467	11		1.0467	15
	1.04672	13		1.04672	25
	1.04673	16		1.04673	13
	1.04675	12		1.04675	18
	1.04676	25		1.04676	22
	1.04678	22		1.04678	12
	1.04679	18		1.04679	19
	1.04681	26		1.04681	26
	1.04683	13		1.04683	17
	1.04684	14		1.04684	17
	1.04686	18		1.04686	21
	1.04687	8		1.04687	27
	1.04689	19		1.04689	21
	1.0469	18		1.0469	29
	1.04692	13		1.04692	12
	1.04693	23		1.04693	25
	1.04695	18		1.04695	21
	1.04696	23		1.04696	22
	1.04698	19		1.04698	11
	1.04699	26		1.04699	32
	1.04701	12		1.04701	25
	1.04702	14		1.04702	22
	1.04704	19		1.04704	19
	1.04705	15		1.04705	22
	1.04707	12		1.04707	32
	1.04708	22		1.04708	25
	1.0471	16		1.0471	22
	1.04711	15		1.04711	16
	1.04713	24		1.04713	31
	1.04714	24		1.04714	21
	1.04716	17		1.04716	15
	1.04717	23		1.04717	16
	1.04719	22		1.04719	16
	1.0472	15		1.0472	13
	1.04721	17		1.04721	26
	1.04723	19		1.04723	23
	1.04724	13		1.04724	21
	1.04726	19		1.04726	24
	1.04727	19		1.04727	12
	1.04729	13		1.04729	16
	1.0473	13		1.0473	21
	1.04731	24		1.04731	15
	1.04733	9		1.04733	22
	1.04734	19		1.04734	26
	1.04736	22		1.04736	16
	1.04737	10		1.04737	13
	1.04739	22		1.04739	28
	1.0474	22		1.0474	9
	1.04742	21		1.04742	18
	1.04743	17		1.04743	21
	1.04744	14		1.04744	15
	1.04746	15		1.04746	17
	1.04747	20		1.04747	18
	1.04749	13		1.04749	12
	1.0475	10		1.0475	14
	1.04751	26		1.04751	27
	1.04753	27		1.04753	19
	1.04754	23		1.04754	16
	1.04756	21		1.04756	31
	1.04757	21		1.04757	9
	1.04758	15		1.04758	10
	1.0476	18		1.0476	20
	1.04761	13		1.04761	18
	1.04763	19		1.04763	14
	1.04764	26		1.04764	19
	1.04765	18		1.04765	30
	1.04767	15		1.04767	34
	1.04768	21		1.04768	15
	1.0477	16		1.0477	18
	1.04771	18		1.04771	20
	1.04772	19		1.04772	13
	1.04774	18		1.04774	19
	1.04775	25		1.04775	17
	1.04776	18		1.04776	20
	1.04778	16		1.04778	14
	1.04779	15		1.04779	13
	1.0478	21		1.0478	26
	1.04782	20		1.04782	22
	1.04783	15		1.04783	24
	1.04784	22		1.04784	15
	1.04786	8		1.04786	14
	1.04787	16		1.04787	20
	1.04788	17		1.04788	22
	1.0479	10		1.0479	17
	1.04791	19		1.04791	22
	1.04792	25		1.04792	20
	1.04794	29		1.04794	22
	1.04795	16		1.04795	28
	1.04796	16		1.04796	23
	1.04798	25		1.04798	20
	1.04799	18		1.04799	18
	1.048	24		1.048	19
	1.04802	16		1.04802	14
	1.04803	13		1.04803	21
	1.04804	16		1.04804	28
	1.04806	17		1.04806	24
	1.04807	13		1.04807	15
	1.04808	17		1.04808	31
	1.04809	23		1.04809	22
	1.04811	23		1.04811	15
	1.04812	21		1.04812	27
	1.04813	19		1.04813	16
	1.04815	17		1.04815	17
	1.04816	25		1.04816	15
	1.04817	16		1.04817	15
	1.04818	12		1.04818	14
	1.0482	26		1.0482	18
	1.04821	14		1.04821	12
	1.04822	19		1.04822	19
	1.04824	23		1.04824	19
	1.04825	12		1.04825	12
	1.04826	16		1.04826	27
	1.04827	19		1.04827	23
	1.04829	17		1.04829	16
	1.0483	18		1.0483	21
	1.04831	18		1.04831	30
	1.04832	15		1.04832	12
	1.04834	19		1.04834	16
	1.04835	24		1.04835	21
	1.04836	23		1.04836	21
	1.04837	22		1.04837	23
	1.04838	18		1.04838	20
	1.0484	20		1.0484	16
	1.04841	17		1.04841	27
	1.04842	17		1.04842	24
	1.04843	6		1.04843	16
	1.04845	23		1.04845	26
	1.04846	17		1.04846	16
	1.04847	15		1.04847	12
	1.04848	24		1.04848	14
	1.04849	17		1.04849	18
	1.04851	15		1.04851	27
	1.04852	25		1.04852	18
	1.04853	15		1.04853	22
	1.04854	18		1.04854	11
	1.04855	12		1.04855	20
	1.04857	23		1.04857	27
	1.04858	25		1.04858	18
	1.04859	16		1.04859	20
	1.0486	26		1.0486	30
	1.04862	16		1.04862	16
	1.04863	15		1.04863	13
	1.04864	11		1.04864	16
	1.04865	27		1.04865	16
	1.04866	15		1.04866	23
	1.04867	21		1.04867	23
	1.04869	20		1.04869	16
	1.0487	15		1.0487	14
	1.04871	18		1.04871	16
	1.04872	23		1.04872	27
	1.04873	14		1.04873	20
	1.04874	27		1.04874	21
	1.04876	17		1.04876	19
	1.04877	14		1.04877	12
	1.04878	15		1.04878	19
	1.04879	22		1.04879	16
	1.0488	20		1.0488	18
	1.04881	15		1.04881	23
	1.04882	25		1.04882	21
	1.04883	14		1.04883	19
	1.04885	16		1.04885	20
	1.04886	18		1.04886	22
	1.04887	25		1.04887	21
	1.04888	27		1.04888	21
	1.04889	14		1.04889	13
	1.0489	12		1.0489	20
	1.04891	17		1.04891	24
	1.04893	22		1.04893	17
	1.04894	21		1.04894	16
	1.04895	22		1.04895	16
	1.04896	21		1.04896	11
	1.04897	25		1.04897	19
	1.04898	20		1.04898	27
	1.04899	19		1.04899	12
	1.049	9		1.049	14
	1.04901	19		1.04901	13
	1.04902	14		1.04902	18
	1.04903	16		1.04903	15
	1.04905	19		1.04905	18
	1.04906	10		1.04906	10
	1.04907	11		1.04907	18
	1.04908	22		1.04908	28
	1.04909	13		1.04909	17
	1.0491	10		1.0491	22
	1.04911	21		1.04911	22
	1.04912	16		1.04912	19
	1.04913	12		1.04913	24
	1.04914	15		1.04914	22
	1.04915	14		1.04915	17
	1.04916	19		1.04916	16
	1.04917	16		1.04917	17
	1.04919	16		1.04919	22
	1.0492	17		1.0492	12
	1.04921	23		1.04921	27
	1.04922	22		1.04922	12
	1.04923	18		1.04923	19
	1.04924	16		1.04924	21
	1.04925	24		1.04925	17
	1.04926	13		1.04926	20
	1.04927	21		1.04927	28
	1.04928	8		1.04928	12
	1.04929	20		1.04929	18
	1.0493	19		1.0493	23
	1.04931	27		1.04931	19
	1.04932	16		1.04932	21
	1.04933	27		1.04933	23
	1.04934	12		1.04934	17
	1.04935	11		1.04935	17
	1.04936	19		1.04936	17
	1.04937	13		1.04937	10
	1.04938	19		1.04938	22
	1.04939	21		1.04939	30
	1.0494	14		1.0494	20
	1.04941	15		1.04941	22
	1.04942	14		1.04942	32
	1.04943	12		1.04943	17
	1.04944	19		1.04944	17
	1.04945	24		1.04945	25
	1.04946	18		1.04946	16
	1.04947	23		1.04947	11
	1.04948	20		1.04948	25
	1.04949	27		1.04949	18
	1.0495	17		1.0495	11
	1.04951	20		1.04951	20
	1.04952	31		1.04952	10
[truncated: 489,523+ more rows]
